# Supplementary material for: MS4A6A is a new prognostic biomarker produced by macrophages in glioma patients
Source: Front Immunol. 2022 Aug 9;13:865020. doi: 10.3389/fimmu.2022.865020 (PMC9472524; doi:10.3389/fimmu.2022.865020)
Supplement: Supplementary file 1 [file DataSheet_1.xlsx]

## Sheet: Table S1
Table S1. Basic information of included samples.
Series accession numbers	Platform used	No. of input patients	WHO grade	Gender	Mean age, years	IDH status	1p19q status	MGMT status	Region	Survival Outcome
Gravendeel	Affymetrix Human Genome U133 Plus 2.0 Array	192	WHOII&III: 68; WHOIV:124	Female:60, Male:132	51	Mutant: 69; WT: 123	NA	NA	Netherlands	OS
Rembrant	Affymetrix Human Genome U133 Plus 2.0 Array	335	WHOII&III:154; WHOIV:181	NA	NA	NA	NA	NA	France	OS
CGGA (batch1)	Illumina RNAseq	656	WHOII&III:419; WHOIV:237	Female:283, Male:373	43	Mutant: 333; WT: 275; NA: 48	Codel: 137; Non-codel: 453; NA: 66	Methylated: 304; Unethylated: 217; NA: 135	China	OS
CGGA (batch2)	Illumina RNAseq	305	WHOII&III:171; WHOIV:134	Female:115, Male:190	43	Mutant: 164; WT: 141	Codel: 62; Non-codel: 243	Methylated: 148; Unethylated: 139; NA: 18	China	OS
TCGA-LGG	Illumina RNAseq	490	WHOII&III: 490	Female:224, Male:266	43	Mutant: 402; WT: 88	Codel: 159; Non-codel: 331	Methylated: 405; Unethylated: 85	America	OS
TCGA-GBM	Illumina RNAseq	111	WHOIV: 111	Female:42, Male:69	60	Mutant: 7; WT: 104	Non-codel: 111	Methylated: 48; Unethylated: 63	America	OS

## Sheet: Table S2
Table S2. The clinicopathological characteristics of samples included in the present research.
Variables	Glioma		Non-tumor
Age-Years	47.17±12.60		48.36±12.90
(mean ± sd)
Gender
Female	64		4
Male	60		5
Histology
LGG	55		NA
GBM	69		NA

## Sheet: Table S3
Table S2.The primer sets of RT-qPCR.
MS4A6A-F	5'-TGTGGCATGATGGTATTGAGC-3'
MS4A6A-R	5'-AGGGTCCTATGAATGGGTAAGC-3'
β-actin-F	5'-ATGGATGACGATATCGCTGCGC-3'
β-actin-R	5'-GCAGCACAGGGTGCTCCTCA-3'
Abbreviations: F: forward; R: reverse.

## Sheet: Table S4
Table S3. Cox regression analysis of the clinical variables, and survival in the Rembrant and Gravendeel cohorts
	Univariate Cox regression analysis				Multivariate Cox regression analysis
	HR	95% CI	P		HR	95% CI	P
Rembrant set
Grade	2.759	2.136-3.563	< 0.001		2.286	1.744-2.995	< 0.001
MS4A6A	2.418	1.811-3.228	< 0.001		1.809	1.330-2.460	< 0.001
Gravendeel set
IDH status	1.927	1.393-2.664	< 0.001		1.452	1.023-2.060	0.037
Gender	1.014	0.732-1.405	0.932
MS4A6A	2.305	1.565-3.396	< 0.001		1.613	1.072-2.426	0.022
Grade	3.454	2.434-4.903	< 0.001		2.672	1.834-3.893	< 0.001
Age	1.039	1.027-1.052	< 0.001		1.035	1.023-1.048	< 0.001

## Sheet: Table S5
Table S4. Differentially expressed genes between high and low MS4A6A expression groups in glioma samples.
Gene	log2FoldChange	logCPM	t	FDR	B	Type
CHI3L2	3.63785	5.0598	21.7886	1.23e-76	170.715	upregulated
CHI3L1	3.59469	5.97376	16.1136	1.2e-47	101.683	upregulated
TIMP1	3.43746	6.54857	19.2518	2.43e-63	139.12	upregulated
SERPINA3	3.24322	6.21631	20.3935	2.56e-69	153.234	upregulated
MS4A6A	2.95652	4.44221	35.2159	4.66e-149	339.551	upregulated
ANXA1	2.9497	4.57573	20.7047	6.02e-71	157.114	upregulated
IGHG1	2.86238	2.72528	15.0764	1.16e-42	89.9093	upregulated
IGFBP2	2.86226	6.16905	17.0946	1.79e-52	113.124	upregulated
IGKC	2.84569	3.43377	14.8668	1.12e-41	87.5756	upregulated
S100A11	2.78589	6.25797	22.1637	1.49e-78	175.45	upregulated
HLA-DRA	2.70606	5.85386	23.279	1.89e-84	189.585	upregulated
ANXA2	2.69683	5.71181	22.4377	5.18e-80	178.914	upregulated
SPOCD1	2.68202	3.23913	17.632	3.89e-55	119.502	upregulated
IFI30	2.66248	5.12338	25.4664	3.77e-96	217.459	upregulated
S100A10	2.62951	6.36027	17.2268	3.94e-53	114.686	upregulated
LTF	2.62281	2.58687	13.5329	1.51e-35	73.1215	upregulated
MGP	2.60331	4.82611	18.6379	3.57e-60	131.622	upregulated
SPP1	2.60001	7.61052	16.2073	4.17e-48	102.764	upregulated
TNFRSF12A	2.58233	4.19049	20.21	2.35e-68	150.952	upregulated
NNMT	2.58038	3.72951	15.3138	8.68e-44	92.5725	upregulated
S100A4	2.569	4.06155	21.4927	4.19e-75	166.99	upregulated
EMP3	2.5321	4.91121	17.8407	3.58e-56	121.997	upregulated
CD163	2.53086	2.93613	21.3873	1.4e-74	165.665	upregulated
VIM	2.49885	8.55292	21.1514	2.53e-73	162.703	upregulated
C1R	2.45863	5.80653	21.6105	1.01e-75	168.472	upregulated
FCER1G	2.45339	5.3401	20.1306	6.12e-68	149.967	upregulated
HLA-DPA1	2.44537	5.90291	22.0461	5.95e-78	173.964	upregulated
IGLC3	2.42836	2.12539	14.4244	1.31e-39	82.7034	upregulated
PLEKHA4	2.4059	5.0342	18.3858	6.39e-59	128.563	upregulated
GBP2	2.39781	3.60313	23.6234	2.59e-86	193.964	upregulated
GPNMB	2.37085	3.54445	19.0971	1.54e-62	137.224	upregulated
S100A6	2.36952	8.2198	15.9537	7.13e-47	99.8447	upregulated
CD74	2.31462	9.08274	24.2228	1.92e-89	201.597	upregulated
HLA-DPB1	2.30736	4.63549	18.6542	2.95e-60	131.82	upregulated
IGLC1	2.29538	2.00926	13.7399	1.79e-36	75.3164	upregulated
TGFBI	2.28619	4.49407	17.7814	7.1e-56	121.288	upregulated
CLIC1	2.27768	5.42403	22.094	3.42e-78	174.569	upregulated
S100A8	2.27753	3.71661	15.8249	2.99e-46	98.3704	upregulated
C1QB	2.27623	7.13736	22.1739	1.39e-78	175.578	upregulated
METTL7B	2.27589	3.06846	17.9197	1.44e-56	122.946	upregulated
PDPN	2.26712	3.01052	16.7066	1.47e-50	108.566	upregulated
COL1A1	2.26634	3.00677	15.0728	1.2e-42	89.8695	upregulated
IGHA1	2.2644	2.03665	14.0299	8.59e-38	78.4227	upregulated
S100A9	2.25643	4.21499	15.7217	9.59e-46	97.1925	upregulated
TYMP	2.24456	5.12817	17.3167	1.43e-53	115.751	upregulated
CD68	2.24444	4.86479	22.7992	7.06e-82	183.494	upregulated
IFITM3	2.24405	7.46159	16.5938	5.24e-50	107.249	upregulated
HLA-DRB1	2.23967	4.34794	14.1804	1.76e-38	80.0484	upregulated
CP	2.2349	2.59741	18.8841	2.01e-61	134.62	upregulated
FCGR3A	2.22521	4.50234	23.6767	1.5e-86	194.643	upregulated
CCL2	2.21593	4.29907	15.4743	1.48e-44	94.383	upregulated
B2M	2.20971	10.7346	16.0486	2.48e-47	100.935	upregulated
HLA-B	2.2035	7.57143	18.5525	9.38e-60	130.584	upregulated
MIR4435-1HG	2.20191	3.90141	18.1651	8.36e-58	125.897	upregulated
CD44	2.16969	4.69442	19.4226	3.15e-64	141.218	upregulated
IGHG2	2.16887	1.78815	13.6934	2.9e-36	74.8224	upregulated
PLAU	2.15321	2.46504	20.4091	2.15e-69	153.428	upregulated
CTSC	2.14664	4.22018	24.7829	1.82e-92	208.739	upregulated
HLA-DMA	2.14457	4.41024	22.7529	1.17e-81	182.907	upregulated
SEC61G	2.13926	7.69543	12.4773	6.26e-31	62.231	upregulated
MMP9	2.1381	2.06647	12.9892	3.82e-33	67.4476	upregulated
CD14	2.13792	5.38401	21.9249	2.63e-77	172.434	upregulated
SERPING1	2.13167	5.01864	17.8652	2.75e-56	122.291	upregulated
CFI	2.12582	2.75865	20.3401	4.9e-69	152.569	upregulated
TYROBP	2.12015	7.27586	19.9133	8.16e-67	147.274	upregulated
HSPA7	2.10833	2.14938	18.3244	1.3e-58	127.821	upregulated
NAPSB	2.10402	3.69804	16.2708	2.05e-48	103.497	upregulated
C3	2.10098	8.35048	13.1437	8e-34	69.0461	upregulated
FABP5	2.09953	5.07724	13.3837	7.03e-35	71.5507	upregulated
C1QC	2.09027	7.02105	21.7241	2.58e-76	169.902	upregulated
TAGLN2	2.07737	5.99343	19.4397	2.59e-64	141.429	upregulated
COL6A2	2.07272	4.53233	15.019	2.16e-42	89.2691	upregulated
GNG5	2.06518	5.46809	16.3491	8.32e-49	104.403	upregulated
HAMP	2.05936	3.38061	16.3617	7.25e-49	104.55	upregulated
LGALS1	2.04782	8.98433	15.5303	7.98e-45	95.0174	upregulated
PLP2	2.04731	3.55249	18.4353	3.61e-59	129.163	upregulated
ALOX5AP	2.04565	3.87253	17.9949	6.06e-57	123.849	upregulated
SERPINH1	2.04407	4.58837	20.182	3.28e-68	150.605	upregulated
C1QA	2.03894	7.34489	21.0362	1.02e-72	161.26	upregulated
HSPB1	2.03859	8.09902	13.0033	3.31e-33	67.5924	upregulated
LY96	2.03642	3.44751	21.8817	4.14e-77	171.889	upregulated
CARD16	2.03435	3.3549	21.4498	6.55e-75	166.451	upregulated
NPC2	2.02782	6.58543	17.3674	7.97e-54	116.353	upregulated
LINC00152	2.01865	3.984	15.7118	1.07e-45	97.0794	upregulated
CYBA	2.01285	7.59247	16.5353	1.02e-49	106.568	upregulated
FXYD5	2.0052	5.15177	14.1886	1.61e-38	80.137	upregulated
BGN	2.00207	5.08798	17.0367	3.42e-52	112.441	upregulated
TMSB4X	1.99714	11.0802	14.7361	4.66e-41	86.1278	upregulated
AEBP1	1.99235	5.418	13.4963	2.2e-35	72.735	upregulated
MS4A4A	1.98662	2.57838	25.6569	4.9e-97	219.89	upregulated
LAPTM5	1.98504	6.12782	18.6973	1.8e-60	132.344	upregulated
SERPINA1	1.98129	3.1581	21.7426	2.12e-76	170.136	upregulated
HLA-DMB	1.97738	4.17463	23.7097	1.15e-86	195.063	upregulated
AIF1	1.9772	5.91628	14.5876	2.3e-40	84.492	upregulated
C4B	1.97668	6.93564	14.177	1.82e-38	80.0112	upregulated
PDLIM1	1.97625	3.08361	18.3938	5.84e-59	128.661	upregulated
CAPG	1.97545	6.16566	16.1185	1.14e-47	101.739	upregulated
IGFBP3	1.97058	4.04234	13.3243	1.29e-34	70.9285	upregulated
COL3A1	1.96195	2.83374	12.9232	7.45e-33	66.7675	upregulated
VAMP8	1.95651	4.79201	19.0664	2.22e-62	136.848	upregulated
AC015936.3	1.944	3.45406	12.6772	8.67e-32	64.2527	upregulated
FN1	1.94366	6.09182	16.4129	4.09e-49	105.144	upregulated
HMOX1	1.94066	4.21983	18.6267	4.01e-60	131.485	upregulated
SERPINE1	1.94024	2.39036	14.9922	2.88e-42	88.9705	upregulated
FTL	1.94008	10.5124	16.1946	4.83e-48	102.616	upregulated
APOC2	1.93862	5.13142	14.7213	5.46e-41	85.965	upregulated
MYL12A	1.93659	5.46674	18.2986	1.74e-58	127.509	upregulated
COL4A2	1.91894	4.43261	13.6112	6.76e-36	73.95	upregulated
TREM2	1.91603	5.43909	17.2043	5.02e-53	114.42	upregulated
FCGBP	1.9138	2.74719	17.3948	5.88e-54	116.678	upregulated
COL4A1	1.91089	3.54214	12.5494	3.08e-31	62.9579	upregulated
COL1A2	1.90752	3.75678	14.5275	4.39e-40	83.8323	upregulated
FCGR1A	1.90469	5.27698	14.5616	3.04e-40	84.2065	upregulated
SLC11A1	1.89949	3.22937	18.1938	5.99e-58	126.243	upregulated
SPI1	1.89867	5.1946	17.6436	3.43e-55	119.641	upregulated
C1S	1.89417	4.54202	18.5441	1.03e-59	130.482	upregulated
C4A	1.88993	7.25147	14.511	5.2e-40	83.6513	upregulated
TMEM176B	1.88372	5.17075	17.7528	9.89e-56	120.945	upregulated
PSMB9	1.8795	5.25514	18.3473	1e-58	128.098	upregulated
LGALS3	1.87513	4.87424	15.2284	2.22e-43	91.6119	upregulated
CYR61	1.87493	3.72433	14.4349	1.17e-39	82.8174	upregulated
PLA2G2A	1.87371	1.37028	11.9569	9.84e-29	57.0614	upregulated
IGLC2	1.87005	1.5166	12.7508	4.17e-32	65.0025	upregulated
ARHGDIB	1.86713	5.51102	18.8607	2.62e-61	134.335	upregulated
GDF15	1.86482	2.28101	16.3218	1.14e-48	104.088	upregulated
CPVL	1.86164	4.01468	20.5199	5.6e-70	154.808	upregulated
EFEMP1	1.85376	4.8362	14.1864	1.65e-38	80.1135	upregulated
IFITM2	1.85227	6.30409	14.5443	3.67e-40	84.0161	upregulated
ABCC3	1.84435	1.99914	15.0877	1.03e-42	90.0359	upregulated
LYZ	1.84216	2.25817	17.713	1.57e-55	120.469	upregulated
CD99	1.82576	6.39027	14.4847	6.88e-40	83.3631	upregulated
VSIG4	1.82061	4.27969	19.1322	1.02e-62	137.654	upregulated
SAA1	1.81541	1.36344	11.0933	3.04e-25	48.8004	upregulated
MT2A	1.81088	9.01516	11.5123	6.48e-27	52.7573	upregulated
CEBPD	1.8088	4.98613	16.9189	1.3e-51	111.055	upregulated
MSR1	1.80415	2.35346	20.2596	1.29e-68	151.569	upregulated
SOD2	1.80017	6.25143	16.2449	2.73e-48	103.198	upregulated
GADD45A	1.79939	4.98345	16.4002	4.7e-49	104.996	upregulated
TNC	1.79519	4.37427	13.6733	3.56e-36	74.6082	upregulated
MMP14	1.78982	4.50584	15.637	2.45e-45	96.2284	upregulated
SOCS3	1.78979	2.90737	12.9653	4.87e-33	67.2011	upregulated
IL32	1.78167	5.16377	14.0736	5.44e-38	78.8931	upregulated
UCP2	1.77806	4.33895	19.3231	1.04e-63	139.995	upregulated
FCGR2A	1.77681	3.22528	21.8866	4.07e-77	171.951	upregulated
CRNDE	1.77583	2.92181	13.7724	1.27e-36	75.6626	upregulated
VAMP5	1.77327	6.20047	13.8676	4.72e-37	76.6799	upregulated
MRC2	1.76807	4.9048	17.411	4.92e-54	116.87	upregulated
ACTA2	1.7652	4.86396	17.3999	5.56e-54	116.739	upregulated
CCDC109B	1.76104	2.7888	17.653	3.1e-55	119.752	upregulated
IGFBP4	1.75965	4.73971	17.3753	7.36e-54	116.447	upregulated
CTD-2192J16.22	1.75901	4.56128	10.3224	2.82e-22	41.7868	upregulated
TAGLN	1.75704	6.17302	15.4102	3.01e-44	93.6589	upregulated
GBP1	1.75082	2.74558	17.2615	2.66e-53	115.098	upregulated
S100A3	1.74993	2.02248	18.1358	1.17e-57	125.545	upregulated
HSPG2	1.74901	3.65359	16.4885	1.73e-49	106.022	upregulated
MSN	1.74693	4.59501	16.7158	1.33e-50	108.673	upregulated
FLNA	1.74616	7.47518	14.7039	6.57e-41	85.7724	upregulated
TMSB10	1.74466	10.712	11.7601	6.41e-28	55.1427	upregulated
SOD3	1.74464	3.91313	13.2617	2.43e-34	70.274	upregulated
SRGN	1.74234	4.51911	15.2134	2.61e-43	91.4435	upregulated
RARRES3	1.74197	5.48622	14.2216	1.14e-38	80.4951	upregulated
ISG15	1.73791	6.39387	12.2787	4.34e-30	60.2412	upregulated
ITGB4	1.7358	4.7747	13.9572	1.84e-37	77.6401	upregulated
RARRES2	1.73385	4.91984	9.79422	2.49e-20	37.1927	upregulated
HOTAIRM1	1.72981	2.08706	14.1579	2.21e-38	79.8045	upregulated
SLC15A3	1.7286	4.80412	16.7587	8.21e-51	109.176	upregulated
GYPC	1.72748	4.3447	17.3198	1.38e-53	115.788	upregulated
PLAUR	1.72656	2.92474	17.44	3.52e-54	117.215	upregulated
IGHG3	1.72631	1.40713	12.0354	4.63e-29	57.8326	upregulated
RBP1	1.72464	5.02187	10.5118	5.42e-23	43.4772	upregulated
CASP4	1.72338	2.70671	22.9663	9.21e-83	185.615	upregulated
PCOLCE	1.72329	4.47067	15.708	1.11e-45	97.036	upregulated
ISG20	1.72042	3.05353	16.7517	8.89e-51	109.094	upregulated
GMFG	1.71411	5.17579	13.9734	1.55e-37	77.8143	upregulated
TMEM176A	1.71227	4.37259	14.8225	1.82e-41	87.0843	upregulated
RAB13	1.71067	6.26057	14.8482	1.38e-41	87.3697	upregulated
PCED1B-AS1	1.70812	3.89416	16.2506	2.57e-48	103.263	upregulated
ZFP36	1.70005	4.40416	14.3205	3.99e-39	81.5695	upregulated
MS4A7	1.69506	3.00916	21.2633	6.51e-74	164.108	upregulated
PYGL	1.68656	3.03802	19.2017	4.46e-63	138.505	upregulated
TNFRSF1A	1.68383	4.78131	22.4428	5.18e-80	178.979	upregulated
CAV1	1.68363	2.93088	17.2271	3.94e-53	114.69	upregulated
ANXA5	1.6827	6.55976	15.2754	1.33e-43	92.14	upregulated
EMILIN1	1.68257	4.8039	15.6294	2.66e-45	96.1423	upregulated
CD248	1.68103	2.34582	16.3523	8.04e-49	104.441	upregulated
STAB1	1.67992	5.14233	14.9413	5.03e-42	88.4034	upregulated
C2	1.67881	2.97556	19.9861	3.46e-67	148.174	upregulated
HLA-A	1.67803	7.74435	15.9205	1.03e-46	99.4644	upregulated
LUM	1.67719	1.94406	14.7311	4.91e-41	86.0732	upregulated
CD63	1.67633	9.33	15.2041	2.88e-43	91.3394	upregulated
IFI16	1.67577	4.59382	15.895	1.38e-46	99.1726	upregulated
BST2	1.67236	5.92687	16.5194	1.22e-49	106.382	upregulated
MAOB	1.66457	4.39051	11.1373	2.04e-25	49.2117	upregulated
FAM20C	1.66433	5.19003	16.6603	2.48e-50	108.025	upregulated
EGR1	1.6636	4.62458	11.5714	3.75e-27	53.3233	upregulated
NAMPT	1.66254	3.98891	14.4379	1.13e-39	82.8508	upregulated
NUPR1	1.65823	6.32266	11.4955	7.56e-27	52.5966	upregulated
SLN	1.65212	2.38624	10.7749	5.34e-24	45.8606	upregulated
STEAP3	1.64942	2.27506	17.3259	1.29e-53	115.86	upregulated
UBE2C	1.64931	3.61615	11.6995	1.14e-27	54.5567	upregulated
LGALS9	1.64646	5.46155	18.6882	1.97e-60	132.233	upregulated
EMILIN2	1.64601	2.62376	17.2213	4.15e-53	114.621	upregulated
NOP10	1.64517	6.49775	11.761	6.35e-28	55.1522	upregulated
RP11-161H23.5	1.64475	2.60438	9.9762	5.44e-21	38.7558	upregulated
RAB32	1.64424	3.07282	19.2737	1.88e-63	139.388	upregulated
IL18	1.64294	3.12695	17.6738	2.45e-55	120.001	upregulated
FERMT3	1.64147	3.79427	20.0736	1.2e-67	149.259	upregulated
MYL9	1.6402	4.25532	14.5151	4.98e-40	83.6962	upregulated
RPL11	1.63271	9.66608	9.49893	2.82e-19	34.7023	upregulated
ARPC1B	1.63245	5.86949	19.9594	4.67e-67	147.844	upregulated
SAT1	1.63061	7.40793	16.4292	3.4e-49	105.334	upregulated
MUC1	1.62966	3.45182	13.0082	3.15e-33	67.6435	upregulated
H19	1.62843	2.89245	8.10829	1.15e-14	23.7775	upregulated
SFRP4	1.62792	2.38151	16.0437	2.62e-47	100.879	upregulated
CFD	1.62637	2.96702	14.2097	1.29e-38	80.3662	upregulated
HCST	1.62557	4.06234	13.3015	1.62e-34	70.6905	upregulated
RPL39	1.62344	10.6047	9.01155	1.35e-17	30.7194	upregulated
HLA-C	1.61925	5.62497	10.4878	6.69e-23	43.2623	upregulated
AC011558.5	1.61841	3.88341	10.3067	3.23e-22	41.6484	upregulated
PRSS23	1.61806	3.14421	15.5498	6.5e-45	95.2388	upregulated
PTTG1	1.61344	4.23586	13.2196	3.73e-34	69.8357	upregulated
LAIR1	1.6131	3.33882	21.4575	6.13e-75	166.547	upregulated
LILRB4	1.61274	3.77937	18.7192	1.39e-60	132.611	upregulated
POSTN	1.6094	1.48494	10.7044	9.97e-24	45.2179	upregulated
RP4-792G4.2	1.60939	2.13315	11.9933	6.96e-29	57.4184	upregulated
PYCARD	1.60825	4.36637	14.5252	4.5e-40	83.8064	upregulated
SHFM1	1.60753	6.66882	10.9314	1.32e-24	47.2984	upregulated
CTSS	1.60163	3.18745	18.2313	3.86e-58	126.696	upregulated
RPS28	1.60123	10.3235	7.51498	7.18e-13	19.5444	upregulated
PSMB8	1.60004	5.37916	17.166	7.81e-53	113.968	upregulated
C1orf162	1.59903	3.22877	17.2747	2.3e-53	115.254	upregulated
ACTN1	1.59739	4.3902	14.1238	3.18e-38	79.4357	upregulated
CD53	1.5944	3.94273	17.0847	1.99e-52	113.007	upregulated
IFI44	1.59184	4.4635	14.8951	8.27e-42	87.8894	upregulated
FAM26F	1.58908	2.21241	21.0894	5.38e-73	161.927	upregulated
PLSCR1	1.58902	3.43656	17.3158	1.43e-53	115.741	upregulated
ITGB2	1.58761	5.18455	15.8708	1.8e-46	98.8946	upregulated
FAM20A	1.58692	1.93505	18.2324	3.84e-58	126.709	upregulated
SRPX2	1.58514	1.60769	17.0064	4.84e-52	112.084	upregulated
CSRP2	1.58466	5.60024	13.0841	1.46e-33	68.4282	upregulated
APOC1	1.58372	8.93942	11.4535	1.11e-26	52.1962	upregulated
SLC16A3	1.58192	4.00977	16.2902	1.64e-48	103.721	upregulated
RP11-1143G9.4	1.57899	1.6837	12.6903	7.63e-32	64.3862	upregulated
FCGR2B	1.57814	1.45368	15.6408	2.35e-45	96.2718	upregulated
HSPA6	1.57733	1.90322	16.9504	9.14e-52	111.425	upregulated
RGS1	1.5759	3.86185	11.56	4.16e-27	53.2139	upregulated
CD52	1.57316	2.90136	14.4862	6.79e-40	83.3794	upregulated
HSPB6	1.57182	3.76805	13.0353	2.39e-33	67.9227	upregulated
CCL5	1.57125	2.02479	17.4974	1.81e-54	117.898	upregulated
LPAR6	1.571	3.29032	19.4478	2.37e-64	141.529	upregulated
CXCR4	1.56763	3.2436	17.2379	3.51e-53	114.818	upregulated
CITED1	1.56734	3.91571	12.9093	8.56e-33	66.6242	upregulated
HLA-DQA1	1.56689	2.28381	10.036	3.3e-21	39.2743	upregulated
HLA-DQB1	1.56533	2.64526	8.28152	3.3e-15	25.0632	upregulated
CASP1	1.56389	3.11883	21.8064	1.03e-76	170.94	upregulated
TREM1	1.5587	1.47679	13.1961	4.73e-34	69.5908	upregulated
PGAM2	1.55831	4.31313	11.1343	2.09e-25	49.1834	upregulated
RPS16	1.55662	10.0523	9.30656	1.32e-18	33.1111	upregulated
BCL2A1	1.55576	1.62313	18.0559	2.98e-57	124.582	upregulated
CNN3	1.55324	6.36167	13.0486	2.09e-33	68.0603	upregulated
PLVAP	1.55191	3.16175	14.3606	2.59e-39	82.0061	upregulated
SEC61B	1.55141	6.83643	11.6986	1.15e-27	54.5476	upregulated
TSPO	1.54981	6.47759	12.9696	4.67e-33	67.2448	upregulated
CSTA	1.54889	1.32673	20.9759	2.08e-72	160.505	upregulated
CKS2	1.54874	4.36721	11.8678	2.3e-28	56.1903	upregulated
C8orf4	1.54706	2.63219	14.5296	4.3e-40	83.8544	upregulated
RPS19	1.54622	10.5126	9.58404	1.41e-19	35.4143	upregulated
EMP1	1.54328	4.51137	12.8215	2.05e-32	65.7239	upregulated
ECSCR	1.542	3.71388	14.0254	8.99e-38	78.3743	upregulated
IFITM1	1.54093	4.67743	13.3618	8.81e-35	71.3219	upregulated
GPX1	1.53862	8.16206	13.7603	1.44e-36	75.5335	upregulated
YBX3	1.53842	4.56628	17.4459	3.3e-54	117.285	upregulated
CTGF	1.53421	3.82236	13.6503	4.5e-36	74.3638	upregulated
NDUFA3	1.53318	8.56192	8.39131	1.47e-15	25.8894	upregulated
TUBA1C	1.53225	3.7476	14.4083	1.55e-39	82.5271	upregulated
LOXL2	1.5319	2.45072	15.53	7.99e-45	95.0144	upregulated
TXNDC17	1.53026	5.69965	12.4834	5.91e-31	62.2919	upregulated
OLFML3	1.5285	4.03915	20.0896	1e-67	149.458	upregulated
FTH1	1.52809	10.6919	10.3094	3.16e-22	41.672	upregulated
LY86	1.52782	3.75984	15.4585	1.76e-44	94.2048	upregulated
FCGRT	1.52595	6.53392	17.6399	3.56e-55	119.597	upregulated
HLA-F	1.52525	5.32402	16.0536	2.36e-47	100.992	upregulated
RRAS	1.52523	4.61669	15.7032	1.17e-45	96.9821	upregulated
HMGB2	1.52348	5.2477	11.9631	9.3e-29	57.1216	upregulated
C10orf10	1.52268	4.03431	17.0813	2.05e-52	112.967	upregulated
COPZ2	1.52258	4.33796	13.808	8.79e-37	76.0423	upregulated
NCF4	1.52174	2.71225	21.1859	1.68e-73	163.137	upregulated
CDC20	1.52154	2.86063	13.2356	3.17e-34	70.0022	upregulated
OCIAD2	1.52091	4.04298	10.755	6.38e-24	45.6791	upregulated
PTRF	1.51932	4.06831	16.9066	1.49e-51	110.91	upregulated
LST1	1.51734	5.04977	12.5176	4.23e-31	62.6372	upregulated
NCF1	1.51638	2.65906	17.693	1.96e-55	120.231	upregulated
RPS27	1.51501	11.9828	8.09701	1.25e-14	23.6946	upregulated
AGTRAP	1.51018	4.95474	17.2247	4e-53	114.662	upregulated
VEGFA	1.50806	5.33596	9.01667	1.3e-17	30.7604	upregulated
BRI3	1.50638	6.96061	11.27	6.06e-26	50.4571	upregulated
HCLS1	1.50439	4.01929	20.7087	5.86e-71	157.163	upregulated
RNASE6	1.50309	2.83171	19.1129	1.28e-62	137.417	upregulated
CD37	1.50214	3.9704	16.7807	6.41e-51	109.434	upregulated
MDK	1.50132	6.34357	11.4761	9.06e-27	52.4115	upregulated
LDHA	1.50123	6.09234	12.8864	1.08e-32	66.3898	upregulated
IGFBP7	1.50069	7.919	15.1835	3.6e-43	91.1087	upregulated
RPL31	1.50051	10.9195	7.49245	8.35e-13	19.389	upregulated
MAN1C1	1.49986	3.7855	13.4896	2.36e-35	72.6645	upregulated
LAMB2	1.49736	7.44581	13.1991	4.59e-34	69.6223	upregulated
RPL36A	1.4944	10.1736	7.94556	3.67e-14	22.59	upregulated
ALOX5	1.49323	3.39196	14.7057	6.45e-41	85.7922	upregulated
TXN	1.48894	6.44041	10.3228	2.81e-22	41.791	upregulated
MT1X	1.48577	8.36077	8.59728	3.19e-16	27.463	upregulated
CD58	1.48446	2.36253	18.4956	1.78e-59	129.893	upregulated
GPSM3	1.48345	3.6687	17.6182	4.5e-55	119.337	upregulated
ENG	1.48089	4.33906	18.4099	4.84e-59	128.855	upregulated
RGS10	1.48075	4.69493	13.0969	1.28e-33	68.5606	upregulated
TGIF1	1.48034	3.33725	16.7185	1.3e-50	108.705	upregulated
FCGR2C	1.47885	1.59522	14.0268	8.87e-38	78.3893	upregulated
CD48	1.47859	1.46848	20.5991	2.21e-70	155.796	upregulated
PIFO	1.47674	2.68972	14.7618	3.53e-41	86.4123	upregulated
LAMB1	1.47663	3.66632	14.4668	8.33e-40	83.1669	upregulated
ROMO1	1.47042	8.11211	9.0941	7.09e-18	31.3826	upregulated
PARVG	1.46889	3.57901	19.6093	3.26e-65	143.518	upregulated
FBLN5	1.46859	2.89351	14.6222	1.58e-40	84.8725	upregulated
SHKBP1	1.46686	5.27369	12.7099	6.27e-32	64.5857	upregulated
ACTB	1.46616	10.9527	11.728	8.68e-28	54.832	upregulated
PPIB	1.46443	7.95897	12.8169	2.15e-32	65.6776	upregulated
IGFBP5	1.46361	4.73282	11.5902	3.15e-27	53.5039	upregulated
LOXL1	1.46228	2.34729	14.2525	8.19e-39	80.8306	upregulated
ZYX	1.46205	6.27373	14.7103	6.14e-41	85.8432	upregulated
RCN3	1.46185	4.22361	12.4212	1.08e-30	61.667	upregulated
OSTC	1.46076	4.43996	13.946	2.06e-37	77.5201	upregulated
RPL35A	1.45881	9.57571	8.24698	4.23e-15	24.805	upregulated
UBA52	1.45835	10.0169	9.49846	2.83e-19	34.6984	upregulated
DENND2D	1.45793	1.80486	21.6941	3.63e-76	169.525	upregulated
PTPN6	1.45686	4.28046	16.9529	8.95e-52	111.454	upregulated
MFAP2	1.45361	2.00864	13.0705	1.68e-33	68.2866	upregulated
C1orf85	1.45179	4.73249	15.993	4.56e-47	100.296	upregulated
RPL37	1.45118	9.77361	7.77388	1.22e-13	21.3587	upregulated
MANF	1.45011	5.24522	13.1418	8.16e-34	69.0264	upregulated
COX6C	1.44909	8.4868	7.93666	3.91e-14	22.5256	upregulated
OLFML2B	1.44852	2.33532	16.4112	4.16e-49	105.124	upregulated
TM4SF1	1.44841	3.39466	15.8396	2.54e-46	98.5385	upregulated
RHOC	1.44837	7.60604	17.8879	2.11e-56	122.564	upregulated
CLIC4	1.44582	5.06742	14.4658	8.4e-40	83.1562	upregulated
MT1L	1.44568	3.4363	11.2448	7.65e-26	50.2196	upregulated
C1orf54	1.44543	4.23354	15.8224	3.06e-46	98.341	upregulated
CKLF	1.44525	5.58225	13.3559	9.34e-35	71.2599	upregulated
ITGA5	1.44513	2.86289	17.2174	4.33e-53	114.575	upregulated
C3AR1	1.44468	2.94326	18.429	3.87e-59	129.086	upregulated
GNG12	1.44393	2.70673	15.3089	9.16e-44	92.517	upregulated
TGFB1	1.44327	4.42878	16.7635	7.79e-51	109.232	upregulated
RNASE2	1.44292	1.49342	18.005	5.41e-57	123.97	upregulated
IL4I1	1.44214	1.66195	17.7274	1.33e-55	120.642	upregulated
ESM1	1.44163	1.45009	12.802	2.49e-32	65.5245	upregulated
ICAM1	1.43978	2.31474	16.0325	2.94e-47	100.749	upregulated
MGST1	1.43866	5.32576	9.70536	5.18e-20	36.4373	upregulated
YBX1	1.43856	8.00835	11.3381	3.23e-26	51.1006	upregulated
TBCA	1.43798	6.90354	9.66728	7.09e-20	36.1151	upregulated
PFN1	1.4364	8.21562	15.3773	4.32e-44	93.2884	upregulated
2021-09-15	1.43621	5.43245	13.2357	3.17e-34	70.0032	upregulated
PLXND1	1.43554	5.76063	13.1166	1.05e-33	68.765	upregulated
TOP2A	1.43536	3.59799	10.4188	1.22e-22	42.645	upregulated
SCIN	1.43264	2.05243	16.4988	1.54e-49	106.142	upregulated
TUBB6	1.43173	4.86295	15.9931	4.56e-47	100.296	upregulated
LAMTOR5	1.43159	7.00039	10.9829	8.26e-25	47.775	upregulated
UBALD2	1.43118	6.10028	12.8109	2.28e-32	65.6158	upregulated
ITGB1	1.43015	4.79235	14.6183	1.65e-40	84.8299	upregulated
FBLIM1	1.42997	2.64082	12.9549	5.42e-33	67.0935	upregulated
IGFLR1	1.42943	3.63106	15.9239	9.98e-47	99.5034	upregulated
CMTM3	1.42888	4.82683	18.6964	1.8e-60	132.333	upregulated
RPL27	1.42837	10.3259	8.39803	1.4e-15	25.9403	upregulated
UBD	1.42823	1.48853	15.33	7.24e-44	92.7548	upregulated
NDUFS5	1.42808	8.66909	9.33794	1.02e-18	33.369	upregulated
LAPTM4A	1.42712	5.75589	11.3503	2.89e-26	51.216	upregulated
FSTL1	1.42546	3.71936	14.2809	6.08e-39	81.1393	upregulated
CTSB	1.42411	7.72971	18.0544	3.02e-57	124.564	upregulated
F13A1	1.42393	1.75317	12.4658	7e-31	62.1153	upregulated
VASN	1.42372	2.43637	13.9232	2.62e-37	77.2757	upregulated
HK3	1.42364	1.86098	16.951	9.11e-52	111.432	upregulated
CTSL	1.42246	5.80106	15.1427	5.67e-43	90.6509	upregulated
MMP2	1.42203	3.76205	15.4006	3.35e-44	93.5502	upregulated
LGMN	1.42165	5.5066	14.1716	1.92e-38	79.9525	upregulated
UNC93B1	1.41966	4.21021	16.5091	1.37e-49	106.263	upregulated
A2M	1.41908	6.82412	14.155	2.28e-38	79.7736	upregulated
IFI6	1.41893	7.19893	13.671	3.64e-36	74.5839	upregulated
PSME2	1.41483	6.00065	12.2013	9.25e-30	59.4718	upregulated
SH3BGRL3	1.4144	6.00522	13.0355	2.38e-33	67.9247	upregulated
ACP5	1.41427	2.13245	14.0386	7.84e-38	78.5159	upregulated
RPS18	1.41421	10.5118	8.79886	6.91e-17	29.0325	upregulated
HLA-DOA	1.41408	2.10195	18.3176	1.41e-58	127.738	upregulated
RAB34	1.41397	4.24579	12.9425	6.13e-33	66.966	upregulated
SERPINF1	1.41377	4.27458	13.3019	1.61e-34	70.6942	upregulated
SLPI	1.41358	2.86822	9.61381	1.1e-19	35.6644	upregulated
CALD1	1.41193	4.42369	14.7209	5.48e-41	85.9604	upregulated
COMMD6	1.41156	6.6503	8.20746	5.64e-15	24.5108	upregulated
S1PR3	1.41061	2.33429	15.9095	1.17e-46	99.3377	upregulated
CTHRC1	1.41042	2.17602	12.3578	2e-30	61.0318	upregulated
SQRDL	1.4095	2.45945	20.9836	1.94e-72	160.602	upregulated
MT-ND3	1.40685	13.8042	6.02796	7.3e-09	10.1545	upregulated
PDLIM4	1.40321	3.35492	10.3186	2.92e-22	41.7533	upregulated
MYL12B	1.40162	6.42989	11.4658	9.95e-27	52.3134	upregulated
IFI27	1.40089	6.69412	10.2636	4.7e-22	41.2673	upregulated
ATOX1	1.40068	7.15939	8.60625	2.98e-16	27.5322	upregulated
PDCD5	1.3982	6.02558	10.722	8.52e-24	45.3785	upregulated
ARPC5	1.39769	5.42109	14.9074	7.23e-42	88.0265	upregulated
ACTG2	1.39757	1.51269	14.3771	2.17e-39	82.1862	upregulated
CDKN2C	1.39647	4.21599	13.7285	2.02e-36	75.1951	upregulated
SERPINB6	1.39645	5.96228	12.3904	1.46e-30	61.3576	upregulated
TNFAIP2	1.39531	4.07277	13.8791	4.2e-37	76.8029	upregulated
NGFR	1.39402	2.56177	12.6673	9.57e-32	64.1522	upregulated
SRPX	1.39391	3.98048	11.4981	7.39e-27	52.6211	upregulated
EVA1B	1.39383	5.42011	13.3832	7.06e-35	71.546	upregulated
TEAD4	1.39376	1.9396	17.1287	1.2e-52	113.526	upregulated
KDELR1	1.39099	5.28449	15.4825	1.35e-44	94.4761	upregulated
C1RL	1.38844	2.59271	16.6409	3.09e-50	107.799	upregulated
SMIM4	1.3872	4.97454	11.3108	4.16e-26	50.8424	upregulated
NKG7	1.3871	2.29345	14.1352	2.82e-38	79.5593	upregulated
RCAN1	1.38687	5.09598	14.1765	1.83e-38	80.0054	upregulated
PARP9	1.38668	3.17032	18.7214	1.37e-60	132.637	upregulated
PRR24	1.38422	6.1295	11.0079	6.6e-25	48.0064	upregulated
TOMM6	1.38393	7.27565	9.22303	2.56e-18	32.4278	upregulated
HEXB	1.38272	5.24985	15.3815	4.13e-44	93.3355	upregulated
EIF4EBP1	1.38102	5.55989	11.1521	1.78e-25	49.3502	upregulated
C5AR1	1.38087	1.79961	17.5097	1.57e-54	118.044	upregulated
GEM	1.38037	2.60912	13.8978	3.44e-37	77.0034	upregulated
VCAM1	1.38034	2.45158	12.6049	1.78e-31	63.5194	upregulated
SECTM1	1.37938	1.94425	18.2686	2.49e-58	127.147	upregulated
LAP3	1.37866	5.43972	16.657	2.57e-50	107.986	upregulated
BCL3	1.37733	2.79353	15.8658	1.9e-46	98.8379	upregulated
TLR2	1.37724	1.7138	20.5958	2.26e-70	155.755	upregulated
RPS27L	1.37722	5.52688	10.6933	1.1e-23	45.1176	upregulated
PRDX6	1.37547	5.90447	12.8931	1.01e-32	66.4578	upregulated
WBP5	1.37406	5.17037	11.0971	2.94e-25	48.8363	upregulated
DNALI1	1.37366	4.06615	14.2967	5.15e-39	81.311	upregulated
ORMDL2	1.37304	4.28027	14.9656	3.85e-42	88.6737	upregulated
AC010441.1	1.37287	2.86026	15.5461	6.74e-45	95.1972	upregulated
OST4	1.37227	7.5994	12.8854	1.09e-32	66.3789	upregulated
CTSZ	1.37195	6.20865	16.7096	1.42e-50	108.601	upregulated
ODF3B	1.37184	3.41466	12.7372	4.77e-32	64.8637	upregulated
LGALS3BP	1.37084	6.64694	19.7699	4.64e-66	145.5	upregulated
SPON2	1.37023	3.33793	11.8832	1.99e-28	56.3409	upregulated
COTL1	1.36958	6.20838	14.0551	6.59e-38	78.6937	upregulated
PCNA	1.36612	5.02987	12.7976	2.6e-32	65.4802	upregulated
FOLR2	1.36571	4.24006	11.8787	2.08e-28	56.297	upregulated
BUD31	1.36551	6.41504	9.48156	3.24e-19	34.5576	upregulated
ZFP36L2	1.3645	4.67108	14.9378	5.21e-42	88.3641	upregulated
ST14	1.36446	1.55955	19.1936	4.86e-63	138.406	upregulated
CEBPB	1.36385	4.83388	15.2651	1.49e-43	92.024	upregulated
SF3B14	1.36308	5.85347	9.91182	9.34e-21	38.2003	upregulated
CTSD	1.36173	8.07721	13.9935	1.26e-37	78.0308	upregulated
SNRPD2	1.36173	8.15724	8.9573	2.06e-17	30.2862	upregulated
PLAT	1.36147	3.31241	11.1393	2e-25	49.2305	upregulated
GGT5	1.36125	4.6978	12.2591	5.25e-30	60.0468	upregulated
PROS1	1.36119	2.74907	16.7096	1.42e-50	108.601	upregulated
WWTR1	1.36081	3.30461	13.6277	5.7e-36	74.1241	upregulated
CA9	1.36034	1.62635	10.7878	4.76e-24	45.9791	upregulated
COX7C	1.35858	8.88426	7.64624	2.93e-13	20.4579	upregulated
RPS17	1.35725	9.02495	7.83106	8.19e-14	21.7664	upregulated
RUNX1	1.35517	1.89822	18.316	1.42e-58	127.719	upregulated
MGST2	1.35437	3.96431	16.6252	3.69e-50	107.615	upregulated
SNHG9	1.35408	5.91687	9.41164	5.67e-19	33.9772	upregulated
RPS26	1.35303	8.54154	8.38836	1.51e-15	25.8671	upregulated
PRDX4	1.35284	5.46866	13.6166	6.4e-36	74.0067	upregulated
FOXJ1	1.35132	2.65928	11.5236	5.84e-27	52.8649	upregulated
SLC1A5	1.35131	2.63802	17.8278	4.16e-56	121.843	upregulated
TRIP6	1.34918	5.14837	16.2362	3e-48	103.097	upregulated
ABI3	1.34884	3.1381	19.6671	1.61e-65	144.23	upregulated
CALU	1.3478	4.17523	13.9539	1.9e-37	77.605	upregulated
PTX3	1.34732	1.55486	12.1627	1.34e-29	59.0888	upregulated
MYEOV2	1.34702	8.44235	7.36688	1.94e-12	18.5299	upregulated
PLIN2	1.34541	3.35717	15.7309	8.65e-46	97.297	upregulated
CD151	1.34514	6.62434	16.9362	1.07e-51	111.259	upregulated
RAC2	1.34474	2.00424	17.8481	3.36e-56	122.087	upregulated
LAMC1	1.34441	2.81206	14.1657	2.04e-38	79.889	upregulated
FAM181A	1.34401	2.67082	11.9314	1.26e-28	56.8119	upregulated
HOXB3	1.34392	1.50882	11.4126	1.62e-26	51.8067	upregulated
GLRX	1.34379	4.46662	13.7988	9.68e-37	75.9442	upregulated
NDUFB2	1.34314	8.75583	8.29115	3.07e-15	25.1353	upregulated
PHLDA2	1.3417	1.75964	13.2126	4.01e-34	69.7629	upregulated
EFEMP2	1.34166	4.95053	11.7693	5.88e-28	55.2325	upregulated
NMI	1.33991	2.54567	19.4094	3.66e-64	141.056	upregulated
HMGN2	1.33973	7.29945	11.8579	2.53e-28	56.0939	upregulated
ADORA3	1.33931	4.1421	13.3559	9.34e-35	71.2592	upregulated
HSP90B1	1.33891	7.01463	12.646	1.18e-31	63.9362	upregulated
ANG	1.33859	1.83309	18.1049	1.68e-57	125.172	upregulated
GADD45B	1.3383	5.3021	13.5619	1.12e-35	73.4283	upregulated
SSR4	1.33756	8.19693	9.38758	6.86e-19	33.7782	upregulated
CD4	1.33753	3.50856	20.5172	5.67e-70	154.775	upregulated
TCIRG1	1.33734	4.58984	13.7415	1.76e-36	75.3337	upregulated
BATF	1.33537	1.45525	18.483	2.06e-59	129.741	upregulated
APOBEC3C	1.33463	2.03479	20.5205	5.6e-70	154.816	upregulated
FBXO32	1.33416	3.72471	13.928	2.49e-37	77.3276	upregulated
RPL28	1.33339	9.83721	8.78714	7.57e-17	28.9404	upregulated
ATF3	1.33182	3.01875	13.6113	6.76e-36	73.9512	upregulated
RPL9P8	1.32949	7.09343	7.38076	1.77e-12	18.6242	upregulated
KLHDC8A	1.32843	4.21684	11.2885	5.1e-26	50.6318	upregulated
TACC3	1.32805	3.58557	13.1232	9.85e-34	68.8331	upregulated
RNASE4	1.32718	2.18601	16.9732	7.09e-52	111.694	upregulated
HSPE1	1.32693	6.79639	10.124	1.56e-21	40.0407	upregulated
HLA-E	1.32535	7.06567	18.2286	3.96e-58	126.663	upregulated
FPR1	1.32494	2.33107	15.5901	4.16e-45	95.6956	upregulated
GBP3	1.32442	2.42721	16.7924	5.65e-51	109.57	upregulated
TAPSAR1	1.32428	3.0516	18.5069	1.56e-59	130.031	upregulated
RPL9P9	1.32426	7.06771	7.41512	1.41e-12	18.8585	upregulated
CLEC2B	1.32283	1.92441	18.6285	3.96e-60	131.508	upregulated
CD300A	1.32156	2.91613	19.8516	1.73e-66	146.51	upregulated
BTG3	1.32153	3.83145	13.7753	1.24e-36	75.6935	upregulated
KDELR2	1.32123	4.78308	14.5168	4.9e-40	83.7145	upregulated
TPT1	1.32073	9.98232	9.49693	2.86e-19	34.6856	upregulated
NLRC5	1.31954	3.36496	17.583	6.71e-55	118.917	upregulated
OSCAR	1.31796	2.16159	16.5594	7.74e-50	106.848	upregulated
PLTP	1.31728	6.52865	13.973	1.56e-37	77.8102	upregulated
PI3	1.31693	1.10326	9.17984	3.6e-18	32.0765	upregulated
JUNB	1.31626	6.00729	12.2428	6.17e-30	59.8839	upregulated
TMEM147	1.31534	6.30596	12.3087	3.24e-30	60.5404	upregulated
SEC11C	1.31503	6.71544	9.38278	7.13e-19	33.7386	upregulated
ADM	1.31353	2.57848	11.3351	3.32e-26	51.0722	upregulated
CD9	1.31228	6.78075	11.9139	1.48e-28	56.6408	upregulated
NDUFA4L2	1.31218	5.50777	11.6238	2.31e-27	53.8262	upregulated
HSPA5	1.31207	5.83405	14.8716	1.07e-41	87.6289	upregulated
SAMSN1	1.30954	2.3607	16.2524	2.53e-48	103.284	upregulated
NME1-NME2	1.30897	8.59825	10.9038	1.69e-24	47.0437	upregulated
TGFB2	1.30877	2.10872	12.6209	1.51e-31	63.6813	upregulated
FAM187A	1.30856	2.40679	13.4242	4.67e-35	71.9765	upregulated
RPL26	1.30832	9.65307	7.90339	4.94e-14	22.2855	upregulated
CXCL10	1.30666	1.19892	14.7454	4.22e-41	86.2315	upregulated
LSM10	1.30664	5.34267	12.3396	2.39e-30	60.85	upregulated
GSDMD	1.30514	4.51985	11.5338	5.32e-27	52.9631	upregulated
ZMYM6NB	1.3045	3.16163	15.3029	9.76e-44	92.4496	upregulated
CTSH	1.30395	5.77855	11.3426	3.1e-26	51.1431	upregulated
IL13RA2	1.30392	1.55313	11.5438	4.83e-27	53.0583	upregulated
ARID5A	1.30333	4.21647	18.4638	2.58e-59	129.508	upregulated
PDLIM7	1.30186	5.67225	13.5237	1.66e-35	73.025	upregulated
PSENEN	1.30173	5.71287	14.0867	4.72e-38	79.035	upregulated
FABP7	1.30159	6.14864	8.05282	1.71e-14	23.3705	upregulated
PLOD1	1.30152	4.89956	18.9851	5.89e-62	135.854	upregulated
SLC47A2	1.30071	1.44688	12.4448	8.57e-31	61.9043	upregulated
DPM3	1.29857	7.81864	8.90586	3.06e-17	29.8772	upregulated
STXBP2	1.29834	3.88428	13.2696	2.24e-34	70.3566	upregulated
P4HB	1.29757	7.45117	15.7688	5.63e-46	97.7292	upregulated
SLC7A7	1.29625	2.53903	21.4647	5.77e-75	166.638	upregulated
MVP	1.29599	4.93427	18.8402	3.3e-61	134.085	upregulated
OAS1	1.29591	2.90376	14.9296	5.71e-42	88.2728	upregulated
SDCBP	1.29572	5.53828	11.6996	1.14e-27	54.5579	upregulated
COX6B1	1.29569	8.05313	8.84304	4.94e-17	29.3803	upregulated
SNRPG	1.29444	6.37473	11.2479	7.43e-26	50.2486	upregulated
ARPC3	1.29435	6.64306	11.8586	2.52e-28	56.1009	upregulated
RNASET2	1.29414	6.23247	13.962	1.75e-37	77.6924	upregulated
COL5A1	1.29347	1.96864	11.6192	2.41e-27	53.782	upregulated
IQGAP2	1.29332	1.7701	15.7158	1.02e-45	97.1253	upregulated
NDUFC1	1.29272	6.74577	8.82399	5.71e-17	29.2301	upregulated
SIPA1	1.29238	5.16098	11.4535	1.11e-26	52.1958	upregulated
ID3	1.29224	6.83646	11.3828	2.13e-26	51.5241	upregulated
TGFB1I1	1.29184	3.6061	16.0839	1.68e-47	101.341	upregulated
IGHM	1.29171	1.0554	11.6976	1.16e-27	54.5382	upregulated
BCL2L12	1.29146	2.98081	17.4023	5.44e-54	116.767	upregulated
APOL4	1.28939	1.58036	15.3862	3.94e-44	93.3881	upregulated
RPS7	1.28704	8.58356	8.91144	2.94e-17	29.9214	upregulated
MINOS1	1.28492	6.27988	8.95329	2.12e-17	30.2542	upregulated
S100A13	1.28389	6.74335	7.95667	3.39e-14	22.6704	upregulated
TAP1	1.28311	4.41549	16.996	5.43e-52	111.962	upregulated
HCK	1.28298	2.7136	19.7574	5.34e-66	145.345	upregulated
PPIC	1.28281	2.17952	16.1802	5.65e-48	102.451	upregulated
AP001007.1	1.28265	2.03705	20.0167	2.4e-67	148.554	upregulated
TNFRSF14	1.2816	4.04325	15.2213	2.39e-43	91.5329	upregulated
VWA1	1.28127	5.60322	10.9469	1.15e-24	47.442	upregulated
S100A16	1.28117	6.28714	12.3052	3.35e-30	60.5058	upregulated
CD164	1.28083	4.50491	13.7643	1.39e-36	75.5768	upregulated
UPP1	1.28065	4.72269	10.9448	1.17e-24	47.4225	upregulated
EVA1C	1.2804	3.65828	11.2742	5.82e-26	50.497	upregulated
SSBP1	1.28008	6.5681	10.3757	1.78e-22	42.2606	upregulated
MT1E	1.27944	6.59658	7.85575	6.89e-14	21.9432	upregulated
DUSP23	1.27928	4.67024	12.566	2.61e-31	63.1255	upregulated
TNFSF13B	1.27823	2.14694	14.5062	5.47e-40	83.5978	upregulated
RPS20	1.27813	10.0038	7.91564	4.53e-14	22.3739	upregulated
RPL23A	1.27696	9.31339	8.31098	2.65e-15	25.284	upregulated
PPP1R18	1.2764	4.79917	17.0664	2.42e-52	112.791	upregulated
CMTM7	1.27511	2.26201	17.9618	8.81e-57	123.451	upregulated
SERPINB1	1.27496	2.6744	18.0752	2.38e-57	124.815	upregulated
MYBL2	1.27475	2.32488	11.3534	2.81e-26	51.2451	upregulated
DAB2	1.27464	2.82372	17.536	1.16e-54	118.357	upregulated
OSMR	1.27433	1.72535	15.9963	4.42e-47	100.334	upregulated
FLNC	1.27366	2.48467	11.4	1.82e-26	51.687	upregulated
H2AFJ	1.27363	4.38086	12.3951	1.4e-30	61.4054	upregulated
FCGR1B	1.27227	3.13987	12.9496	5.71e-33	67.039	upregulated
FKBP10	1.27198	5.79681	12.8512	1.53e-32	66.0281	upregulated
DNAJB11	1.27115	5.28706	13.2279	3.43e-34	69.9222	upregulated
AC096579.7	1.26932	1.26305	10.8547	2.62e-24	46.592	upregulated
RP5-940J5.9	1.26832	4.6648	7.48653	8.69e-13	19.3482	upregulated
RGS16	1.26726	2.21838	13.7537	1.55e-36	75.4639	upregulated
HOXD9	1.26467	1.38859	10.7338	7.67e-24	45.4862	upregulated
RPL22	1.26467	8.10405	9.188	3.37e-18	32.1427	upregulated
PVRL2	1.2646	5.24898	13.0103	3.09e-33	67.6647	upregulated
TYMS	1.26459	3.46038	11.2608	6.59e-26	50.3707	upregulated
ATP5F1	1.26366	6.39028	10.4017	1.42e-22	42.4926	upregulated
IRF1	1.26208	2.86848	17.7961	6.02e-56	121.463	upregulated
WAS	1.26187	3.30713	16.0672	2.02e-47	101.149	upregulated
CCT6A	1.26179	5.96503	11.6298	2.19e-27	53.8844	upregulated
CDC42EP5	1.26014	3.18665	11.5138	6.39e-27	52.7718	upregulated
MYL6	1.25873	9.84121	13.3382	1.12e-34	71.074	upregulated
C21orf62	1.258	2.02753	12.4833	5.91e-31	62.2916	upregulated
COL18A1	1.25796	5.02261	13.3868	6.82e-35	71.5841	upregulated
SNHG6	1.25783	7.7472	6.77789	8.6e-11	14.666	upregulated
SP100	1.25641	3.17087	17.7853	6.81e-56	121.334	upregulated
ATP5J2	1.25594	9.59798	9.64283	8.67e-20	35.9088	upregulated
CD93	1.25587	1.97624	14.2652	7.17e-39	80.9678	upregulated
CYBB	1.25493	2.76216	15.6807	1.5e-45	96.7259	upregulated
IGHA2	1.25404	0.974008	11.1842	1.33e-25	49.6508	upregulated
MAP3K6	1.25359	3.67719	11.4362	1.31e-26	52.0316	upregulated
NPNT	1.25352	2.42314	12.9356	6.56e-33	66.8947	upregulated
CLU	1.25287	12.3219	11.4478	1.17e-26	52.1421	upregulated
TFPI	1.25161	1.98119	13.7984	9.71e-37	75.9402	upregulated
CLEC18B	1.25135	2.34924	13.7035	2.62e-36	74.9288	upregulated
TMEM255B	1.2513	2.34805	17.7017	1.78e-55	120.334	upregulated
SEPP1	1.25043	5.17594	9.81185	2.15e-20	37.3432	upregulated
GRN	1.2504	6.61086	17.0111	4.6e-52	112.14	upregulated
LAMTOR2	1.24952	6.49531	10.1057	1.82e-21	39.8806	upregulated
IFI35	1.24941	4.56062	14.1944	1.52e-38	80.1994	upregulated
VKORC1	1.24937	5.90796	15.3339	6.95e-44	92.7982	upregulated
DAD1	1.24935	7.58623	10.2604	4.83e-22	41.2388	upregulated
RP11-108M9.4	1.2492	4.20022	10.7878	4.76e-24	45.9788	upregulated
ANGPTL4	1.24802	3.43782	11.1184	2.42e-25	49.0346	upregulated
RPS3A	1.24784	9.69594	6.99156	2.23e-11	16.0357	upregulated
CXCL16	1.2465	4.43146	16.354	7.91e-49	104.46	upregulated
KRTCAP2	1.24615	7.24316	10.9108	1.59e-24	47.108	upregulated
APOBEC3G	1.24609	2.00744	19.8043	3.07e-66	145.924	upregulated
RPS2	1.24597	9.93794	10.958	1.04e-24	47.5444	upregulated
POLR2J	1.24591	6.38407	10.5781	3.02e-23	44.0742	upregulated
LRRC25	1.2454	1.77329	21.5332	2.59e-75	167.5	upregulated
PMP22	1.24493	5.46605	11.8511	2.7e-28	56.0279	upregulated
RDH10	1.24409	2.43263	13.0358	2.38e-33	67.9278	upregulated
RPL32	1.24368	9.73499	7.22485	4.96e-12	17.5729	upregulated
IER3	1.24316	2.96956	11.8812	2.03e-28	56.3207	upregulated
REXO2	1.24309	4.46465	15.0948	9.54e-43	90.1151	upregulated
PKIB	1.24289	2.12893	11.7931	4.7e-28	55.4636	upregulated
ATF5	1.24236	3.50951	16.0527	2.38e-47	100.982	upregulated
CYTL1	1.24207	2.42828	14.5796	2.5e-40	84.404	upregulated
NRM	1.24178	3.37532	14.399	1.72e-39	82.426	upregulated
CD33	1.24168	2.39059	16.7505	8.99e-51	109.08	upregulated
FMOD	1.24163	1.56412	12.3046	3.37e-30	60.4997	upregulated
MSMP	1.24139	1.85973	9.89635	1.06e-20	38.0673	upregulated
ATP5H	1.24093	7.6928	8.62261	2.63e-16	27.6587	upregulated
AC008964.1	1.24032	2.06123	16.9409	1.02e-51	111.314	upregulated
SPHK1	1.24027	3.24339	13.6847	3.17e-36	74.729	upregulated
FPR3	1.23979	1.19875	19.3652	6.24e-64	140.512	upregulated
SLC2A4RG	1.23966	5.71402	11.3099	4.2e-26	50.8332	upregulated
ZDHHC12	1.2392	3.2085	16.7739	6.92e-51	109.354	upregulated
SYNGR2	1.23906	4.88832	13.7031	2.62e-36	74.9251	upregulated
FUCA1	1.23766	2.82573	17.9923	6.22e-57	123.817	upregulated
PLEK	1.23761	2.0796	17.6163	4.57e-55	119.315	upregulated
AK2	1.23741	5.39232	16.6222	3.8e-50	107.581	upregulated
CTD-2031P19.4	1.23705	6.56048	7.48693	8.66e-13	19.351	upregulated
MFAP4	1.237	2.77735	12.1758	1.18e-29	59.2191	upregulated
WDR83OS	1.23591	6.295	9.52081	2.36e-19	34.8849	upregulated
PDIA4	1.23588	4.5671	16.4397	3.02e-49	105.455	upregulated
CHMP2A	1.23575	7.08523	10.0111	4.06e-21	39.0583	upregulated
CAPS	1.23546	5.33531	10.1163	1.66e-21	39.9733	upregulated
RPS21	1.23397	11.1839	6.77905	8.54e-11	14.6733	upregulated
STAT1	1.23253	3.97826	13.1603	6.78e-34	69.2186	upregulated
SULF1	1.23227	2.5431	11.6472	1.86e-27	54.0519	upregulated
TBXAS1	1.23223	3.4142	18.6122	4.7e-60	131.31	upregulated
SERTAD3	1.23116	3.22897	18.1476	1.03e-57	125.686	upregulated
RPA3	1.23088	4.17591	12.355	2.06e-30	61.0031	upregulated
RELB	1.23069	2.72371	18.0765	2.36e-57	124.831	upregulated
GPR34	1.23037	3.03828	13.074	1.62e-33	68.3235	upregulated
TMEM258	1.22865	7.23265	9.87703	1.25e-20	37.9013	upregulated
NEAT1	1.2286	5.26326	8.97667	1.77e-17	30.4406	upregulated
FAM96A	1.22835	4.80055	11.6276	2.23e-27	53.8635	upregulated
ATP6V0E1	1.22834	6.25545	13.9414	2.16e-37	77.4714	upregulated
PIGT	1.22833	4.97401	14.52	4.75e-40	83.7499	upregulated
BLVRB	1.22821	5.39048	12.471	6.66e-31	62.1678	upregulated
RPS29	1.2278	11.2359	6.5523	3.43e-10	13.2599	upregulated
TK1	1.22725	2.73984	12.9037	9.05e-33	66.5669	upregulated
EHD2	1.2268	3.80609	14.7568	3.72e-41	86.3571	upregulated
FOSL1	1.22676	1.41759	16.395	4.97e-49	104.937	upregulated
TPM2	1.22464	6.05139	10.8452	2.85e-24	46.5051	upregulated
FBP1	1.22443	1.67117	18.384	6.47e-59	128.542	upregulated
PINLYP	1.22423	2.89076	11.1324	2.13e-25	49.1659	upregulated
PRDX1	1.22408	7.7866	10.6299	1.92e-23	44.5423	upregulated
SLC43A3	1.22408	2.88935	13.8159	8.1e-37	76.1271	upregulated
LAMA4	1.224	4.08205	14.2323	1.02e-38	80.6113	upregulated
RPS15A	1.22373	9.61979	8.406	1.32e-15	26.0006	upregulated
TOMM5	1.22263	5.82988	10.1017	1.88e-21	39.8464	upregulated
C14orf166	1.22193	5.65253	10.5776	3.03e-23	44.0693	upregulated
ATP5I	1.22142	9.30899	7.03058	1.74e-11	16.2898	upregulated
RPLP2	1.22094	9.85822	6.46105	5.92e-10	12.7031	upregulated
DHRS3	1.21967	4.78295	12.8599	1.4e-32	66.1176	upregulated
BTN3A2	1.21939	3.52762	15.535	7.6e-45	95.0705	upregulated
CFH	1.21823	2.11423	15.3442	6.22e-44	92.9145	upregulated
TMEM230	1.21786	5.30829	11.0723	3.68e-25	48.6052	upregulated
H3F3AP4	1.21779	5.17142	8.65882	2.01e-16	27.9391	upregulated
CRYAB	1.2175	9.9636	6.17035	3.25e-09	10.9751	upregulated
LTBR	1.21727	3.01173	17.6296	3.99e-55	119.473	upregulated
BTF3	1.2168	7.8514	8.19418	6.22e-15	24.4122	upregulated
FUCA2	1.21605	3.32675	14.7452	4.22e-41	86.2292	upregulated
CD86	1.21518	2.01238	18.768	7.82e-61	133.205	upregulated
RP5-977B1.11	1.21488	3.08438	5.98784	9.14e-09	9.92644	upregulated
COL6A1	1.21438	6.40972	12.8056	2.4e-32	65.5619	upregulated
RPL36AL	1.21374	7.27188	7.60701	3.84e-13	20.1835	upregulated
HMGN3	1.21365	6.02368	8.7161	1.3e-16	28.3846	upregulated
GLA	1.21357	3.93213	15.0831	1.08e-42	89.984	upregulated
DRAM2	1.21281	3.69786	13.9868	1.35e-37	77.9592	upregulated
CCNB2	1.21235	1.99789	11.8547	2.61e-28	56.063	upregulated
IQGAP1	1.21208	3.73902	15.5462	6.74e-45	95.1975	upregulated
C1orf194	1.21205	3.63478	8.68494	1.64e-16	28.142	upregulated
NDUFB4	1.21169	6.80366	8.42017	1.19e-15	26.108	upregulated
LIPE-AS1	1.21137	4.34756	8.82637	5.61e-17	29.2489	upregulated
PDIA5	1.21135	2.15163	17.1816	6.52e-53	114.151	upregulated
LCP1	1.2112	2.78455	17.9863	6.64e-57	123.745	upregulated
FAM127B	1.21101	5.5922	10.0689	2.49e-21	39.5601	upregulated
KIAA0040	1.21046	1.62327	16.6353	3.28e-50	107.733	upregulated
RPLP1	1.21036	9.94035	7.88556	5.61e-14	22.1572	upregulated
RPN2	1.20969	5.45769	14.9074	7.23e-42	88.0263	upregulated
GPR65	1.20921	1.06721	22.4766	3.64e-80	179.407	upregulated
PSME1	1.20915	6.07128	12.0491	4.07e-29	57.9672	upregulated
DDIT3	1.20903	5.53237	11.6469	1.86e-27	54.0492	upregulated
ATP5E	1.20827	5.49	9.093	7.15e-18	31.3738	upregulated
ARHGAP4	1.20624	4.87933	12.3213	2.86e-30	60.6664	upregulated
C9orf89	1.20623	4.83663	11.0813	3.4e-25	48.6886	upregulated
SLAMF8	1.20574	1.26034	18.8555	2.76e-61	134.271	upregulated
AGAP2-AS1	1.20565	1.93457	11.839	3.03e-28	55.91	upregulated
TMBIM1	1.20546	4.56354	13.91	3.02e-37	77.1344	upregulated
SIGLEC1	1.20527	1.40767	16.2519	2.54e-48	103.278	upregulated
MILR1	1.20457	2.25845	14.9766	3.41e-42	88.7966	upregulated
DNAJB1	1.20406	5.59611	14.578	2.54e-40	84.3863	upregulated
MAP3K7CL	1.20401	1.69744	16.3947	4.98e-49	104.933	upregulated
CNN2	1.20361	2.9284	13.341	1.09e-34	71.1033	upregulated
UBL5	1.20341	9.41023	8.78554	7.66e-17	28.9278	upregulated
RPL37A	1.20278	11.5059	6.59553	2.63e-10	13.5262	upregulated
MT1M	1.20273	4.37666	7.57214	4.87e-13	19.9406	upregulated
RPL34	1.20239	10.5593	6.78524	8.22e-11	14.7125	upregulated
C19orf10	1.20206	6.50172	12.9066	8.79e-33	66.597	upregulated
CCR1	1.20196	1.83519	16.9978	5.34e-52	111.983	upregulated
ENY2	1.20073	5.64856	10.397	1.48e-22	42.4502	upregulated
MRPL51	1.20046	6.58791	9.01178	1.35e-17	30.7213	upregulated
TP53TG1	1.20025	4.84852	10.4381	1.03e-22	42.817	upregulated
ATPIF1	1.2002	7.50483	7.65661	2.73e-13	20.5306	upregulated
C1QTNF1	1.19988	3.58168	11.8898	1.87e-28	56.4048	upregulated
RPS6	1.19924	9.49897	7.26209	3.89e-12	17.8223	upregulated
CLEC7A	1.19919	2.0889	17.3712	7.69e-54	116.398	upregulated
MMP19	1.19873	1.47167	13.2996	1.65e-34	70.6699	upregulated
LCP2	1.19862	2.83392	15.4983	1.14e-44	94.6555	upregulated
MNDA	1.19855	2.21729	16.0831	1.69e-47	101.331	upregulated
DYNLT1	1.19738	6.32026	10.9181	1.49e-24	47.1759	upregulated
LAT2	1.19632	3.5789	17.0868	1.95e-52	113.032	upregulated
TXNDC12	1.19502	4.41532	13.6797	3.33e-36	74.6768	upregulated
SIGLEC7	1.19488	1.32996	19.9809	3.63e-67	148.111	upregulated
SERF2	1.19475	9.50928	10.0858	2.16e-21	39.707	upregulated
DAP	1.19385	4.58817	13.8218	7.61e-37	76.1901	upregulated
VAT1	1.19308	6.04069	14.0897	4.58e-38	79.0673	upregulated
C19orf53	1.1929	7.18407	9.64005	8.87e-20	35.8854	upregulated
TNFAIP8L2	1.19205	2.69581	15.1801	3.73e-43	91.0704	upregulated
PRKCDBP	1.19171	3.18783	12.6353	1.31e-31	63.8273	upregulated
PMP2	1.19138	6.73683	8.55235	4.47e-16	27.1172	upregulated
CIITA	1.19085	2.0143	16.4872	1.75e-49	106.008	upregulated
CETN2	1.19007	4.97904	10.7924	4.57e-24	46.0213	upregulated
RPL19	1.18943	9.83503	8.14373	8.95e-15	24.0387	upregulated
NCF1B	1.18924	1.93222	15.8617	1.99e-46	98.7905	upregulated
IL8	1.18916	1.2816	9.66898	6.99e-20	36.1295	upregulated
RNF135	1.18899	2.56449	18.8373	3.38e-61	134.049	upregulated
BIRC5	1.18748	2.56571	10.9315	1.32e-24	47.2997	upregulated
CA3	1.18746	1.43863	11.5519	4.49e-27	53.1358	upregulated
GLIPR2	1.18745	5.04633	12.6888	7.75e-32	64.3708	upregulated
CRYZ	1.18684	2.95889	13.3847	6.96e-35	71.5618	upregulated
SCP2	1.18678	5.61787	11.6142	2.52e-27	53.7342	upregulated
GZMA	1.18627	1.18317	16.6656	2.34e-50	108.087	upregulated
RAP1A	1.18416	4.55278	12.4667	6.94e-31	62.1241	upregulated
NENF	1.18408	6.61333	7.98148	2.85e-14	22.8504	upregulated
SASH3	1.18407	2.54702	18.5289	1.23e-59	130.297	upregulated
ATP5L	1.18403	6.91218	7.76801	1.27e-13	21.317	upregulated
RP11-386G11.10	1.18392	6.94069	5.63503	6.29e-08	7.97958	upregulated
THEMIS2	1.18391	3.38643	15.2522	1.71e-43	91.88	upregulated
AP2S1	1.1833	7.13115	8.20955	5.56e-15	24.5263	upregulated
DEF6	1.18292	2.97223	15.8232	3.04e-46	98.3504	upregulated
AURKB	1.18226	2.64366	10.5427	4.13e-23	43.7552	upregulated
BOLA2B	1.18207	6.10646	7.98069	2.87e-14	22.8447	upregulated
IRF7	1.18188	4.18257	13.9873	1.35e-37	77.9641	upregulated
BOLA3	1.18117	4.9192	10.0348	3.33e-21	39.2637	upregulated
NDUFS6	1.18117	6.68163	8.06571	1.56e-14	23.4648	upregulated
RP11-145M9.4	1.18105	3.93237	13.2777	2.06e-34	70.4411	upregulated
SOCS2	1.18075	2.53429	11.9489	1.06e-28	56.9829	upregulated
GNAI3	1.18059	3.64502	13.7032	2.62e-36	74.9259	upregulated
ZFAS1	1.18038	6.95963	6.97122	2.54e-11	15.9037	upregulated
DYNLRB1	1.18004	7.9224	7.86012	6.69e-14	21.9745	upregulated
EIF1	1.17988	8.44234	10.3406	2.42e-22	41.9484	upregulated
CTD-3049M7.1	1.17936	1.45502	10.793	4.55e-24	46.0264	upregulated
GTF2A2	1.1791	5.92803	9.23092	2.4e-18	32.4921	upregulated
RP11-626G11.3	1.17804	2.34215	11.6379	2.02e-27	53.9627	upregulated
FAM183A	1.17782	1.129	9.73349	4.11e-20	36.6759	upregulated
IL13RA1	1.17732	3.00202	15.5895	4.18e-45	95.6893	upregulated
GPX7	1.17721	2.98169	15.3507	5.79e-44	92.988	upregulated
CD276	1.17691	4.75472	17.0986	1.71e-52	113.172	upregulated
TRAPPC1	1.17654	6.63372	9.42942	4.92e-19	34.1245	upregulated
AC093673.5	1.17622	2.9291	13.2401	3.04e-34	70.0488	upregulated
AAMDC	1.17611	5.49022	8.91726	2.81e-17	29.9676	upregulated
KIAA0101	1.17587	2.50037	10.9288	1.35e-24	47.2748	upregulated
AP1S2	1.17556	4.10819	13.1914	4.96e-34	69.5415	upregulated
RHOG	1.17546	4.99712	12.7518	4.13e-32	65.0126	upregulated
RPL36	1.17515	10.0481	7.285	3.34e-12	17.9762	upregulated
PDLIM3	1.175	3.63053	11.2019	1.13e-25	49.8163	upregulated
RPL22L1	1.17398	5.35818	8.10702	1.16e-14	23.7681	upregulated
PSRC1	1.17381	5.06983	12.1003	2.47e-29	58.4724	upregulated
POP4	1.17333	4.94889	13.3992	6.01e-35	71.7139	upregulated
ANGPT2	1.17291	1.66547	13.8641	4.88e-37	76.6425	upregulated
FUOM	1.1721	3.51719	12.3351	2.5e-30	60.8042	upregulated
RPS11	1.17208	11.0394	8.63477	2.41e-16	27.7527	upregulated
TRIM22	1.17158	3.86283	15.0165	2.22e-42	89.2405	upregulated
BATF3	1.17119	2.9744	11.7516	6.94e-28	55.0609	upregulated
GPX8	1.17117	1.14929	14.8069	2.16e-41	86.9116	upregulated
NINJ1	1.17103	5.57113	12.5544	2.93e-31	63.0085	upregulated
IGSF6	1.17018	2.32684	16.0832	1.69e-47	101.333	upregulated
NCF1C	1.16982	1.66976	16.3911	5.18e-49	104.891	upregulated
ARHGEF1	1.1694	5.81279	11.6857	1.29e-27	54.4234	upregulated
SEPN1	1.16908	4.58494	15.1305	6.45e-43	90.5149	upregulated
APOL1	1.16901	2.38509	16.9311	1.14e-51	111.198	upregulated
MATN2	1.16881	4.29698	11.9306	1.27e-28	56.8041	upregulated
MRPS15	1.16797	4.99371	11.4617	1.03e-26	52.2744	upregulated
NQO1	1.16743	4.1096	13.2097	4.12e-34	69.732	upregulated
CLCF1	1.1667	1.24733	15.231	2.16e-43	91.6415	upregulated
LSM5	1.16629	5.09181	10.5866	2.81e-23	44.1504	upregulated
FOS	1.16618	5.809	8.9395	2.36e-17	30.1444	upregulated
H3F3A	1.16584	7.94474	9.20451	2.96e-18	32.277	upregulated
G0S2	1.16545	1.81396	9.76905	3.08e-20	36.9783	upregulated
MYO1G	1.1639	1.45876	16.0009	4.2e-47	100.387	upregulated
IKBIP	1.16372	2.22388	16.1865	5.27e-48	102.523	upregulated
POMP	1.16333	5.80639	9.34546	9.63e-19	33.4308	upregulated
AC099522.1	1.16326	2.19723	11.1789	1.39e-25	49.6009	upregulated
ADAM9	1.16318	3.74936	11.9141	1.48e-28	56.6428	upregulated
SSR3	1.16259	5.06314	16.4956	1.59e-49	106.105	upregulated
BLOC1S1	1.16125	7.74308	8.52814	5.35e-16	26.9314	upregulated
LMNA	1.16097	6.15109	14.5018	5.73e-40	83.5498	upregulated
ANP32B	1.16015	5.71918	9.50455	2.69e-19	34.7492	upregulated
FHL3	1.15924	3.47171	18.1819	6.87e-58	126.1	upregulated
HTRA3	1.15852	1.54031	13.6814	3.28e-36	74.6941	upregulated
CD97	1.15822	2.9901	15.4948	1.18e-44	94.6151	upregulated
CREG1	1.15801	4.40254	13.2058	4.29e-34	69.6913	upregulated
SMCO4	1.1577	3.62874	12.3434	2.31e-30	60.8876	upregulated
F3	1.15686	4.40949	10.38	1.71e-22	42.2992	upregulated
ABRACL	1.1562	2.96843	12.5685	2.55e-31	63.1508	upregulated
UQCR10	1.15531	6.47349	8.1663	7.59e-15	24.2056	upregulated
EVI2B	1.15439	2.11193	15.5774	4.77e-45	95.5512	upregulated
TMEM59	1.15434	6.33079	11.7808	5.28e-28	55.3443	upregulated
TRIP10	1.15379	3.64919	15.263	1.52e-43	92.0006	upregulated
PSMA5	1.15359	5.25993	12.5235	3.99e-31	62.6959	upregulated
GSTP1	1.15338	8.73883	9.03536	1.12e-17	30.9103	upregulated
TCEB2	1.15336	8.59277	7.92839	4.15e-14	22.4659	upregulated
GAL3ST4	1.15315	3.58996	17.5523	9.6e-55	118.552	upregulated
PTGES3P1	1.15244	1.26679	15.4812	1.37e-44	94.4617	upregulated
RBPMS	1.15242	2.78151	14.5606	3.07e-40	84.1953	upregulated
PPDPF	1.15162	7.13756	9.16939	3.91e-18	31.9916	upregulated
S100A2	1.15157	2.63116	10.3586	2.07e-22	42.1085	upregulated
SPRY1	1.14971	2.72317	10.4785	7.26e-23	43.1787	upregulated
UBE2S	1.14955	6.23479	10.6695	1.35e-23	44.9013	upregulated
ECE1	1.14948	4.03845	17.6652	2.69e-55	119.899	upregulated
A1BG	1.14944	5.23976	8.7317	1.15e-16	28.5063	upregulated
RAB20	1.1488	2.90393	16.1696	6.34e-48	102.328	upregulated
AC120194.1	1.14856	3.03837	6.66107	1.77e-10	13.9327	upregulated
DOK3	1.14855	2.75602	18.861	2.62e-61	134.339	upregulated
DYNLL1	1.14834	8.16483	8.16951	7.43e-15	24.2293	upregulated
CDKN1A	1.14806	4.91064	11.358	2.7e-26	51.2883	upregulated
CNIH4	1.14802	4.40938	15.1961	3.14e-43	91.2502	upregulated
POLD4	1.14755	5.93126	12.8876	1.06e-32	66.4017	upregulated
RPS8	1.1472	9.55675	8.67968	1.71e-16	28.1011	upregulated
RPS10	1.14698	9.94087	7.9628	3.25e-14	22.7149	upregulated
SIGLEC9	1.14672	1.49984	20.2698	1.16e-68	151.695	upregulated
ARHGAP9	1.14665	2.93011	15.586	4.34e-45	95.6494	upregulated
RPS24	1.14641	10.3749	6.67242	1.65e-10	14.0035	upregulated
NDUFB3	1.1458	6.02851	8.54458	4.74e-16	27.0575	upregulated
APLNR	1.14552	4.72891	8.72459	1.22e-16	28.4509	upregulated
AC006129.4	1.14549	2.64202	9.60795	1.16e-19	35.6151	upregulated
MX1	1.14541	3.75823	12.6657	9.73e-32	64.1355	upregulated
AC018730.1	1.14516	5.39723	7.95743	3.38e-14	22.6759	upregulated
RP11-316M1.12	1.14508	3.19263	7.68807	2.21e-13	20.7518	upregulated
CAPZB	1.14496	6.53486	12.7878	2.87e-32	65.3796	upregulated
POLR2I	1.14421	7.08736	7.33319	2.43e-12	18.3014	upregulated
DDB2	1.14414	2.79557	14.7759	3.03e-41	86.5689	upregulated
TPM4	1.14399	5.81637	13.8571	5.26e-37	76.5672	upregulated
SYDE1	1.14326	3.09929	17.2283	3.9e-53	114.704	upregulated
MIF	1.14236	9.224	8.37377	1.67e-15	25.7568	upregulated
HOXB2	1.14081	1.37504	11.4828	8.51e-27	52.4757	upregulated
RGS19	1.14059	3.83135	16.5393	9.74e-50	106.613	upregulated
GAPDH	1.14049	10.9908	11.6219	2.35e-27	53.8082	upregulated
C7orf73	1.14021	4.43161	12.5126	4.44e-31	62.586	upregulated
RPL35	1.14013	11.1165	8.37983	1.6e-15	25.8026	upregulated
FAM111A	1.13997	2.86488	15.0395	1.73e-42	89.4973	upregulated
LMO2	1.13966	5.02543	13.0518	2.03e-33	68.094	upregulated
CCL3	1.13955	4.50018	7.29441	3.14e-12	18.0396	upregulated
RP11-138I1.4	1.13946	5.20868	5.69328	4.61e-08	8.29365	upregulated
RPS4Y1	1.1394	4.36047	4.0763	9.37e-05	0.690797	upregulated
MTHFS	1.13927	3.88877	11.7064	1.07e-27	54.6232	upregulated
GSTK1	1.13894	5.88959	15.1322	6.35e-43	90.5342	upregulated
RFXANK	1.1382	6.96007	8.26243	3.78e-15	24.9204	upregulated
RNASEK	1.13809	8.05063	7.95755	3.38e-14	22.6768	upregulated
CCDC23	1.13697	4.42015	10.5646	3.4e-23	43.9526	upregulated
JUN	1.13677	6.07584	11.5949	3.02e-27	53.5491	upregulated
CDC42	1.13608	6.06342	11.931	1.26e-28	56.8079	upregulated
CD3D	1.13586	1.23115	14.2169	1.2e-38	80.444	upregulated
DIRAS3	1.13487	2.14751	12.0171	5.52e-29	57.6521	upregulated
RNASEH2A	1.13468	4.47375	11.4106	1.65e-26	51.7877	upregulated
APBB1IP	1.13449	3.01493	13.7606	1.44e-36	75.5377	upregulated
GNG10	1.13446	4.59754	10.8284	3.31e-24	46.3509	upregulated
HMGN1	1.1341	6.43077	10.0206	3.75e-21	39.1406	upregulated
COL5A2	1.1338	2.37251	10.5389	4.27e-23	43.7205	upregulated
COLEC12	1.13365	2.29597	12.6837	8.13e-32	64.319	upregulated
FOSL2	1.1335	3.06617	12.0847	2.87e-29	58.318	upregulated
ASF1B	1.13302	2.04537	12.4933	5.37e-31	62.392	upregulated
HM13	1.13274	6.56409	10.2617	4.77e-22	41.2507	upregulated
COX17	1.13273	5.5139	8.89366	3.36e-17	29.7805	upregulated
SRM	1.13255	6.15807	9.05431	9.66e-18	31.0624	upregulated
RNF7	1.13209	5.15792	10.1104	1.75e-21	39.9219	upregulated
TNFAIP6	1.13143	1.27516	13.3267	1.25e-34	70.954	upregulated
RHOA	1.13135	6.98217	10.9442	1.18e-24	47.4164	upregulated
PYURF	1.13116	5.42162	8.8482	4.76e-17	29.421	upregulated
IL2RG	1.13023	1.56742	17.8446	3.46e-56	122.044	upregulated
ATP1B3	1.13019	5.39366	10.7344	7.63e-24	45.4915	upregulated
PTN	1.12953	7.31515	8.90628	3.05e-17	29.8805	upregulated
REEP4	1.12908	3.44594	18.3435	1.04e-58	128.052	upregulated
RPF1	1.12907	3.85107	13.4197	4.89e-35	71.9297	upregulated
SDF2L1	1.12868	5.23659	11.4349	1.32e-26	52.0186	upregulated
METTL1	1.12842	3.7357	11.5236	5.84e-27	52.8653	upregulated
BCAM	1.1273	4.56181	11.4108	1.65e-26	51.79	upregulated
RPS25	1.12725	8.94659	6.74363	1.06e-10	14.4497	upregulated
MT-CO2	1.12687	12.796	5.68225	4.89e-08	8.23395	upregulated
HEXA	1.12613	5.53689	14.497	6.04e-40	83.4972	upregulated
RPS12	1.12606	9.56719	6.28833	1.64e-09	11.6679	upregulated
NUSAP1	1.12584	2.78187	9.93478	7.7e-21	38.3981	upregulated
LAMC3	1.1253	2.97464	11.1879	1.29e-25	49.6856	upregulated
CDKN3	1.12473	2.62114	11.5783	3.52e-27	53.389	upregulated
TPX2	1.1246	2.3552	11.3635	2.56e-26	51.3412	upregulated
WARS	1.12427	5.04983	13.6555	4.28e-36	74.4194	upregulated
DBI	1.12408	9.11456	7.64017	3.06e-13	20.4154	upregulated
LINC00998	1.12339	4.8217	10.5814	2.94e-23	44.1035	upregulated
HMG20B	1.12325	6.10803	13.7176	2.26e-36	75.0796	upregulated
TMA7	1.12321	8.44423	8.37295	1.68e-15	25.7506	upregulated
SBNO2	1.12315	3.83712	15.6756	1.59e-45	96.668	upregulated
SIGLEC10	1.12274	2.94966	15.0945	9.55e-43	90.1115	upregulated
CAV2	1.12225	2.12771	12.7836	3e-32	65.3365	upregulated
RNASE1	1.12199	6.61969	7.82151	8.75e-14	21.6981	upregulated
MICALL2	1.12155	5.53511	8.71021	1.36e-16	28.3387	upregulated
KPNA2	1.12136	4.2497	12.653	1.1e-31	64.0069	upregulated
ITM2B	1.1212	7.44595	9.22896	2.44e-18	32.4762	upregulated
TNFRSF1B	1.12096	3.04792	18.5133	1.47e-59	130.109	upregulated
PSMB3	1.12022	7.33564	8.92543	2.63e-17	30.0326	upregulated
CAPN5	1.11963	3.83811	12.7424	4.54e-32	64.9164	upregulated
LRRC32	1.11917	2.38918	12.9437	6.06e-33	66.9787	upregulated
DDOST	1.11853	5.62914	15.52	8.93e-45	94.9013	upregulated
RPL41P1	1.1183	10.4859	8.17539	7.11e-15	24.2728	upregulated
GNL2	1.11821	4.39012	12.235	6.65e-30	59.8069	upregulated
NDUFA1	1.11813	6.68326	7.91998	4.4e-14	22.4051	upregulated
VAMP3	1.118	4.86608	13.3142	1.42e-34	70.8235	upregulated
LRRN4CL	1.11748	1.43717	15.2985	1.02e-43	92.3998	upregulated
SF3B5	1.11685	6.81547	8.59774	3.18e-16	27.4666	upregulated
ARF4	1.11662	5.52218	11.7959	4.57e-28	55.4904	upregulated
PDIA6	1.11624	5.55202	13.4054	5.65e-35	71.7785	upregulated
NMB	1.11569	6.50804	6.80469	7.28e-11	14.8357	upregulated
FAH	1.11563	4.05909	10.3403	2.42e-22	41.9463	upregulated
NFKB2	1.11546	3.20549	17.6521	3.11e-55	119.742	upregulated
IER2	1.11479	5.48188	12.1432	1.63e-29	58.8956	upregulated
MRPL20	1.11454	6.86175	8.87539	3.86e-17	29.6358	upregulated
UBE2L6	1.11407	5.80256	11.2153	1e-25	49.9427	upregulated
LAMP2	1.11373	5.19246	10.769	5.63e-24	45.8075	upregulated
PLS3	1.11308	3.78574	12.381	1.6e-30	61.264	upregulated
APLN	1.11301	4.31947	9.98489	5.06e-21	38.831	upregulated
SAA2	1.11241	0.813163	9.01937	1.27e-17	30.7821	upregulated
RPL24	1.11239	9.55269	7.28577	3.32e-12	17.9815	upregulated
ITGB3BP	1.11222	3.05566	14.419	1.39e-39	82.6437	upregulated
PLK3	1.11184	3.21852	16.6863	1.84e-50	108.329	upregulated
ELOVL1	1.11182	5.37768	11.1753	1.44e-25	49.5669	upregulated
PRR13	1.11123	6.07868	10.8381	3.04e-24	46.4399	upregulated
RRM2	1.11091	2.02771	10.9448	1.17e-24	47.4222	upregulated
TUBA1A	1.11061	9.48975	10.7842	4.91e-24	45.9464	upregulated
S100B	1.10991	8.65115	7.28771	3.28e-12	17.9945	upregulated
HSPA1B	1.10925	5.84571	9.45977	3.86e-19	34.3764	upregulated
GGH	1.10826	3.64487	11.504	7e-27	52.6783	upregulated
RP11-65J3.1	1.10797	2.72773	11.6614	1.63e-27	54.1889	upregulated
ISLR	1.10767	3.20573	10.1878	9.06e-22	40.5993	upregulated
TIMM8B	1.1075	6.20327	9.44294	4.42e-19	34.2366	upregulated
UQCRQ	1.10749	8.32991	8.42814	1.12e-15	26.1685	upregulated
TCEB1	1.10659	5.88552	8.2666	3.67e-15	24.9516	upregulated
TIMP2	1.1064	6.52277	11.0396	4.94e-25	48.3006	upregulated
FAM114A1	1.1063	2.35872	15.6569	1.96e-45	96.4548	upregulated
F2R	1.10621	3.01883	10.946	1.16e-24	47.4329	upregulated
GNGT2	1.10621	1.86591	16.1706	6.28e-48	102.34	upregulated
HEBP2	1.10599	4.12661	13.9619	1.75e-37	77.6907	upregulated
CRISPLD1	1.10595	2.77496	10.8219	3.51e-24	46.2911	upregulated
HN1	1.10578	6.99237	8.16912	7.45e-15	24.2265	upregulated
ATP6V1G1	1.10474	5.70465	9.71919	4.63e-20	36.5545	upregulated
TMUB1	1.10416	6.01483	10.4507	9.27e-23	42.9294	upregulated
EN1	1.1032	1.08332	12.1155	2.13e-29	58.6222	upregulated
MT1F	1.10311	5.23193	7.58	4.61e-13	19.9953	upregulated
CDK4	1.10295	6.50588	10.0228	3.69e-21	39.1596	upregulated
TP53I3	1.10286	4.03621	13.6724	3.59e-36	74.5993	upregulated
IFNGR2	1.10276	4.36496	18.5075	1.56e-59	130.038	upregulated
MLF1IP	1.10256	2.11075	11.4711	9.49e-27	52.3637	upregulated
SH3BGRL	1.10232	5.39663	9.26167	1.89e-18	32.7433	upregulated
LHFP	1.10225	4.0416	12.3183	2.95e-30	60.6362	upregulated
HLX	1.10208	2.06614	17.5888	6.33e-55	118.987	upregulated
RPS15	1.10191	10.5727	7.8186	8.93e-14	21.6773	upregulated
LXN	1.10165	1.91319	13.7869	1.09e-36	75.8178	upregulated
LINC00493	1.10139	6.32936	8.42636	1.14e-15	26.155	upregulated
SRP14	1.1012	7.53626	9.03699	1.11e-17	30.9233	upregulated
SLC22A18	1.10109	2.9076	12.8462	1.6e-32	65.9777	upregulated
UBE2A	1.10056	4.50211	10.7137	9.19e-24	45.3028	upregulated
H2AFZ	1.1002	6.82878	10.1306	1.47e-21	40.0988	upregulated
GNB2	1.10015	7.81954	10.6746	1.29e-23	44.9471	upregulated
FKBP5	1.10015	2.93479	9.56334	1.66e-19	35.2406	upregulated
WEE1	1.09979	2.37778	11.7028	1.1e-27	54.5887	upregulated
PPCS	1.09965	3.90723	11.8663	2.34e-28	56.1753	upregulated
UACA	1.0996	3.40155	13.5014	2.1e-35	72.7896	upregulated
RP11-395B7.7	1.09937	2.63591	16.0372	2.8e-47	100.804	upregulated
MT-ATP6	1.09928	12.7236	5.18911	6.25e-07	5.67307	upregulated
UQCRH	1.09922	7.72269	7.7816	1.16e-13	21.4137	upregulated
PARP10	1.09844	5.38344	11.3479	2.96e-26	51.1929	upregulated
TMEM173	1.09806	3.39421	17.3094	1.54e-53	115.664	upregulated
CAST	1.09799	3.73248	15.1808	3.71e-43	91.0777	upregulated
PSMB4	1.09795	7.60019	10.2331	6.11e-22	40.9983	upregulated
GIMAP4	1.09756	2.88816	15.5386	7.3e-45	95.1121	upregulated
ECI2	1.09726	5.13511	11.8071	4.11e-28	55.599	upregulated
EFNA1	1.09628	3.83458	13.3593	9.04e-35	71.2955	upregulated
TMEM60	1.09627	3.68496	12.2603	5.19e-30	60.0582	upregulated
TP53I13	1.09594	5.55807	11.6249	2.29e-27	53.837	upregulated
CDK2	1.0958	2.91445	10.931	1.32e-24	47.2946	upregulated
HAVCR2	1.09518	2.75173	16.5734	6.64e-50	107.011	upregulated
RP11-783K16.5	1.09514	2.08733	11.919	1.41e-28	56.69	upregulated
SHC1	1.09449	4.53272	14.1462	2.5e-38	79.6783	upregulated
SUB1	1.0942	6.41031	8.59335	3.29e-16	27.4327	upregulated
HOMER3	1.09414	6.0327	10.6307	1.91e-23	44.5491	upregulated
VMO1	1.09402	2.9879	10.5662	3.35e-23	43.9671	upregulated
CTSA	1.09347	5.9769	15.3509	5.79e-44	92.9897	upregulated
RNF181	1.09285	6.73635	9.80263	2.32e-20	37.2645	upregulated
TOMM7	1.09167	7.62201	7.46082	1.03e-12	19.1715	upregulated
SNRPF	1.0911	4.72811	9.32446	1.14e-18	33.258	upregulated
CTSK	1.09077	2.75552	11.7691	5.89e-28	55.2303	upregulated
SNRPC	1.09035	5.69206	11.2925	4.91e-26	50.6696	upregulated
TMEM106C	1.09012	4.48148	12.685	8.04e-32	64.3318	upregulated
DYRK4	1.08999	4.94786	10.0237	3.66e-21	39.1674	upregulated
CDK1	1.0899	2.53271	10.5253	4.81e-23	43.5987	upregulated
OAS2	1.08957	1.95934	15.825	2.99e-46	98.3716	upregulated
GNLY	1.08947	2.04323	11.2177	9.81e-26	49.965	upregulated
DTYMK	1.08943	4.80966	11.7664	6.04e-28	55.2038	upregulated
VASP	1.08918	4.08084	16.7169	1.32e-50	108.687	upregulated
HSD17B10	1.08877	6.50962	11.5836	3.35e-27	53.4398	upregulated
PTGFRN	1.08877	4.09477	11.5859	3.28e-27	53.462	upregulated
GSN	1.08849	7.22034	12.0917	2.69e-29	58.3868	upregulated
CHPF	1.08846	5.70058	13.6559	4.27e-36	74.4241	upregulated
RPS2P5	1.08744	6.06804	8.18842	6.48e-15	24.3694	upregulated
SERPINB8	1.08737	1.92445	17.0841	1.99e-52	113	upregulated
SOX18	1.08735	3.38156	10.4892	6.62e-23	43.2744	upregulated
ARHGAP15	1.08691	1.8543	17.71	1.62e-55	120.434	upregulated
SPCS1	1.08679	6.15934	8.68926	1.59e-16	28.1756	upregulated
KIF2C	1.08644	1.93876	11.8467	2.82e-28	55.9848	upregulated
FKBP1A	1.08643	6.62412	10.2355	5.99e-22	41.0188	upregulated
LYN	1.08636	2.5174	16.4083	4.29e-49	105.09	upregulated
AC011933.1	1.08596	3.83128	5.74828	3.42e-08	8.59284	upregulated
SLC40A1	1.08561	2.95323	13.2346	3.2e-34	69.9917	upregulated
FILIP1L	1.08449	1.7947	13.6515	4.46e-36	74.3773	upregulated
CAMTA1	1.08408	6.34112	9.39385	6.53e-19	33.83	upregulated
RAP1B	1.08392	4.80389	12.2356	6.62e-30	59.8124	upregulated
ASAH1	1.0838	5.81993	10.4469	9.58e-23	42.8955	upregulated
HAP1	1.08352	3.50352	10.8412	2.96e-24	46.4685	upregulated
HEBP1	1.08344	4.00493	9.88919	1.13e-20	38.0058	upregulated
ATP6V0C	1.08334	7.94362	6.84786	5.56e-11	15.1104	upregulated
C1orf86	1.08321	6.52518	8.67785	1.73e-16	28.0868	upregulated
MAP2K3	1.08312	3.2999	17.3444	1.04e-53	116.08	upregulated
CYP27A1	1.08296	3.94973	10.5181	5.12e-23	43.5341	upregulated
CLEC18A	1.08265	2.18245	13.1083	1.14e-33	68.6788	upregulated
PHF11	1.08251	3.62196	11.4122	1.63e-26	51.8029	upregulated
MRPL52	1.08246	6.86369	7.96259	3.26e-14	22.7134	upregulated
PBK	1.08209	1.93842	10.5873	2.79e-23	44.1568	upregulated
RPS14	1.08202	9.63486	7.44596	1.14e-12	19.0695	upregulated
IFI44L	1.0819	2.77955	11.161	1.64e-25	49.4333	upregulated
MT1G	1.08108	5.54901	6.21596	2.5e-09	11.2416	upregulated
TMEM50A	1.0808	5.11851	12.9012	9.27e-33	66.5415	upregulated
SLC35D2	1.08078	4.2318	14.045	7.33e-38	78.5857	upregulated
RAB42	1.07997	1.22992	15.4995	1.12e-44	94.6684	upregulated
ASIP	1.07994	1.83319	11.9137	1.48e-28	56.6383	upregulated
PLCB2	1.07967	4.20217	13.0411	2.25e-33	67.9833	upregulated
MYO1F	1.07922	3.44816	16.7834	6.24e-51	109.465	upregulated
MFSD1	1.0789	4.03671	14.0166	9.89e-38	78.2789	upregulated
RP11-806H10.4	1.07887	1.06178	14.6621	1.03e-40	85.3119	upregulated
MYO9B	1.07869	5.94578	13.0705	1.68e-33	68.2868	upregulated
GSTO1	1.07853	5.88303	8.94874	2.2e-17	30.218	upregulated
XBP1	1.07819	4.28361	15.0245	2.04e-42	89.3301	upregulated
FHOD1	1.07814	3.70313	15.845	2.4e-46	98.5995	upregulated
HMHA1	1.07813	4.6149	11.9487	1.07e-28	56.9805	upregulated
MYOF	1.0778	1.82762	14.9183	6.42e-42	88.1478	upregulated
PLOD2	1.07779	3.28099	11.4288	1.4e-26	51.9612	upregulated
PPP1CA	1.0777	6.17731	11.3405	3.16e-26	51.1232	upregulated
CHCHD5	1.07648	6.08599	7.87208	6.15e-14	22.0603	upregulated
SLC4A2	1.07628	6.11604	11.003	6.9e-25	47.9609	upregulated
MAFF	1.07606	2.69907	13.14	8.3e-34	69.0075	upregulated
HP	1.07578	1.91167	7.16347	7.41e-12	17.1643	upregulated
PODNL1	1.07576	1.6001	12.2031	9.09e-30	59.4901	upregulated
PHPT1	1.07567	7.65918	8.21772	5.24e-15	24.587	upregulated
LITAF	1.07518	4.63443	12.2822	4.19e-30	60.2763	upregulated
CSTB	1.07456	5.20214	12.656	1.07e-31	64.0371	upregulated
GTF3C6	1.07453	5.98201	8.95745	2.05e-17	30.2873	upregulated
RENBP	1.07448	4.54936	12.2129	8.25e-30	59.5872	upregulated
EDEM2	1.07443	3.39962	17.7556	9.63e-56	120.978	upregulated
SERINC2	1.07388	1.88852	11.624	2.31e-27	53.8286	upregulated
OSTF1	1.07375	3.65184	11.8546	2.61e-28	56.0613	upregulated
MTMR11	1.07302	2.54371	14.241	9.27e-39	80.705	upregulated
SNRPB	1.07284	6.62588	12.4239	1.06e-30	61.6938	upregulated
SMC4	1.07184	2.62761	10.4803	7.15e-23	43.1951	upregulated
TMEM109	1.07182	4.78135	14.2937	5.31e-39	81.2783	upregulated
TMEM255A	1.0718	3.17023	11.4558	1.09e-26	52.2177	upregulated
TMEM54	1.07163	6.28578	8.30731	2.73e-15	25.2565	upregulated
FAM162A	1.07129	4.4932	10.5161	5.21e-23	43.5161	upregulated
ATP5J	1.07087	7.25263	7.53121	6.43e-13	19.6567	upregulated
RPS5	1.0708	9.40447	8.11847	1.07e-14	23.8524	upregulated
RPL27A	1.07053	9.60246	7.46937	9.76e-13	19.2301	upregulated
CTD-2540B15.11	1.0702	2.5448	6.28638	1.66e-09	11.6564	upregulated
EIF4EBP3	1.07007	3.96878	9.55737	1.75e-19	35.1907	upregulated
SEC61A1	1.06926	6.14921	16.169	6.36e-48	102.321	upregulated
SLIRP	1.06916	7.09592	7.1305	9.18e-12	16.946	upregulated
MRPL13	1.06856	4.18923	11.3049	4.39e-26	50.7861	upregulated
TMEM45A	1.06824	2.90008	11.3684	2.45e-26	51.3869	upregulated
HMGN2P5	1.06787	4.10295	9.48667	3.11e-19	34.6001	upregulated
GIMAP2	1.06753	2.12328	16.0404	2.71e-47	100.841	upregulated
IER5L	1.06727	4.06606	11.8381	3.05e-28	55.9012	upregulated
CENPF	1.06723	1.96419	9.71548	4.77e-20	36.523	upregulated
HSBP1	1.06694	6.27742	9.43353	4.76e-19	34.1586	upregulated
HHLA3	1.06685	3.9281	10.5707	3.22e-23	44.0069	upregulated
PSORS1C1	1.06674	1.4257	13.2365	3.14e-34	70.0117	upregulated
RP11-543P15.1	1.06654	4.98602	7.38703	1.7e-12	18.6669	upregulated
DNTTIP2	1.06615	4.35745	10.5498	3.88e-23	43.8191	upregulated
TRH	1.06615	1.57016	8.54618	4.68e-16	27.0697	upregulated
CIB1	1.06471	5.7869	10.4071	1.35e-22	42.5405	upregulated
RP11-344B5.2	1.06466	1.95255	15.5789	4.7e-45	95.5686	upregulated
SERTAD1	1.0642	2.90182	15.7057	1.14e-45	97.0099	upregulated
PSMA3	1.06418	5.4461	10.6178	2.13e-23	44.4328	upregulated
NEK6	1.06414	3.99959	13.7932	1.02e-36	75.8849	upregulated
DGUOK	1.06408	5.55938	9.61695	1.07e-19	35.6908	upregulated
PLOD3	1.06383	5.56174	15.6998	1.21e-45	96.9434	upregulated
PLEKHG2	1.06358	3.46813	12.2156	8.04e-30	59.6135	upregulated
FRZB	1.0631	2.37735	11.8814	2.03e-28	56.3232	upregulated
PSMC2	1.06304	5.31237	12.0769	3.1e-29	58.2414	upregulated
TXNL4A	1.06288	7.02992	7.37868	1.79e-12	18.61	upregulated
RBBP8	1.06286	3.41145	13.5407	1.39e-35	73.2041	upregulated
ATRAID	1.06282	6.23749	12.4861	5.77e-31	62.3189	upregulated
TMED9	1.06233	6.11127	16.1927	4.92e-48	102.594	upregulated
CTD-2231E14.8	1.0622	3.56771	12.6933	7.41e-32	64.416	upregulated
SNHG5	1.06213	7.40909	7.77457	1.22e-13	21.3637	upregulated
ARL4C	1.06171	3.49508	11.6935	1.2e-27	54.4981	upregulated
C11orf24	1.06154	4.33473	11.5696	3.81e-27	53.3062	upregulated
PSMG2	1.06151	4.86093	9.34322	9.8e-19	33.4124	upregulated
HSD3B7	1.06126	2.48604	18.0257	4.24e-57	124.219	upregulated
SHISA5	1.06108	6.08115	13.0609	1.85e-33	68.1882	upregulated
NDUFA12	1.06103	6.39838	7.40864	1.47e-12	18.8142	upregulated
POLR2L	1.06068	6.6192	9.51302	2.51e-19	34.8198	upregulated
ARPC2	1.06061	6.21913	11.6872	1.28e-27	54.4379	upregulated
CALR	1.06009	8.29427	13.4413	3.91e-35	72.1562	upregulated
GPX3	1.05935	5.53538	7.23339	4.69e-12	17.63	upregulated
GADD45GIP1	1.05917	7.20406	7.18937	6.26e-12	17.3363	upregulated
METRNL	1.05901	4.51979	12.053	3.92e-29	58.005	upregulated
GTF3A	1.05897	5.89812	8.68514	1.64e-16	28.1435	upregulated
NPL	1.05857	3.62801	13.4975	2.18e-35	72.7482	upregulated
DOK2	1.05844	1.41191	15.0026	2.58e-42	89.086	upregulated
AC007362.1	1.05841	2.34882	12.6236	1.47e-31	63.7084	upregulated
GLIPR1	1.05809	2.08841	13.8225	7.56e-37	76.1981	upregulated
PCBP1	1.05744	6.53017	8.86479	4.19e-17	29.552	upregulated
CCDC167	1.05699	6.16641	8.36277	1.82e-15	25.6737	upregulated
RPL38	1.05682	10.0186	7.01342	1.94e-11	16.1779	upregulated
RABAC1	1.05614	8.00942	8.35224	1.96e-15	25.5943	upregulated
KIAA0226L	1.05611	2.0967	13.1673	6.31e-34	69.2916	upregulated
HDAC1	1.05606	4.59663	14.6687	9.6e-41	85.3844	upregulated
ACAA2	1.05589	3.77266	11.2181	9.78e-26	49.9682	upregulated
TMCO1	1.05587	5.05004	10.6129	2.23e-23	44.3882	upregulated
NUCB1	1.05574	7.0717	14.1822	1.72e-38	80.0678	upregulated
FAM96B	1.05572	6.9588	9.18813	3.37e-18	32.1438	upregulated
MOV10	1.0557	4.84583	10.7189	8.77e-24	45.3503	upregulated
COL6A3	1.05549	1.22334	10.0652	2.57e-21	39.5283	upregulated
RP11-834C11.4	1.05549	2.42104	13.4	5.96e-35	71.7223	upregulated
ACOT9	1.05538	3.61776	15.5425	7e-45	95.1562	upregulated
PPP1R14B	1.05504	7.28366	9.56225	1.68e-19	35.2315	upregulated
PXN	1.05442	4.6464	13.4428	3.86e-35	72.1718	upregulated
NUDT1	1.05433	5.76642	9.18837	3.37e-18	32.1458	upregulated
JOSD2	1.05425	6.06967	8.30393	2.79e-15	25.2311	upregulated
PRELID1	1.0541	6.53116	10.1995	8.2e-22	40.7029	upregulated
RP11-466H18.1	1.05383	4.98246	7.22766	4.87e-12	17.5917	upregulated
MYD88	1.05363	2.63812	13.8756	4.34e-37	76.7656	upregulated
KIF9	1.05359	3.64737	11.0565	4.24e-25	48.4574	upregulated
MAD2L2	1.05336	5.85773	10.728	8.07e-24	45.4332	upregulated
C17orf49	1.05325	6.30101	8.50748	6.23e-16	26.7731	upregulated
AKR1A1	1.05306	6.14358	11.5237	5.84e-27	52.8659	upregulated
MOXD1	1.05303	1.82829	8.51311	5.98e-16	26.8163	upregulated
VAV1	1.05293	2.26561	16.6461	2.91e-50	107.859	upregulated
BTBD19	1.05278	2.17893	13.9538	1.9e-37	77.6037	upregulated
PDIA3	1.0523	6.58814	16.9557	8.68e-52	111.488	upregulated
SLC2A5	1.0515	3.95267	11.6065	2.71e-27	53.6598	upregulated
NXT1	1.05142	3.66267	12.9541	5.46e-33	67.0856	upregulated
DPY30	1.05141	5.67943	9.52014	2.37e-19	34.8793	upregulated
PFDN2	1.05121	6.62942	7.79039	1.09e-13	21.4762	upregulated
TXNDC5	1.0508	3.78861	13.866	4.79e-37	76.663	upregulated
HILPDA	1.05067	3.13062	12.2269	7.19e-30	59.726	upregulated
TEAD2	1.05064	2.33654	11.8744	2.16e-28	56.2549	upregulated
NECAP2	1.05022	5.09283	18.1344	1.19e-57	125.528	upregulated
C4orf48	1.0502	8.49313	5.93023	1.26e-08	9.60125	upregulated
ZNF436	1.04913	2.70281	13.4976	2.18e-35	72.7487	upregulated
GGCT	1.04905	4.98666	9.84741	1.6e-20	37.6474	upregulated
CSF1	1.04863	4.03814	14.4755	7.58e-40	83.2617	upregulated
RBMS1	1.0485	2.4876	12.7936	2.71e-32	65.4386	upregulated
FAU	1.04828	9.4032	7.24783	4.26e-12	17.7267	upregulated
IL18BP	1.04821	2.95566	16.6078	4.46e-50	107.412	upregulated
RFTN1	1.0482	3.33083	13.3759	7.62e-35	71.4692	upregulated
PLA2G5	1.04776	2.31472	8.26753	3.65e-15	24.9585	upregulated
LSM7	1.04774	7.98911	8.61724	2.74e-16	27.6171	upregulated
CMTM6	1.04712	2.77172	13.7113	2.41e-36	75.0121	upregulated
MAFB	1.04676	3.39839	11.9606	9.52e-29	57.0972	upregulated
TRIM47	1.04672	6.21913	9.48715	3.09e-19	34.6042	upregulated
TWSG1	1.04667	2.90947	12.5732	2.43e-31	63.198	upregulated
CSF3R	1.04661	3.28695	13.0603	1.86e-33	68.182	upregulated
HOXB-AS1	1.04625	1.19948	11.0494	4.52e-25	48.3915	upregulated
SSB	1.04536	5.4532	9.18576	3.43e-18	32.1245	upregulated
PTP4A3	1.04532	5.12962	12.3297	2.63e-30	60.7504	upregulated
CPQ	1.04508	2.88861	12.4571	7.62e-31	62.0277	upregulated
GARS	1.04431	5.23741	9.91884	8.8e-21	38.2608	upregulated
TMEM8A	1.04413	4.59725	15.2216	2.39e-43	91.5363	upregulated
DCTD	1.04412	4.08603	11.0217	5.84e-25	48.1341	upregulated
OSBPL3	1.0432	2.58395	12.4191	1.11e-30	61.6456	upregulated
RP11-140K17.3	1.04293	4.74947	8.30425	2.79e-15	25.2335	upregulated
NABP1	1.04271	2.06701	15.0391	1.73e-42	89.4934	upregulated
RAN	1.04268	6.76715	9.6228	1.02e-19	35.74	upregulated
SP140L	1.04217	1.64882	17.721	1.43e-55	120.566	upregulated
RPL41	1.04161	11.0309	8.26084	3.82e-15	24.9085	upregulated
C19orf81	1.04157	4.14759	7.3524	2.13e-12	18.4316	upregulated
USMG5	1.04115	8.75154	6.42076	7.52e-10	12.4594	upregulated
SNAPC2	1.04111	4.27776	12.1425	1.64e-29	58.8887	upregulated
ETHE1	1.041	4.35964	12.8098	2.31e-32	65.6042	upregulated
B4GALT1	1.04094	2.1431	17.2099	4.72e-53	114.486	upregulated
CMC2	1.03997	5.68244	8.48393	7.42e-16	26.5932	upregulated
MIA	1.03927	2.04464	8.21711	5.26e-15	24.5825	upregulated
APOBR	1.03926	1.83368	17.5833	6.71e-55	118.921	upregulated
AMICA1	1.0389	1.22837	14.4503	9.94e-40	82.9861	upregulated
CASP6	1.03863	2.33388	16.0373	2.8e-47	100.805	upregulated
TMEM123	1.03827	4.35105	10.9645	9.79e-25	47.6042	upregulated
TNFSF12	1.03827	5.36022	10.1955	8.48e-22	40.6675	upregulated
SUSD2	1.03825	1.58336	15.635	2.5e-45	96.2054	upregulated
ITGB5	1.0371	4.78634	13.1747	5.85e-34	69.3685	upregulated
CDC26	1.03682	4.69262	10.0165	3.89e-21	39.1048	upregulated
FOXM1	1.03661	2.47778	10.3425	2.38e-22	41.9659	upregulated
MRPS6	1.03657	5.16655	9.3288	1.1e-18	33.2937	upregulated
SPRY2	1.03582	3.87222	10.269	4.49e-22	41.3144	upregulated
NRP1	1.03578	2.95895	12.3921	1.44e-30	61.3754	upregulated
PROCR	1.03574	2.26816	17.0211	4.1e-52	112.258	upregulated
IRF3	1.03501	6.37431	10.3479	2.27e-22	42.0139	upregulated
PTGS1	1.03461	1.98461	16.4963	1.58e-49	106.114	upregulated
NCKAP1L	1.03455	2.18635	17.2834	2.09e-53	115.357	upregulated
RPL5	1.03427	8.75398	8.26336	3.76e-15	24.9273	upregulated
EBI3	1.03404	2.3167	14.3627	2.53e-39	82.0295	upregulated
SP110	1.03397	2.825	16.8019	5.07e-51	109.682	upregulated
C19orf24	1.03382	6.10975	7.96699	3.16e-14	22.7452	upregulated
PRAF2	1.03353	5.82093	10.2646	4.66e-22	41.2761	upregulated
ATP5G3	1.03339	6.44089	8.29958	2.89e-15	25.1985	upregulated
RPL14	1.03334	7.98371	8.39238	1.46e-15	25.8975	upregulated
CCT8	1.03306	5.30361	9.88321	1.19e-20	37.9544	upregulated
NFIL3	1.03275	2.59016	12.8323	1.84e-32	65.8347	upregulated
BACE2	1.03257	2.34723	15.3637	5.03e-44	93.1349	upregulated
ITPKC	1.03244	2.97909	17.2262	3.95e-53	114.68	upregulated
SMS	1.03242	4.73012	12.0016	6.42e-29	57.4997	upregulated
PRKD2	1.03167	3.87336	12.0317	4.81e-29	57.7957	upregulated
LINC01023	1.03128	3.9788	8.62079	2.67e-16	27.6446	upregulated
RPS4X	1.03102	8.69972	7.81404	9.22e-14	21.6448	upregulated
SEC11A	1.03097	5.86549	11.6029	2.8e-27	53.6252	upregulated
CTB-63M22.1	1.03081	4.28664	7.30569	2.91e-12	18.1157	upregulated
ALDH16A1	1.03059	4.45326	9.88173	1.2e-20	37.9417	upregulated
PEPD	1.02868	5.5613	13.2655	2.34e-34	70.3137	upregulated
NDC80	1.02772	1.57059	12.184	1.09e-29	59.3004	upregulated
DTX3L	1.02749	2.21118	19.0287	3.49e-62	136.386	upregulated
RP11-805J14.5	1.02742	2.9022	9.48904	3.05e-19	34.6199	upregulated
CAPNS1	1.02728	7.70124	9.18112	3.56e-18	32.0868	upregulated
TSPAN6	1.02704	3.98467	10.9574	1.04e-24	47.5384	upregulated
CREB5	1.02692	3.15314	11.8007	4.37e-28	55.5368	upregulated
PABPC1L	1.0267	4.07907	9.18991	3.33e-18	32.1582	upregulated
SIL1	1.02655	4.89414	10.9409	1.21e-24	47.3861	upregulated
C5orf15	1.02647	3.60486	11.9793	7.96e-29	57.2811	upregulated
TROAP	1.02634	2.07176	10.302	3.37e-22	41.607	upregulated
SUMO2	1.02602	6.58525	8.67631	1.75e-16	28.0749	upregulated
ARPC1A	1.02594	6.19293	8.8304	5.44e-17	29.2806	upregulated
IL10RB	1.02587	3.08364	16.0346	2.88e-47	100.774	upregulated
SMARCE1	1.02527	4.73382	10.9952	7.4e-25	47.889	upregulated
STAT5A	1.02503	2.70187	16.0125	3.69e-47	100.52	upregulated
IL10RA	1.02375	2.09215	16.5644	7.33e-50	106.906	upregulated
AVIL	1.02339	2.38664	10.1739	1.02e-21	40.4778	upregulated
SPATS2L	1.02338	4.43121	13.9891	1.32e-37	77.9833	upregulated
ANKRD22	1.02336	1.05749	17.4943	1.87e-54	117.861	upregulated
BAG3	1.02325	3.79365	10.456	8.84e-23	42.9768	upregulated
RPP21	1.02305	6.21991	8.19401	6.22e-15	24.4109	upregulated
LEPREL1	1.02236	1.69727	14.3908	1.88e-39	82.3357	upregulated
MIEN1	1.02161	5.77785	8.87477	3.88e-17	29.6309	upregulated
TMEM158	1.02154	4.24313	8.82807	5.53e-17	29.2623	upregulated
WTAP	1.02128	4.69643	12.5762	2.36e-31	63.2283	upregulated
C8orf59	1.02098	4.90331	10.0328	3.39e-21	39.246	upregulated
ANO6	1.02082	2.53289	14.0923	4.46e-38	79.0959	upregulated
SYNC	1.02074	1.95806	14.7891	2.62e-41	86.7147	upregulated
GDF1	1.02068	5.07963	3.99448	0.000129624	0.369108	upregulated
EHD4	1.02044	2.35231	15.7152	1.03e-45	97.1186	upregulated
POLR2G	1.0204	6.40635	9.74439	3.76e-20	36.7684	upregulated
CD59	1.02016	6.55011	12.4295	9.98e-31	61.7502	upregulated
PHC2	1.02003	6.04494	15.2036	2.89e-43	91.3337	upregulated
TWF2	1.0199	4.90631	12.7138	6.03e-32	64.6248	upregulated
ARAF	1.01977	4.78705	10.2987	3.47e-22	41.5771	upregulated
TWIST1	1.01947	2.1581	9.72197	4.52e-20	36.5781	upregulated
SPA17	1.01895	2.99112	11.9815	7.8e-29	57.302	upregulated
VIMP	1.01801	5.02537	11.2964	4.74e-26	50.7058	upregulated
PSMA4	1.01792	6.08768	9.84293	1.66e-20	37.609	upregulated
CSF1R	1.01783	4.46687	12.4777	6.24e-31	62.2352	upregulated
LILRB1	1.01776	1.80412	15.3619	5.13e-44	93.1136	upregulated
SOCS1	1.01761	1.5814	14.2034	1.38e-38	80.297	upregulated
SPARC	1.01727	9.6463	8.52239	5.58e-16	26.8873	upregulated
COX14	1.01713	5.569	7.74071	1.53e-13	21.1234	upregulated
ANAPC11	1.01709	7.91439	8.38177	1.58e-15	25.8173	upregulated
PIM1	1.01697	3.07555	15.5343	7.64e-45	95.0626	upregulated
SZRD1	1.01665	4.93505	15.7787	5.03e-46	97.8429	upregulated
RPS13	1.01655	9.07207	6.83769	5.93e-11	15.0456	upregulated
FAS	1.0165	1.74709	14.4445	1.06e-39	82.9225	upregulated
LSM2	1.01571	5.23944	8.76861	8.7e-17	28.7951	upregulated
SCPEP1	1.0155	4.75168	12.7234	5.48e-32	64.7227	upregulated
LOX	1.01522	1.2021	11.7471	7.23e-28	55.0174	upregulated
MRPS33	1.01515	5.90766	8.43404	1.07e-15	26.2133	upregulated
MRPL33	1.01512	6.41216	8.10157	1.21e-14	23.7281	upregulated
RP4-781K5.2	1.01477	2.50944	8.24758	4.22e-15	24.8095	upregulated
SPTSSA	1.01448	3.9796	12.4563	7.68e-31	62.0195	upregulated
IGFBP7-AS1	1.01358	1.49151	10.3367	2.5e-22	41.9138	upregulated
PTPRC	1.01352	1.74214	12.9094	8.56e-33	66.6258	upregulated
TMED5	1.01312	3.37301	12.1946	9.88e-30	59.4051	upregulated
FCGR1C	1.01302	2.06588	13.8738	4.42e-37	76.7468	upregulated
CTNNBL1	1.01272	5.92676	8.0071	2.37e-14	23.0367	upregulated
BTG1	1.01214	4.56176	10.4392	1.02e-22	42.8273	upregulated
TBC1D1	1.01202	4.45735	14.4359	1.16e-39	82.8282	upregulated
BANF1	1.01163	7.07477	8.38528	1.54e-15	25.8438	upregulated
GMPR	1.01158	3.61804	8.57377	3.81e-16	27.2818	upregulated
CECR1	1.01156	2.65981	14.668	9.66e-41	85.3765	upregulated
COLGALT1	1.0115	4.68935	16.0046	4.03e-47	100.429	upregulated
ZNHIT1	1.01149	6.63043	9.47218	3.49e-19	34.4796	upregulated
CLEC11A	1.01138	3.97825	11.2302	8.75e-26	50.0822	upregulated
INPP5D	1.0107	3.60223	12.8938	1e-32	66.4652	upregulated
SNRPB2	1.01068	4.58277	10.4261	1.15e-22	42.7096	upregulated
KRT10	1.01017	4.12763	9.48943	3.04e-19	34.6232	upregulated
CBR1	1.00969	5.79174	7.92309	4.31e-14	22.4276	upregulated
UFD1L	1.00966	4.96292	12.4019	1.31e-30	61.4736	upregulated
PSMB10	1.00959	6.12071	7.8228	8.68e-14	21.7074	upregulated
SYF2	1.00937	4.76836	10.5797	2.98e-23	44.0882	upregulated
CENPM	1.00931	2.86976	9.93818	7.48e-21	38.4274	upregulated
MS4A4E	1.00913	0.831524	16.1125	1.21e-47	101.67	upregulated
TARS	1.00864	5.02996	11.4762	9.06e-27	52.4121	upregulated
PNRC2	1.00748	4.10885	10.42	1.21e-22	42.6555	upregulated
NAGK	1.00734	7.01581	10.88	2.09e-24	46.8243	upregulated
CYSTM1	1.00732	4.48129	11.9115	1.52e-28	56.617	upregulated
ODC1	1.00649	4.98895	9.98275	5.15e-21	38.8124	upregulated
LILRB2	1.00645	1.31493	17.5469	1.02e-54	118.487	upregulated
MCAM	1.00567	4.27197	10.3307	2.63e-22	41.8607	upregulated
MFNG	1.00558	3.21216	14.655	1.11e-40	85.2341	upregulated
HNRNPA3	1.00519	6.50096	10.3151	3e-22	41.7228	upregulated
MRPL36	1.00493	5.32442	10.5749	3.1e-23	44.0454	upregulated
ADPRHL2	1.00484	4.44474	14.1731	1.89e-38	79.9691	upregulated
SLC39A4	1.0045	3.49608	9.28756	1.53e-18	32.9552	upregulated
SLA	1.00442	2.44968	13.5355	1.47e-35	73.1494	upregulated
MYO1E	1.00366	4.08047	13.1099	1.12e-33	68.6952	upregulated
CYP21A2	1.00349	1.86041	10.0713	2.44e-21	39.5811	upregulated
OAZ1	1.00312	9.06593	11.0141	6.25e-25	48.0636	upregulated
NDUFB5	1.00307	5.93996	8.09047	1.31e-14	23.6465	upregulated
SERPINA5	1.00295	0.870184	13.4978	2.18e-35	72.7515	upregulated
ERVK3-1	1.00292	4.87907	10.7524	6.53e-24	45.6553	upregulated
GBE1	1.00287	2.52987	13.3507	9.85e-35	71.2051	upregulated
GS1-114I9.1	1.00241	1.89086	11.3447	3.05e-26	51.1629	upregulated
BST1	1.00225	1.49147	17.8455	3.45e-56	122.056	upregulated
HYAL2	1.00166	4.29969	15.3412	6.42e-44	92.8806	upregulated
IBSP	1.0015	0.76168	10.7964	4.41e-24	46.0578	upregulated
HSPB11	1.0014	3.94842	11.8387	3.04e-28	55.9067	upregulated
ASAP3	1.00134	3.93005	14.5939	2.15e-40	84.5612	upregulated
RP11-986E7.7	1.00121	0.872551	15.4332	2.33e-44	93.9186	upregulated
MRPS18C	1.0012	4.48028	9.96211	6.13e-21	38.634	upregulated
RHBDF1	1.00112	3.4238	11.3903	1.99e-26	51.595	upregulated
PPT1	1.00103	5.55384	11.7979	4.49e-28	55.5094	upregulated
EIF4A3	1.00086	5.48131	10.6778	1.26e-23	44.9763	upregulated
AC147651.4	1.00042	1.28656	15.9104	1.16e-46	99.3488	upregulated
EIF3I	1.00032	5.97514	12.4587	7.5e-31	62.0439	upregulated
ATCAY	-1.00119	4.29399	-7.30598	2.91e-12	18.1176	downregulated
CDK5R2	-1.00126	2.99831	-7.76628	1.29e-13	21.3048	downregulated
KCNT1	-1.00194	1.87008	-8.54512	4.72e-16	27.0616	downregulated
SNAP91	-1.00494	3.30961	-8.38739	1.52e-15	25.8597	downregulated
HIST1H2AI	-1.00744	0.877399	-6.67354	1.64e-10	14.0104	downregulated
SV2B	-1.00928	1.4523	-9.7108	4.96e-20	36.4834	downregulated
PHYHIP	-1.01032	4.10969	-6.25321	2.01e-09	11.4604	downregulated
CPLX1	-1.01843	5.5933	-5.70441	4.34e-08	8.35395	downregulated
SCARNA7	-1.02313	1.37119	-8.66437	1.92e-16	27.9821	downregulated
KIAA1045	-1.026	1.83436	-9.70022	5.4e-20	36.3937	downregulated
SLC6A17	-1.02624	1.7949	-8.67857	1.72e-16	28.0924	downregulated
SYT4	-1.03376	1.93187	-9.0662	8.82e-18	31.158	downregulated
NEURL	-1.03653	2.37506	-9.20819	2.88e-18	32.307	downregulated
HPCAL4	-1.04091	2.80196	-7.99559	2.58e-14	22.953	downregulated
CKMT1B	-1.04907	2.71012	-7.87432	6.06e-14	22.0764	downregulated
GABRB3	-1.04982	2.3668	-9.90105	1.02e-20	38.1077	downregulated
DLGAP3	-1.05362	2.70754	-9.7867	2.65e-20	37.1286	downregulated
RIMS2	-1.0616	1.47036	-12.4047	1.27e-30	61.501	downregulated
RBFOX1	-1.062	1.8551	-8.95916	2.03e-17	30.3009	downregulated
ST8SIA3	-1.06263	3.0569	-6.30661	1.47e-09	11.7763	downregulated
TUB	-1.06421	3.40836	-12.5147	4.36e-31	62.6071	downregulated
GABRG2	-1.06454	1.71676	-9.01415	1.32e-17	30.7402	downregulated
SYT13	-1.06526	1.86111	-9.13932	4.96e-18	31.7479	downregulated
HIST1H4J	-1.06564	5.85796	-4.66872	7.43e-06	3.20371	downregulated
PDE2A	-1.0661	3.93176	-9.068	8.7e-18	31.1724	downregulated
CHGB	-1.06841	3.79689	-6.86194	5.08e-11	15.2004	downregulated
HPCA	-1.07488	4.28791	-6.0871	5.23e-09	10.4933	downregulated
HIST2H3A	-1.07507	1.16808	-7.81665	9.06e-14	21.6634	downregulated
HIST2H3C	-1.07507	1.16808	-7.81665	9.06e-14	21.6634	downregulated
HIST1H2BF	-1.07873	0.751917	-7.98912	2.7e-14	22.9059	downregulated
LINC00599	-1.08094	3.09977	-7.93052	4.09e-14	22.4812	downregulated
TMEM130	-1.08398	3.20088	-6.83104	6.18e-11	15.0032	downregulated
CKMT1A	-1.08421	2.54126	-8.21003	5.54e-15	24.5299	downregulated
NRXN1	-1.08463	3.40064	-10.3541	2.15e-22	42.0684	downregulated
CXXC11	-1.09085	3.14013	-6.91579	3.61e-11	15.5457	downregulated
GABRA5	-1.09299	1.67911	-9.41112	5.7e-19	33.9729	downregulated
SYP	-1.09361	6.21179	-9.28539	1.56e-18	32.9374	downregulated
HIST1H2AM	-1.09548	1.38641	-6.15666	3.51e-09	10.8954	downregulated
STMN2	-1.09757	3.92582	-6.16729	3.3e-09	10.9573	downregulated
HIST2H4B	-1.0998	2.35317	-6.70738	1.33e-10	14.222	downregulated
HIST1H2BN	-1.10051	1.31099	-7.16801	7.19e-12	17.1944	downregulated
SCN3B	-1.10205	2.8543	-9.09247	7.18e-18	31.3695	downregulated
IQSEC3	-1.10249	2.43777	-8.64846	2.17e-16	27.8588	downregulated
CAMKV	-1.10486	3.13382	-8.2844	3.23e-15	25.0848	downregulated
KCNC2	-1.10952	1.60645	-10.1203	1.61e-21	40.0084	downregulated
MPPED1	-1.11197	1.84097	-9.07386	8.3e-18	31.2196	downregulated
ELFN2	-1.11868	2.88044	-10.2515	5.22e-22	41.1607	downregulated
CHRM1	-1.12431	1.97525	-9.54389	1.95e-19	35.0778	downregulated
RPH3A	-1.12895	2.7071	-9.3631	8.36e-19	33.5762	downregulated
SULT4A1	-1.13151	2.97981	-7.17778	6.75e-12	17.2593	downregulated
ARPP21	-1.14278	3.47477	-10.5459	4.02e-23	43.7837	downregulated
SLC8A2	-1.14835	2.15166	-10.3865	1.62e-22	42.3565	downregulated
HRH3	-1.14955	2.03907	-9.264	1.85e-18	32.7623	downregulated
HIST1H2AL	-1.15181	0.888125	-7.37268	1.86e-12	18.5692	downregulated
KCNIP2	-1.16549	3.88804	-8.6047	3.02e-16	27.5203	downregulated
ETNPPL	-1.16817	3.68784	-6.98568	2.32e-11	15.9975	downregulated
TERC	-1.17125	1.1741	-8.91165	2.93e-17	29.9231	downregulated
CRYM	-1.17601	2.8073	-6.7245	1.2e-10	14.3294	downregulated
LPPR3	-1.18014	3.46669	-7.17814	6.74e-12	17.2617	downregulated
SNAP25	-1.18266	5.25264	-6.28152	1.71e-09	11.6276	downregulated
NEFL	-1.18451	2.54799	-7.15629	7.77e-12	17.1167	downregulated
SYN1	-1.19048	3.91334	-7.6503	2.85e-13	20.4864	downregulated
ATRNL1	-1.19579	2.58215	-10.985	8.12e-25	47.7943	downregulated
SCRT1	-1.20763	2.45061	-9.70435	5.22e-20	36.4288	downregulated
TMEM151B	-1.20768	2.66485	-10.8542	2.63e-24	46.5875	downregulated
VSTM2A	-1.20819	2.26776	-9.07208	8.42e-18	31.2052	downregulated
TNR	-1.21492	3.30406	-8.97265	1.83e-17	30.4085	downregulated
HIST2H2BF	-1.22303	1.67726	-6.89741	4.06e-11	15.4276	downregulated
RN7SK	-1.22492	7.29566	-6.73911	1.1e-10	14.4213	downregulated
RP5-1119A7.17	-1.22942	1.90886	-10.5235	4.89e-23	43.5822	downregulated
HIST4H4	-1.22999	1.23167	-7.52209	6.84e-13	19.5936	downregulated
CALY	-1.2319	4.48863	-5.72944	3.79e-08	8.49004	downregulated
CELF4	-1.23595	2.82701	-9.45885	3.88e-19	34.3688	downregulated
HIST2H3D	-1.23602	1.19953	-7.37844	1.8e-12	18.6085	downregulated
HIST3H2BB	-1.25206	1.17813	-8.78361	7.77e-17	28.9127	downregulated
ACTL6B	-1.25741	3.85198	-7.6074	3.83e-13	20.1862	downregulated
CABP1	-1.26084	3.56553	-7.67882	2.35e-13	20.6867	downregulated
NEFM	-1.26176	2.64197	-7.922	4.34e-14	22.4197	downregulated
RBFOX3	-1.28071	2.58329	-8.87605	3.85e-17	29.641	downregulated
SNCB	-1.28897	4.90837	-6.69936	1.4e-10	14.1718	downregulated
SYN2	-1.30703	2.66363	-8.79576	7.08e-17	29.0081	downregulated
CDR1	-1.30822	2.25398	-11.4698	9.59e-27	52.3516	downregulated
MYT1L	-1.31083	1.95254	-11.759	6.47e-28	55.1328	downregulated
HIST1H2BC	-1.32407	2.0189	-6.35675	1.1e-09	12.075	downregulated
HIST2H4A	-1.32613	3.43158	-6.43952	6.73e-10	12.5727	downregulated
HIST1H1E	-1.34948	1.08872	-7.85856	6.76e-14	21.9633	downregulated
HIST1H2BG	-1.35046	1.41628	-7.02245	1.84e-11	16.2368	downregulated
VSNL1	-1.35124	3.5997	-6.90577	3.85e-11	15.4813	downregulated
RMRP	-1.36209	4.42036	-5.68739	4.76e-08	8.26175	downregulated
HIST1H2BO	-1.36523	1.131	-7.38657	1.7e-12	18.6638	downregulated
CCK	-1.37402	3.79399	-6.46923	5.64e-10	12.7528	downregulated
AC062021.1	-1.38052	1.8056	-9.14781	4.64e-18	31.8167	downregulated
RIMS1	-1.38408	1.54007	-15.2152	2.56e-43	91.464	downregulated
JPH3	-1.38618	3.5294	-10.1227	1.58e-21	40.029	downregulated
FAM163B	-1.39949	2.98592	-8.64858	2.17e-16	27.8597	downregulated
INA	-1.42394	3.10773	-9.7003	5.4e-20	36.3945	downregulated
SYT1	-1.42541	3.03479	-9.33157	1.08e-18	33.3165	downregulated
SCARNA2	-1.45773	2.93788	-7.05283	1.51e-11	16.4353	downregulated
PACSIN1	-1.5079	2.79216	-9.26521	1.83e-18	32.7722	downregulated
NSG2	-1.51953	4.66322	-9.0904	7.3e-18	31.3528	downregulated
DDN	-1.52942	2.61562	-10.4071	1.35e-22	42.5405	downregulated
CAMK2A	-1.58359	2.95622	-9.7542	3.47e-20	36.8519	downregulated
HIST1H4E	-1.59017	1.53333	-7.75118	1.43e-13	21.1976	downregulated
SLC17A7	-1.61074	3.31949	-8.32441	2.41e-15	25.3849	downregulated
CHGA	-1.65223	4.21225	-9.42898	4.94e-19	34.1208	downregulated
SVOP	-1.66321	2.37101	-12.3367	2.46e-30	60.8205	downregulated
SCARNA10	-1.70941	1.6231	-7.72971	1.66e-13	21.0456	downregulated
RN7SL1	-1.73455	12.5484	-6.86946	4.85e-11	15.2485	downregulated
GRIN1	-1.7523	4.52772	-7.63648	3.13e-13	20.3895	downregulated
HIST1H4A	-1.80291	1.35986	-8.22842	4.85e-15	24.6667	downregulated
RN7SL4P	-1.87539	1.47614	-8.65927	2e-16	27.9425	downregulated
RN7SL2	-1.92463	14.124	-7.89348	5.3e-14	22.2141	downregulated
CPLX2	-1.97481	4.3395	-10.8426	2.92e-24	46.4807	downregulated
RN7SL3	-2.07165	4.30033	-8.24019	4.45e-15	24.7544	downregulated
HIST1H4B	-2.11111	1.56181	-8.04032	1.87e-14	23.2791	downregulated
HIST1H4C	-2.20708	1.86663	-8.46051	8.83e-16	26.4147	downregulated
RN7SL471P	-2.70989	2.61627	-10.6569	1.52e-23	44.7872	downregulated
RPPH1	-2.88634	5.89899	-7.89377	5.29e-14	22.2163	downregulated

## Sheet: Table S6
Table S5. GO and KEEGG analyses of upregulated DEGs in glioma samples.
Type	ID	Description	GeneRatio	BgRatio	pvalue	p.adjust	qvalue	geneID	Count
BP	GO:0042119	neutrophil activation	75/524	500/18862	9.21271e-34	2.01198e-30	1.39688e-30	SERPINA3/LTF/ANXA2/MMP9/S100A9/S100A11/PLAU/S100A8/CD14/CD44/SLC11A1/CD68/CTSC/LYZ/SERPINA1/FCGR2A/FCER1G/PLAUR/FCGR2B/C3/FABP5/HSPA6/TYROBP/HLA-B/PYGL/CYBA/LAIR1/CFD/ITGB2/LGALS3/CTSS/CTSZ/CCL5/RNASE2/HK3/VAMP8/CD93/PTX3/BST2/IL18/C5AR1/TLR2/HLA-C/IQGAP2/CD58/ALOX5/CD300A/FPR1/TCIRG1/CYBB/CD53/NPC2/FTL/C3AR1/PTPN6/B2M/OSCAR/DOK3/GSDMD/PYCARD/SIGLEC9/SLPI/TNFAIP6/MVP/GMFG/CTSB/TNFRSF1B/SERPINB1/G…	75
BP	GO:0030198	extracellular matrix organization	67/524	393/18862	1.18825e-33	2.01198e-30	1.39688e-30	TIMP1/COL1A1/PDPN/MMP9/COL4A1/COL3A1/COL4A2/CD44/COL6A2/SPP1/TGFBI/MMP14/SERPINE1/COL1A2/SERPINH1/TNC/AEBP1/FN1/HSPG2/POSTN/LOXL2/EMILIN1/LUM/ITGB2/ITGA5/BGN/TNFRSF1A/ITGB4/LOXL1/CTSS/ICAM1/MFAP2/RUNX1/CAV1/PTX3/COL5A1/LAMC1/COL5A2/LAMB1/MMP19/FMOD/COL6A3/MMP2/VCAM1/FBLN5/BCL3/TGFB2/SULF1/NPNT/A2M/COL22A1/LCP1/TNFRSF1B/FKBP10/ECM2/LAMA4/EFEMP2/ENG/ITGB1/ADAMTSL4/ADAM12/MMP11/LAMB2/THBS1/MIA/LOX/C…	67
BP	GO:0043062	extracellular structure organization	67/524	394/18862	1.39688e-33	2.01198e-30	1.39688e-30	TIMP1/COL1A1/PDPN/MMP9/COL4A1/COL3A1/COL4A2/CD44/COL6A2/SPP1/TGFBI/MMP14/SERPINE1/COL1A2/SERPINH1/TNC/AEBP1/FN1/HSPG2/POSTN/LOXL2/EMILIN1/LUM/ITGB2/ITGA5/BGN/TNFRSF1A/ITGB4/LOXL1/CTSS/ICAM1/MFAP2/RUNX1/CAV1/PTX3/COL5A1/LAMC1/COL5A2/LAMB1/MMP19/FMOD/COL6A3/MMP2/VCAM1/FBLN5/BCL3/TGFB2/SULF1/NPNT/A2M/COL22A1/LCP1/TNFRSF1B/FKBP10/ECM2/LAMA4/EFEMP2/ENG/ITGB1/ADAMTSL4/ADAM12/MMP11/LAMB2/THBS1/MIA/LOX/C…	67
BP	GO:0045229	external encapsulating structure organization	67/524	396/18862	1.92749e-33	2.08217e-30	1.44562e-30	TIMP1/COL1A1/PDPN/MMP9/COL4A1/COL3A1/COL4A2/CD44/COL6A2/SPP1/TGFBI/MMP14/SERPINE1/COL1A2/SERPINH1/TNC/AEBP1/FN1/HSPG2/POSTN/LOXL2/EMILIN1/LUM/ITGB2/ITGA5/BGN/TNFRSF1A/ITGB4/LOXL1/CTSS/ICAM1/MFAP2/RUNX1/CAV1/PTX3/COL5A1/LAMC1/COL5A2/LAMB1/MMP19/FMOD/COL6A3/MMP2/VCAM1/FBLN5/BCL3/TGFB2/SULF1/NPNT/A2M/COL22A1/LCP1/TNFRSF1B/FKBP10/ECM2/LAMA4/EFEMP2/ENG/ITGB1/ADAMTSL4/ADAM12/MMP11/LAMB2/THBS1/MIA/LOX/C…	67
BP	GO:0043312	neutrophil degranulation	72/524	485/18862	4.09828e-32	3.54173e-29	2.45897e-29	SERPINA3/LTF/ANXA2/MMP9/S100A9/S100A11/PLAU/S100A8/CD14/CD44/SLC11A1/CD68/CTSC/LYZ/SERPINA1/FCGR2A/FCER1G/PLAUR/C3/FABP5/HSPA6/TYROBP/HLA-B/PYGL/CYBA/LAIR1/CFD/ITGB2/LGALS3/CTSS/CTSZ/RNASE2/HK3/VAMP8/CD93/PTX3/BST2/C5AR1/TLR2/HLA-C/IQGAP2/CD58/ALOX5/CD300A/FPR1/TCIRG1/CYBB/CD53/NPC2/FTL/C3AR1/PTPN6/B2M/OSCAR/DOK3/GSDMD/PYCARD/SIGLEC9/SLPI/TNFAIP6/MVP/GMFG/CTSB/TNFRSF1B/SERPINB1/GRN/CNN2/CD33/STXB…	72
BP	GO:0002283	neutrophil activation involved in immune response	72/524	488/18862	6.15361e-32	4.43163e-29	3.07681e-29	SERPINA3/LTF/ANXA2/MMP9/S100A9/S100A11/PLAU/S100A8/CD14/CD44/SLC11A1/CD68/CTSC/LYZ/SERPINA1/FCGR2A/FCER1G/PLAUR/C3/FABP5/HSPA6/TYROBP/HLA-B/PYGL/CYBA/LAIR1/CFD/ITGB2/LGALS3/CTSS/CTSZ/RNASE2/HK3/VAMP8/CD93/PTX3/BST2/C5AR1/TLR2/HLA-C/IQGAP2/CD58/ALOX5/CD300A/FPR1/TCIRG1/CYBB/CD53/NPC2/FTL/C3AR1/PTPN6/B2M/OSCAR/DOK3/GSDMD/PYCARD/SIGLEC9/SLPI/TNFAIP6/MVP/GMFG/CTSB/TNFRSF1B/SERPINB1/GRN/CNN2/CD33/STXB…	72
BP	GO:0002446	neutrophil mediated immunity	72/524	499/18862	2.65869e-31	1.64117e-28	1.13944e-28	SERPINA3/LTF/ANXA2/MMP9/S100A9/S100A11/PLAU/S100A8/CD14/CD44/SLC11A1/CD68/CTSC/LYZ/SERPINA1/FCGR2A/FCER1G/PLAUR/C3/FABP5/HSPA6/TYROBP/HLA-B/PYGL/CYBA/LAIR1/CFD/ITGB2/LGALS3/CTSS/CTSZ/RNASE2/HK3/VAMP8/CD93/PTX3/BST2/C5AR1/TLR2/HLA-C/IQGAP2/CD58/ALOX5/CD300A/FPR1/TCIRG1/CYBB/CD53/NPC2/FTL/C3AR1/PTPN6/B2M/OSCAR/DOK3/GSDMD/PYCARD/SIGLEC9/SLPI/TNFAIP6/MVP/GMFG/CTSB/TNFRSF1B/SERPINB1/GRN/CNN2/CD33/STXB…	72
BP	GO:0034341	response to interferon-gamma	47/524	197/18862	1.39767e-30	7.54915e-28	5.24125e-28	IFI30/HLA-DRA/VIM/HLA-DPA1/GBP2/SOCS3/HLA-DPB1/HLA-DRB1/CD74/CD44/SLC11A1/CCL2/GBP1/HLA-DQA1/HLA-B/HLA-DQB1/ICAM1/CCL5/IFITM3/UBD/BST2/FCGR1A/CASP1/CIITA/SP100/TLR2/HLA-A/HLA-C/CD58/NLRC5/LGALS9/CITED1/VCAM1/GBP3/PARP9/AIF1/IRF1/B2M/NMI/OAS1/HCK/HLA-F/IRF7/HLA-DRB5/IFITM2/OAS2/TRIM22	47
BP	GO:0002697	regulation of immune effector process	64/524	465/18862	1.13394e-26	5.44417e-24	3.7798e-24	IGHG1/IGKC/ANXA1/IGLC3/HLA-DRA/IGLC1/C1R/IGHG2/HLA-DRB1/CD74/CFI/IGLC2/C1QA/C1QB/HLA-DMB/C1QC/IGHG3/HMOX1/C2/C1S/FCGR2B/SERPING1/C3/TYROBP/VSIG4/HLA-B/ITGB2/LGALS3/C4B/C4A/ICAM1/LAPTM5/VAMP8/LILRB4/BST2/IL18/FOXJ1/C5AR1/IL13RA2/HLA-A/CLCF1/RAC2/LGALS9/CD300A/SLAMF8/PARP9/APOBEC3G/C3AR1/TGFB2/PTPN6/B2M/PYCARD/SASH3/CLEC7A/HLA-F/A2M/TNFRSF1B/HAVCR2/CD86/TNFRSF14/PROS1/GRN/CFH/STXBP2	64
BP	GO:0060333	interferon-gamma-mediated signaling pathway	31/524	91/18862	9.98938e-26	4.31641e-23	2.99681e-23	IFI30/HLA-DRA/HLA-DPA1/GBP2/SOCS3/HLA-DPB1/HLA-DRB1/CD44/GBP1/HLA-DQA1/HLA-B/HLA-DQB1/ICAM1/FCGR1A/CIITA/SP100/HLA-A/HLA-C/NLRC5/VCAM1/PARP9/IRF1/B2M/NMI/OAS1/HCK/HLA-F/IRF7/HLA-DRB5/OAS2/TRIM22	31
BP	GO:0071346	cellular response to interferon-gamma	40/524	177/18862	3.32381e-25	1.30565e-22	9.06494e-23	IFI30/HLA-DRA/VIM/HLA-DPA1/GBP2/SOCS3/HLA-DPB1/HLA-DRB1/CD44/CCL2/GBP1/HLA-DQA1/HLA-B/HLA-DQB1/ICAM1/CCL5/FCGR1A/CASP1/CIITA/SP100/TLR2/HLA-A/HLA-C/CD58/NLRC5/LGALS9/VCAM1/GBP3/PARP9/AIF1/IRF1/B2M/NMI/OAS1/HCK/HLA-F/IRF7/HLA-DRB5/OAS2/TRIM22	40
BP	GO:0007159	leukocyte cell-cell adhesion	51/524	366/18862	1.22521e-21	4.17218e-19	2.89668e-19	IGFBP2/ANXA1/HLA-DRA/GPNMB/HLA-DPA1/S100A9/S100A8/HLA-DPB1/HLA-DRB1/CD74/CD44/CCL2/HLA-DMB/FCGR2B/MSN/VSIG4/ITGB2/LGALS3/ITGA5/ICAM1/CCL5/FERMT3/LAPTM5/RUNX1/CAV1/LGALS1/LILRB4/IL18/FOXJ1/HLA-A/RAC2/ALOX5/LGALS9/CD300A/VCAM1/CD4/AIF1/PTPN6/IRF1/PYCARD/TNFSF13B/SASH3/CEBPB/HAVCR2/CD86/TNFRSF14/ITGB1/CD276/MDK/CD3E/NCKAP1L	51
BP	GO:0042110	T cell activation	58/524	474/18862	1.25523e-21	4.17218e-19	2.89668e-19	IGFBP2/ANXA1/HLA-DRA/GPNMB/HLA-DPA1/HLA-DPB1/HLA-DRB1/CD74/CD44/SLC11A1/CCL2/HLA-DMB/FCER1G/FCGR2B/MSN/VSIG4/HLA-DOA/LGALS3/ICAM1/CCL5/LAPTM5/RUNX1/CAV1/LGALS1/LILRB4/IL18/FOXJ1/HLA-A/BATF/RAC2/LGALS9/CD300A/TCIRG1/VCAM1/BCL3/CD4/AIF1/PTPN6/IRF1/B2M/PYCARD/TNFSF13B/SASH3/EGR1/CD3D/CLEC7A/LCP1/CEBPB/TNFRSF1B/CD151/HAVCR2/CD86/TNFRSF14/RELB/CD276/MDK/CD3E/NCKAP1L	58
BP	GO:0002460	adaptive immune response based on somatic recombination of immune receptors built from immunoglobulin superfamily domains	51/524	367/18862	1.3874e-21	4.28212e-19	2.973e-19	IGHG1/IGKC/ANXA1/IGLC3/HLA-DRA/IGLC1/C1R/IGHA1/IGHG2/HLA-DRB1/CD74/CFI/SLC11A1/IGLC2/C1QA/CTSC/C1QB/C1QC/IGHG3/FCER1G/C2/C1S/FCGR2B/SERPING1/C3/HLA-B/HLA-DQB1/C4B/C1RL/C4A/ICAM1/LILRB4/IL18/FOXJ1/IL13RA2/HLA-A/BATF/CLCF1/TCIRG1/MYO1G/BCL3/CD4/PTPN6/B2M/TNFSF13B/SASH3/HLA-F/IRF7/TNFRSF1B/HAVCR2/RELB	51
BP	GO:0001819	positive regulation of cytokine production	53/524	437/18862	1.17566e-19	3.38668e-17	2.35132e-17	ANXA1/HLA-DPA1/CD14/HLA-DPB1/CD74/H19/SLC11A1/SERPINE1/FCER1G/HMOX1/POSTN/LY96/C3/TYROBP/LUM/CYBA/TREM2/LAPTM5/RUNX1/CASP1/IL18/C5AR1/TLR2/HLA-A/CD58/LGALS9/BCL3/C3AR1/HSPB1/CD4/AIF1/IRF1/SULF1/B2M/GSDMD/PYCARD/RNF135/SASH3/EGR1/CLEC7A/SPHK1/HLA-F/IRF7/IFI16/CEBPB/GPSM3/HAVCR2/CD86/TNFRSF14/CD276/MDK/CD3E/THBS1	53
BP	GO:0006959	humoral immune response	49/524	380/18862	2.28114e-19	6.16052e-17	4.27715e-17	IGHG1/IGKC/LTF/IGLC3/IGLC1/C1R/IGHA1/IGHG2/S100A9/S100A8/HLA-DRB1/CFI/SLC11A1/CCL2/IGLC2/C1QA/C1QB/LYZ/C1QC/IGHG3/C2/TREM1/C1S/FCGR2B/SERPING1/C3/VSIG4/CFD/HLA-DQB1/C4B/TREM2/C1RL/C4A/CXCL10/RARRES2/FOXJ1/C5AR1/HLA-A/ALOX5/ANG/BCL3/C3AR1/RNASE6/PTPN6/SLPI/OCIAD2/A2M/PROS1/CFH	49
BP	GO:0050867	positive regulation of cell activation	51/524	412/18862	2.45313e-19	6.23528e-17	4.32905e-17	IGHG1/IGFBP2/IGKC/ANXA1/IGLC3/HLA-DRA/IGLC1/IGHA1/IGHG2/HLA-DPA1/HLA-DPB1/HLA-DRB1/CD74/MMP14/CCL2/IGLC2/CTSC/HAMP/HLA-DMB/IGHG3/TYROBP/ITGB2/TREM2/CCL5/RUNX1/CAV1/VAMP8/LGALS1/LILRB4/IL18/HLA-A/CLCF1/LGALS9/VCAM1/CD4/AIF1/PTPN6/PYCARD/TNFSF13B/PLEK/SASH3/CLEC7A/HLA-F/HAVCR2/CD86/TNFRSF14/CD276/MDK/CD3E/THBS1/NCKAP1L	51
BP	GO:0002696	positive regulation of leukocyte activation	50/524	401/18862	4.12e-19	9.89028e-17	6.86666e-17	IGHG1/IGFBP2/IGKC/ANXA1/IGLC3/HLA-DRA/IGLC1/IGHA1/IGHG2/HLA-DPA1/HLA-DPB1/HLA-DRB1/CD74/MMP14/CCL2/IGLC2/CTSC/HAMP/HLA-DMB/IGHG3/TYROBP/ITGB2/TREM2/CCL5/RUNX1/CAV1/VAMP8/LGALS1/LILRB4/IL18/HLA-A/CLCF1/LGALS9/VCAM1/CD4/AIF1/PTPN6/PYCARD/TNFSF13B/SASH3/CLEC7A/HLA-F/HAVCR2/CD86/TNFRSF14/CD276/MDK/CD3E/THBS1/NCKAP1L	50
BP	GO:0002449	lymphocyte mediated immunity	47/524	360/18862	7.72737e-19	1.75737e-16	1.22011e-16	IGHG1/IGKC/IGLC3/HLA-DRA/IGLC1/C1R/IGHA1/IGHG2/HLA-DRB1/CD74/CFI/IGLC2/C1QA/CTSC/C1QB/C1QC/IGHG3/FCER1G/C2/C1S/FCGR2B/SERPING1/C3/HLA-B/HLA-DQB1/C4B/C1RL/C4A/ICAM1/LILRB4/IL18/FOXJ1/IL13RA2/HLA-A/BATF/CLCF1/LGALS9/TCIRG1/MYO1G/BCL3/PTPN6/B2M/SASH3/HLA-F/IRF7/TNFRSF1B/HAVCR2	47
BP	GO:0042098	T cell proliferation	35/524	195/18862	9.65637e-19	2.08626e-16	1.44846e-16	IGFBP2/ANXA1/GPNMB/HLA-DPA1/HLA-DPB1/HLA-DRB1/SLC11A1/HLA-DMB/MSN/VSIG4/LGALS3/CCL5/LILRB4/IL18/FOXJ1/HLA-A/RAC2/LGALS9/VCAM1/CD4/AIF1/PTPN6/IRF1/PYCARD/TNFSF13B/SASH3/CEBPB/TNFRSF1B/CD151/HAVCR2/CD86/TNFRSF14/CD276/CD3E/NCKAP1L	35
BP	GO:0019882	antigen processing and presentation	38/524	234/18862	1.0879e-18	2.15446e-16	1.4958e-16	IFI30/HLA-DRA/HLA-DPA1/HLA-DPB1/HLA-DRB1/CD74/SLC11A1/CD68/HLA-DMA/HLA-DMB/FCER1G/HLA-DQA1/FCGR2B/HLA-B/HLA-DOA/CYBA/HLA-DQB1/TREM2/CTSS/ICAM1/VAMP8/NCF1/RAB32/FCGR1A/NCF4/HLA-A/HLA-C/PSMB9/CYBB/RAB34/B2M/PYCARD/KIF2C/HLA-F/PSMB8/HLA-DRB5/RELB/THBS1	38
BP	GO:0050670	regulation of lymphocyte proliferation	37/524	221/18862	1.09692e-18	2.15446e-16	1.4958e-16	IGFBP2/ANXA1/GPNMB/HLA-DPA1/HLA-DPB1/HLA-DRB1/CD74/HLA-DMB/FCGR2B/TYROBP/VSIG4/LGALS3/CCL5/LILRB4/IL18/FOXJ1/HLA-A/CLCF1/RAC2/LGALS9/CD300A/VCAM1/CD4/AIF1/PTPN6/IRF1/PYCARD/TNFSF13B/SASH3/CEBPB/TNFRSF1B/HAVCR2/CD86/TNFRSF14/CD276/CD3E/NCKAP1L	37
BP	GO:0032944	regulation of mononuclear cell proliferation	37/524	223/18862	1.4992e-18	2.81654e-16	1.95548e-16	IGFBP2/ANXA1/GPNMB/HLA-DPA1/HLA-DPB1/HLA-DRB1/CD74/HLA-DMB/FCGR2B/TYROBP/VSIG4/LGALS3/CCL5/LILRB4/IL18/FOXJ1/HLA-A/CLCF1/RAC2/LGALS9/CD300A/VCAM1/CD4/AIF1/PTPN6/IRF1/PYCARD/TNFSF13B/SASH3/CEBPB/TNFRSF1B/HAVCR2/CD86/TNFRSF14/CD276/CD3E/NCKAP1L	37
BP	GO:0070663	regulation of leukocyte proliferation	38/524	241/18862	3.07258e-18	5.53192e-16	3.84073e-16	IGFBP2/ANXA1/GPNMB/HLA-DPA1/HLA-DPB1/HLA-DRB1/CD74/HLA-DMB/FCGR2B/TYROBP/VSIG4/LGALS3/CCL5/LILRB4/BST2/IL18/FOXJ1/HLA-A/CLCF1/RAC2/LGALS9/CD300A/VCAM1/CD4/AIF1/PTPN6/IRF1/PYCARD/TNFSF13B/SASH3/CEBPB/TNFRSF1B/HAVCR2/CD86/TNFRSF14/CD276/CD3E/NCKAP1L	38
BP	GO:0070661	leukocyte proliferation	43/524	312/18862	3.24625e-18	5.61081e-16	3.8955e-16	IGFBP2/ANXA1/GPNMB/HLA-DPA1/HLA-DPB1/HLA-DRB1/CD74/SLC11A1/HLA-DMB/FCGR2B/MSN/TYROBP/VSIG4/LGALS3/TREM2/CCL5/LILRB4/BST2/IL18/FOXJ1/HLA-A/CLCF1/RAC2/LGALS9/CD300A/TCIRG1/VCAM1/CD4/AIF1/PTPN6/IRF1/PYCARD/TNFSF13B/SASH3/CEBPB/TNFRSF1B/CD151/HAVCR2/CD86/TNFRSF14/CD276/CD3E/NCKAP1L	43
BP	GO:1903037	regulation of leukocyte cell-cell adhesion	44/524	330/18862	4.69812e-18	7.80791e-16	5.42091e-16	IGFBP2/ANXA1/HLA-DRA/GPNMB/HLA-DPA1/HLA-DPB1/HLA-DRB1/CD74/CD44/CCL2/HLA-DMB/FCGR2B/VSIG4/ITGB2/LGALS3/ICAM1/CCL5/LAPTM5/RUNX1/CAV1/LGALS1/LILRB4/IL18/FOXJ1/HLA-A/ALOX5/LGALS9/CD300A/VCAM1/CD4/AIF1/PTPN6/IRF1/PYCARD/TNFSF13B/SASH3/CEBPB/HAVCR2/CD86/TNFRSF14/CD276/MDK/CD3E/NCKAP1L	44
BP	GO:0042129	regulation of T cell proliferation	32/524	168/18862	4.92143e-18	7.87611e-16	5.46826e-16	IGFBP2/ANXA1/GPNMB/HLA-DPA1/HLA-DPB1/HLA-DRB1/HLA-DMB/VSIG4/LGALS3/CCL5/LILRB4/IL18/FOXJ1/HLA-A/RAC2/LGALS9/VCAM1/CD4/AIF1/PTPN6/IRF1/PYCARD/TNFSF13B/SASH3/CEBPB/TNFRSF1B/HAVCR2/CD86/TNFRSF14/CD276/CD3E/NCKAP1L	32
BP	GO:0002237	response to molecule of bacterial origin	45/524	346/18862	5.14794e-18	7.94437e-16	5.51565e-16	LTF/VIM/S100A9/S100A8/CD14/SLC11A1/SERPINE1/CCL2/CD68/HAMP/CARD16/LY96/SOD2/FCGR2B/C4B/TREM2/LOXL1/ICAM1/CCL5/CXCL10/CASP1/IL18/ZFP36/MAOB/C5AR1/ADM/TLR2/GNG12/LGALS9/CITED1/VCAM1/FOS/B2M/PYCARD/TFPI/SLPI/HCK/LY86/JUN/CEBPB/TNFRSF1B/HAVCR2/CD86/IL10RA/TSPO	45
BP	GO:0002683	negative regulation of immune system process	48/524	403/18862	1.44016e-17	2.14584e-15	1.48982e-15	ANXA1/LTF/GPNMB/COL3A1/HLA-DRB1/CD74/CCL2/CD68/C1QC/GBP1/HMOX1/FCGR2B/SERPING1/TYROBP/TMEM176B/VSIG4/EMILIN1/HLA-B/HLA-DOA/LGALS3/LAPTM5/RUNX1/LILRB4/BST2/FOXJ1/TMEM176A/IL13RA2/HLA-A/NLRC5/LGALS9/CD300A/SLAMF8/TGFB2/PTPN6/IRF1/NMI/MILR1/HLA-F/A2M/IFI16/CEBPB/HAVCR2/CD86/TNFRSF14/SAMSN1/MDK/GRN/THBS1	48
BP	GO:0022407	regulation of cell-cell adhesion	50/524	437/18862	1.59778e-17	2.30134e-15	1.59778e-15	IGFBP2/ANXA1/HLA-DRA/GPNMB/PDPN/HLA-DPA1/HLA-DPB1/HLA-DRB1/CD74/CD44/CCL2/HLA-DMB/PLAUR/FCGR2B/VEGFA/VSIG4/ITGB2/LGALS3/ICAM1/CCL5/FERMT3/LAPTM5/RUNX1/CAV1/LGALS1/LILRB4/IL18/FOXJ1/FXYD5/HLA-A/ALOX5/LGALS9/CD300A/VCAM1/CD4/AIF1/PTPN6/IRF1/PYCARD/TNFSF13B/SASH3/CEBPB/HAVCR2/C1QTNF1/CD86/TNFRSF14/CD276/MDK/CD3E/NCKAP1L	50
BP	GO:0046651	lymphocyte proliferation	40/524	282/18862	1.81709e-17	2.53278e-15	1.75847e-15	IGFBP2/ANXA1/GPNMB/HLA-DPA1/HLA-DPB1/HLA-DRB1/CD74/SLC11A1/HLA-DMB/FCGR2B/MSN/TYROBP/VSIG4/LGALS3/CCL5/LILRB4/IL18/FOXJ1/HLA-A/CLCF1/RAC2/LGALS9/CD300A/VCAM1/CD4/AIF1/PTPN6/IRF1/PYCARD/TNFSF13B/SASH3/CEBPB/TNFRSF1B/CD151/HAVCR2/CD86/TNFRSF14/CD276/CD3E/NCKAP1L	40
BP	GO:0050863	regulation of T cell activation	43/524	327/18862	1.92828e-17	2.60378e-15	1.80776e-15	IGFBP2/ANXA1/HLA-DRA/GPNMB/HLA-DPA1/HLA-DPB1/HLA-DRB1/CD74/CCL2/HLA-DMB/FCGR2B/VSIG4/HLA-DOA/LGALS3/CCL5/LAPTM5/RUNX1/CAV1/LGALS1/LILRB4/IL18/FOXJ1/HLA-A/RAC2/LGALS9/CD300A/VCAM1/CD4/AIF1/PTPN6/IRF1/PYCARD/TNFSF13B/SASH3/CEBPB/TNFRSF1B/HAVCR2/CD86/TNFRSF14/CD276/MDK/CD3E/NCKAP1L	43
BP	GO:0045785	positive regulation of cell adhesion	49/524	425/18862	2.50072e-17	3.27443e-15	2.27338e-15	IGFBP2/ANXA1/HLA-DRA/PDPN/HLA-DPA1/HLA-DPB1/HLA-DRB1/CD74/CD44/CCL2/HLA-DMB/S100A10/FN1/PLAUR/VEGFA/EMILIN1/ITGB2/ITGA5/FLNA/ICAM1/CCL5/RUNX1/CAV1/LGALS1/LILRB4/IL18/HLA-A/ALOX5/LGALS9/VCAM1/CD4/TGFB2/LIF/AIF1/PTPN6/PYCARD/TNFSF13B/NPNT/SASH3/ECM2/HAVCR2/EFEMP2/CD86/TNFRSF14/CD276/MDK/CD3E/IQGAP1/NCKAP1L	49
BP	GO:0032943	mononuclear cell proliferation	40/524	285/18862	2.65328e-17	3.37201e-15	2.34113e-15	IGFBP2/ANXA1/GPNMB/HLA-DPA1/HLA-DPB1/HLA-DRB1/CD74/SLC11A1/HLA-DMB/FCGR2B/MSN/TYROBP/VSIG4/LGALS3/CCL5/LILRB4/IL18/FOXJ1/HLA-A/CLCF1/RAC2/LGALS9/CD300A/VCAM1/CD4/AIF1/PTPN6/IRF1/PYCARD/TNFSF13B/SASH3/CEBPB/TNFRSF1B/CD151/HAVCR2/CD86/TNFRSF14/CD276/CD3E/NCKAP1L	40
BP	GO:0006909	phagocytosis	46/524	381/18862	4.14183e-17	5.11339e-15	3.55014e-15	IGHG1/IGKC/ANXA1/IGLC3/IGLC1/IGHA1/IGHG2/CD14/FCGR3A/SLC11A1/CCL2/IGLC2/MSR1/FCGR2A/IGHG3/FCER1G/C2/FCGR2B/C3/TYROBP/CYBA/ITGB2/C4B/TREM2/C4A/CD93/PTX3/FCGR1A/NCF4/TLR2/ARPC1B/RAC2/PLSCR1/CD300A/RAB34/MYO1G/AIF1/PYCARD/HCK/CLEC7A/SPHK1/IL2RG/ITGB1/COLEC12/THBS1/NCKAP1L	46
BP	GO:0051251	positive regulation of lymphocyte activation	44/524	356/18862	8.55393e-17	1.02671e-14	7.12828e-15	IGHG1/IGFBP2/IGKC/ANXA1/IGLC3/HLA-DRA/IGLC1/IGHA1/IGHG2/HLA-DPA1/HLA-DPB1/HLA-DRB1/CD74/MMP14/CCL2/IGLC2/HLA-DMB/IGHG3/TYROBP/CCL5/RUNX1/CAV1/LGALS1/LILRB4/IL18/HLA-A/CLCF1/LGALS9/VCAM1/CD4/AIF1/PTPN6/PYCARD/TNFSF13B/SASH3/CLEC7A/HLA-F/HAVCR2/CD86/TNFRSF14/CD276/MDK/CD3E/NCKAP1L	44
BP	GO:0032496	response to lipopolysaccharide	42/524	326/18862	9.80198e-17	1.14471e-14	7.94755e-15	LTF/VIM/S100A9/S100A8/CD14/SLC11A1/SERPINE1/CCL2/CD68/HAMP/CARD16/LY96/SOD2/TREM2/LOXL1/ICAM1/CCL5/CXCL10/CASP1/IL18/ZFP36/MAOB/C5AR1/ADM/TLR2/GNG12/LGALS9/CITED1/VCAM1/FOS/PYCARD/TFPI/SLPI/HCK/LY86/JUN/CEBPB/TNFRSF1B/HAVCR2/CD86/IL10RA/TSPO	42
BP	GO:1903039	positive regulation of leukocyte cell-cell adhesion	35/524	234/18862	3.70501e-16	4.21299e-14	2.92501e-14	IGFBP2/ANXA1/HLA-DRA/HLA-DPA1/HLA-DPB1/HLA-DRB1/CD74/CD44/CCL2/HLA-DMB/ITGB2/ICAM1/CCL5/RUNX1/CAV1/LGALS1/LILRB4/IL18/HLA-A/ALOX5/LGALS9/VCAM1/CD4/AIF1/PTPN6/PYCARD/TNFSF13B/SASH3/HAVCR2/CD86/TNFRSF14/CD276/MDK/CD3E/NCKAP1L	35
BP	GO:0048002	antigen processing and presentation of peptide antigen	32/524	194/18862	3.9441e-16	4.33611e-14	3.01049e-14	IFI30/HLA-DRA/HLA-DPA1/HLA-DPB1/HLA-DRB1/CD74/SLC11A1/HLA-DMA/HLA-DMB/FCER1G/HLA-DQA1/FCGR2B/HLA-B/HLA-DOA/CYBA/HLA-DQB1/TREM2/CTSS/VAMP8/NCF1/FCGR1A/NCF4/HLA-A/HLA-C/PSMB9/CYBB/B2M/PYCARD/KIF2C/HLA-F/PSMB8/HLA-DRB5	32
BP	GO:0052547	regulation of peptidase activity	49/524	455/18862	4.01398e-16	4.33611e-14	3.01049e-14	SERPINA3/TIMP1/LTF/ANXA2/MMP9/S100A9/S100A8/CD44/SERPINE1/SERPINH1/SERPINA1/FN1/CARD16/PLAUR/VEGFA/SERPING1/C3/CSTA/C4B/C4A/LAPTM5/CAV1/BST2/CASP1/PCOLCE/NGFR/PSMB9/LGALS9/COL6A3/BCL2L12/PTTG1/PYCARD/TFPI/IFI6/SLPI/CLEC7A/A2M/SERPINF1/PSMB8/IFI16/DPEP1/PROS1/SERPINB1/CRB2/GRN/RCN3/THBS1/SERPINB8/TNFAIP8	49
BP	GO:1903131	mononuclear cell differentiation	46/524	411/18862	7.80285e-16	8.22344e-14	5.7094e-14	ANXA1/HLA-DRA/HLA-DRB1/CD74/MMP14/FCER1G/FCGR2B/VEGFA/TMEM176B/HLA-B/HLA-DOA/TREM2/RUNX1/SPI1/LGALS1/LILRB4/UBD/IL18/FOXJ1/TMEM176A/BATF/CLCF1/LGALS9/SLAMF8/TCIRG1/VCAM1/BCL3/CD4/PTPN6/IRF1/B2M/SASH3/EGR1/CMTM7/CD3D/IRF7/IFI16/LTBR/JUN/CEBPB/CD86/ITGB1/RELB/MDK/CD3E/NCKAP1L	46
BP	GO:0002920	regulation of humoral immune response	27/524	138/18862	1.01487e-15	1.04411e-13	7.2491e-14	IGHG1/IGKC/IGLC3/IGLC1/C1R/IGHG2/CFI/IGLC2/C1QA/C1QB/C1QC/IGHG3/C2/C1S/FCGR2B/SERPING1/C3/VSIG4/C4B/C4A/FOXJ1/C5AR1/C3AR1/PTPN6/A2M/PROS1/CFH	27
BP	GO:0010951	negative regulation of endopeptidase activity	35/524	245/18862	1.58152e-15	1.58925e-13	1.10339e-13	SERPINA3/TIMP1/LTF/ANXA2/MMP9/CD44/SERPINE1/SERPINH1/SERPINA1/CARD16/PLAUR/VEGFA/SERPING1/C3/CSTA/C4B/C4A/BST2/NGFR/COL6A3/BCL2L12/PTTG1/TFPI/IFI6/SLPI/A2M/SERPINF1/IFI16/DPEP1/PROS1/SERPINB1/CRB2/THBS1/SERPINB8/TNFAIP8	35
BP	GO:0022409	positive regulation of cell-cell adhesion	37/524	276/18862	1.94018e-15	1.90534e-13	1.32285e-13	IGFBP2/ANXA1/HLA-DRA/PDPN/HLA-DPA1/HLA-DPB1/HLA-DRB1/CD74/CD44/CCL2/HLA-DMB/PLAUR/ITGB2/ICAM1/CCL5/RUNX1/CAV1/LGALS1/LILRB4/IL18/HLA-A/ALOX5/LGALS9/VCAM1/CD4/AIF1/PTPN6/PYCARD/TNFSF13B/SASH3/HAVCR2/CD86/TNFRSF14/CD276/MDK/CD3E/NCKAP1L	37
BP	GO:0016064	immunoglobulin mediated immune response	33/524	223/18862	3.64027e-15	3.36644e-13	2.33727e-13	IGHG1/IGKC/IGLC3/IGLC1/C1R/IGHA1/IGHG2/HLA-DRB1/CD74/CFI/IGLC2/C1QA/C1QB/C1QC/IGHG3/FCER1G/C2/C1S/FCGR2B/SERPING1/C3/HLA-DQB1/C4B/C1RL/C4A/FOXJ1/IL13RA2/BATF/CLCF1/TCIRG1/BCL3/PTPN6/IRF7	33
BP	GO:0002429	immune response-activating cell surface receptor signaling pathway	49/524	481/18862	3.66172e-15	3.36644e-13	2.33727e-13	IGHG1/IGKC/IGLC3/HLA-DRA/IGLC1/IGHA1/IGHG2/HLA-DPA1/HLA-DPB1/HLA-DRB1/FCGR3A/IGLC2/FCGR2A/IGHG3/FCER1G/GBP1/HLA-DQA1/FCGR2B/TYROBP/HLA-DQB1/LGALS3/LAPTM5/RUNX1/LILRB4/FCGR1A/C5AR1/FPR3/HLA-A/ARPC1B/MUC1/PSMB9/PLSCR1/CD300A/FPR1/MYO1G/C3AR1/CD4/PTPN6/CD3D/HCK/LCP2/PSMB8/HLA-DRB5/RELB/CD276/LAT2/CD3E/THEMIS2/NCKAP1L	49
BP	GO:0002757	immune response-activating signal transduction	49/524	481/18862	3.66172e-15	3.36644e-13	2.33727e-13	IGHG1/IGKC/IGLC3/HLA-DRA/IGLC1/IGHA1/IGHG2/HLA-DPA1/HLA-DPB1/HLA-DRB1/FCGR3A/IGLC2/FCGR2A/IGHG3/FCER1G/GBP1/HLA-DQA1/FCGR2B/TYROBP/HLA-DQB1/LGALS3/LAPTM5/RUNX1/LILRB4/FCGR1A/C5AR1/FPR3/HLA-A/ARPC1B/MUC1/PSMB9/PLSCR1/CD300A/FPR1/MYO1G/C3AR1/CD4/PTPN6/CD3D/HCK/LCP2/PSMB8/HLA-DRB5/RELB/CD276/LAT2/CD3E/THEMIS2/NCKAP1L	49
BP	GO:0019724	B cell mediated immunity	33/524	226/18862	5.42271e-15	4.88157e-13	3.3892e-13	IGHG1/IGKC/IGLC3/IGLC1/C1R/IGHA1/IGHG2/HLA-DRB1/CD74/CFI/IGLC2/C1QA/C1QB/C1QC/IGHG3/FCER1G/C2/C1S/FCGR2B/SERPING1/C3/HLA-DQB1/C4B/C1RL/C4A/FOXJ1/IL13RA2/BATF/CLCF1/TCIRG1/BCL3/PTPN6/IRF7	33
BP	GO:0010466	negative regulation of peptidase activity	35/524	257/18862	7.01615e-15	6.1871e-13	4.2956e-13	SERPINA3/TIMP1/LTF/ANXA2/MMP9/CD44/SERPINE1/SERPINH1/SERPINA1/CARD16/PLAUR/VEGFA/SERPING1/C3/CSTA/C4B/C4A/BST2/NGFR/COL6A3/BCL2L12/PTTG1/TFPI/IFI6/SLPI/A2M/SERPINF1/IFI16/DPEP1/PROS1/SERPINB1/CRB2/THBS1/SERPINB8/TNFAIP8	35
BP	GO:0030449	regulation of complement activation	24/524	115/18862	8.83193e-15	7.63255e-13	5.29916e-13	IGHG1/IGKC/IGLC3/IGLC1/C1R/IGHG2/CFI/IGLC2/C1QA/C1QB/C1QC/IGHG3/C2/C1S/SERPING1/C3/VSIG4/C4B/C4A/C5AR1/C3AR1/A2M/PROS1/CFH	24
BP	GO:0002478	antigen processing and presentation of exogenous peptide antigen	29/524	177/18862	1.17167e-14	9.92701e-13	6.89216e-13	IFI30/HLA-DRA/HLA-DPA1/HLA-DPB1/HLA-DRB1/CD74/HLA-DMA/HLA-DMB/FCER1G/HLA-DQA1/FCGR2B/HLA-B/HLA-DOA/CYBA/HLA-DQB1/CTSS/VAMP8/NCF1/FCGR1A/NCF4/HLA-A/HLA-C/PSMB9/CYBB/B2M/KIF2C/HLA-F/PSMB8/HLA-DRB5	29
BP	GO:0002576	platelet degranulation	25/524	128/18862	1.23852e-14	1.02916e-12	7.14532e-13	SERPINA3/TIMP1/SERPINE1/TAGLN2/SERPINA1/FN1/VEGFA/SERPING1/CFD/F13A1/FLNA/FERMT3/ACTN1/RARRES2/TGFB2/LGALS3BP/PLEK/A2M/SRGN/ANXA5/PROS1/TMSB4X/STXBP2/CD63/THBS1	25
BP	GO:0002685	regulation of leukocyte migration	31/524	205/18862	1.37976e-14	1.12489e-12	7.80995e-13	ANXA1/CD74/MMP14/SERPINE1/CCL2/HMOX1/VEGFA/MSN/EMILIN1/LGALS3/TREM2/ICAM1/CCL5/PLVAP/CXCL10/RARRES2/C5AR1/RAC2/LGALS9/CD300A/SLAMF8/C3AR1/AIF1/PYCARD/CD99/CCR1/GPSM3/TNFRSF14/MDK/THBS1/NCKAP1L	31
BP	GO:0031589	cell-substrate adhesion	41/524	359/18862	1.56217e-14	1.25003e-12	8.67875e-13	COL1A1/PDPN/COL3A1/PLAU/CD44/MMP14/SERPINE1/S100A10/FN1/GBP1/POSTN/VEGFA/EMILIN1/ITGB2/ITGA5/FLNA/ITGB4/FERMT3/ACTN1/PARVG/LGALS1/LAMC1/LAMB1/RAC2/SIGLEC1/VCAM1/FBLN5/MYO1G/NPNT/TRIP6/ANGPT2/ECM2/EFEMP2/ITGB1/SPRY4/MDK/LAMB2/CD63/CD3E/IQGAP1/THBS1	41
BP	GO:0042742	defense response to bacterium	40/524	344/18862	1.81196e-14	1.42354e-12	9.88341e-13	IGHG1/IGKC/LTF/IGLC3/IGLC1/IGHA1/IGHG2/S100A9/GBP2/S100A8/SLC11A1/SERPINE1/IGLC2/LYZ/HAMP/IGHG3/FCER1G/STAB1/CYBA/TREM2/TNFRSF1A/RARRES2/C5AR1/TLR2/HLA-A/ANG/SLAMF8/ISG15/BCL3/CD4/RNASE6/GSDMD/PYCARD/SLPI/OCIAD2/CEBPB/HAVCR2/TNFRSF14/GRN/COLEC12	40
BP	GO:0050870	positive regulation of T cell activation	31/524	212/18862	3.54435e-14	2.73484e-12	1.89876e-12	IGFBP2/ANXA1/HLA-DRA/HLA-DPA1/HLA-DPB1/HLA-DRB1/CD74/CCL2/HLA-DMB/CCL5/RUNX1/CAV1/LGALS1/LILRB4/IL18/HLA-A/LGALS9/VCAM1/CD4/AIF1/PTPN6/PYCARD/TNFSF13B/SASH3/HAVCR2/CD86/TNFRSF14/CD276/MDK/CD3E/NCKAP1L	31
BP	GO:0019884	antigen processing and presentation of exogenous antigen	29/524	185/18862	3.83804e-14	2.90951e-12	2.02002e-12	IFI30/HLA-DRA/HLA-DPA1/HLA-DPB1/HLA-DRB1/CD74/HLA-DMA/HLA-DMB/FCER1G/HLA-DQA1/FCGR2B/HLA-B/HLA-DOA/CYBA/HLA-DQB1/CTSS/VAMP8/NCF1/FCGR1A/NCF4/HLA-A/HLA-C/PSMB9/CYBB/B2M/KIF2C/HLA-F/PSMB8/HLA-DRB5	29
BP	GO:0030199	collagen fibril organization	17/524	54/18862	4.93223e-14	3.67451e-12	2.55115e-12	COL1A1/COL3A1/COL1A2/SERPINH1/AEBP1/LOXL2/EMILIN1/LUM/LOXL1/COL5A1/COL5A2/FMOD/TGFB2/FKBP10/EFEMP2/MMP11/LOX	17
BP	GO:0052548	regulation of endopeptidase activity	44/524	426/18862	6.16373e-14	4.51415e-12	3.1341e-12	SERPINA3/TIMP1/LTF/ANXA2/MMP9/S100A9/S100A8/CD44/SERPINE1/SERPINH1/SERPINA1/CARD16/PLAUR/VEGFA/SERPING1/C3/CSTA/C4B/C4A/LAPTM5/BST2/CASP1/NGFR/PSMB9/LGALS9/COL6A3/BCL2L12/PTTG1/PYCARD/TFPI/IFI6/SLPI/CLEC7A/A2M/SERPINF1/PSMB8/IFI16/DPEP1/PROS1/SERPINB1/CRB2/THBS1/SERPINB8/TNFAIP8	44
BP	GO:0050777	negative regulation of immune response	26/524	150/18862	7.15338e-14	5.15162e-12	3.57669e-12	ANXA1/COL3A1/HLA-DRB1/HMOX1/FCGR2B/SERPING1/VSIG4/HLA-B/LGALS3/LILRB4/FOXJ1/IL13RA2/HLA-A/NLRC5/LGALS9/CD300A/SLAMF8/PTPN6/NMI/HLA-F/A2M/IFI16/HAVCR2/TNFRSF14/SAMSN1/GRN	26
BP	GO:0007162	negative regulation of cell adhesion	36/524	295/18862	8.83531e-14	6.25859e-12	4.34524e-12	ANXA1/COL1A1/GPNMB/HLA-DRB1/CD74/TGFBI/MMP14/SERPINE1/TNC/GBP1/POSTN/FCGR2B/VEGFA/VSIG4/LGALS3/LAPTM5/RUNX1/LGALS1/LILRB4/FOXJ1/FXYD5/MUC1/ARHGDIB/LGALS9/CD300A/PTPN6/IRF1/ANGPT2/CEBPB/HAVCR2/C1QTNF1/CD86/TNFRSF14/SPRY4/MDK/THBS1	36
BP	GO:1903706	regulation of hemopoiesis	43/524	415/18862	1.07983e-13	7.52569e-12	5.22497e-12	ANXA1/LTF/HLA-DRA/HLA-DRB1/CD74/MMP14/C1QC/FCGR2B/TYROBP/TMEM176B/HLA-B/HLA-DOA/LGALS3/TREM2/SCIN/RUNX1/SPI1/HCLS1/LILRB4/IL18/FOXJ1/ZFP36/TMEM176A/LGALS9/SLAMF8/ISG15/FOS/CD4/LIF/PTPN6/IRF1/B2M/SASH3/MYL9/IRF7/CCR1/JUN/CEBPB/CD86/MDK/THBS1/NCKAP1L/LOX	43
BP	GO:0060337	type I interferon signaling pathway	21/524	95/18862	1.27025e-13	8.71233e-12	6.04883e-12	GBP2/HLA-B/ISG20/IFITM3/BST2/SP100/HLA-A/HLA-C/NLRC5/ISG15/PTPN6/IRF1/IFI6/OAS1/EGR1/HLA-F/IRF7/PSMB8/IFITM2/OAS2/MX2	21
BP	GO:0071357	cellular response to type I interferon	21/524	96/18862	1.58452e-13	1.0698e-11	7.42742e-12	GBP2/HLA-B/ISG20/IFITM3/BST2/SP100/HLA-A/HLA-C/NLRC5/ISG15/PTPN6/IRF1/IFI6/OAS1/EGR1/HLA-F/IRF7/PSMB8/IFITM2/OAS2/MX2	21
BP	GO:0051346	negative regulation of hydrolase activity	45/524	456/18862	1.62272e-13	1.07874e-11	7.48948e-12	SERPINA3/SPOCD1/TIMP1/ANXA1/LTF/ANXA2/MMP9/CD44/SERPINE1/SERPINH1/SERPINA1/CARD16/PLAUR/VEGFA/SERPING1/C3/CSTA/LGALS3/C4B/C4A/PTX3/BST2/NGFR/IQGAP2/COL6A3/BCL2L12/TGFB2/PTTG1/GZMA/TFPI/IFI6/SPRY1/SLPI/A2M/SERPINF1/IFI16/DPEP1/PROS1/SERPINB1/CRB2/IQGAP1/THBS1/NCKAP1L/SERPINB8/TNFAIP8	45
BP	GO:0002455	humoral immune response mediated by circulating immunoglobulin	26/524	156/18862	1.86587e-13	1.22158e-11	8.48124e-12	IGHG1/IGKC/IGLC3/IGLC1/C1R/IGHA1/IGHG2/HLA-DRB1/CFI/IGLC2/C1QA/C1QB/C1QC/IGHG3/C2/C1S/FCGR2B/SERPING1/C3/HLA-DQB1/C4B/C1RL/C4A/FOXJ1/BCL3/PTPN6	26
BP	GO:0002687	positive regulation of leukocyte migration	24/524	133/18862	2.64179e-13	1.70375e-11	1.18289e-11	CD74/MMP14/SERPINE1/VEGFA/LGALS3/TREM2/ICAM1/CCL5/PLVAP/CXCL10/RARRES2/C5AR1/RAC2/LGALS9/C3AR1/AIF1/PYCARD/CD99/CCR1/GPSM3/TNFRSF14/MDK/THBS1/NCKAP1L	24
BP	GO:0045730	respiratory burst	14/524	36/18862	2.97558e-13	1.87945e-11	1.30487e-11	IGHA1/SLC11A1/CYBA/NCF1/NCF4/CD52/RAC2/SLAMF8/CYBB/NCF1C/NCF1B/HCK/CLEC7A/GRN	14
BP	GO:0050866	negative regulation of cell activation	29/524	200/18862	3.00121e-13	1.87945e-11	1.30487e-11	ANXA1/GPNMB/HLA-DRB1/CD74/HMOX1/FCGR2B/TYROBP/VSIG4/EMILIN1/LGALS3/LAPTM5/RUNX1/LILRB4/FOXJ1/IL13RA2/LGALS9/CD300A/PTPN6/IRF1/MILR1/HLA-F/CEBPB/HAVCR2/C1QTNF1/CD86/TNFRSF14/SAMSN1/MDK/GRN	29
BP	GO:0009615	response to virus	39/524	359/18862	3.52519e-13	2.17605e-11	1.5108e-11	H19/GBP1/FLNA/ACTA2/ISG20/CCL5/IFITM3/RNASE2/VAMP8/CXCL10/BST2/FOSL1/NLRC5/PLSCR1/LGALS9/ISG15/NPC2/CXCR4/UNC93B1/APOBEC3C/GBP3/PARP9/APOBEC3G/BCL3/HSPB1/RNASE6/IRF1/PYCARD/RNF135/IFI6/NMI/OAS1/IRF7/IFI44/IFI16/IFITM2/OAS2/TRIM22/MX2	39
BP	GO:1902105	regulation of leukocyte differentiation	34/524	279/18862	4.58181e-13	2.75404e-11	1.91208e-11	ANXA1/LTF/HLA-DRA/HLA-DRB1/CD74/MMP14/C1QC/FCGR2B/TYROBP/TMEM176B/HLA-B/HLA-DOA/TREM2/RUNX1/HCLS1/LILRB4/IL18/FOXJ1/TMEM176A/LGALS9/SLAMF8/FOS/CD4/LIF/PTPN6/IRF1/SASH3/IRF7/CCR1/JUN/CEBPB/CD86/MDK/NCKAP1L	34
BP	GO:0034340	response to type I interferon	21/524	101/18862	4.589e-13	2.75404e-11	1.91208e-11	GBP2/HLA-B/ISG20/IFITM3/BST2/SP100/HLA-A/HLA-C/NLRC5/ISG15/PTPN6/IRF1/IFI6/OAS1/EGR1/HLA-F/IRF7/PSMB8/IFITM2/OAS2/MX2	21
BP	GO:0097529	myeloid leukocyte migration	30/524	218/18862	4.70603e-13	2.78558e-11	1.93398e-11	ANXA1/S100A9/S100A8/CD74/MMP14/SERPINE1/CCL2/FCER1G/VEGFA/EMILIN1/ITGB2/LGALS3/TREM2/CCL5/CXCL10/RARRES2/C5AR1/MSMP/RAC2/CD300A/SLAMF8/C3AR1/TGFB2/AIF1/CD99/CCR1/DPEP1/MDK/THBS1/NCKAP1L	30
BP	GO:0002573	myeloid leukocyte differentiation	29/524	204/18862	5.02301e-13	2.93303e-11	2.03635e-11	LTF/ANXA2/MMP9/HLA-DRB1/CD74/C1QC/VEGFA/TYROBP/TREM2/RUNX1/SPI1/HCLS1/LILRB4/UBD/TLR2/BATF/TCIRG1/FOS/CD4/LIF/OSCAR/JUNB/IRF7/CCR1/IFI16/LTBR/JUN/CEBPB/RELB	29
BP	GO:0006956	complement activation	27/524	178/18862	6.65471e-13	3.834e-11	2.66188e-11	IGHG1/IGKC/IGLC3/IGLC1/C1R/IGHA1/IGHG2/CFI/IGLC2/C1QA/C1QB/C1QC/IGHG3/C2/C1S/SERPING1/C3/VSIG4/CFD/C4B/C1RL/C4A/C5AR1/C3AR1/A2M/PROS1/CFH	27
BP	GO:0050764	regulation of phagocytosis	20/524	94/18862	1.05086e-12	5.97469e-11	4.14813e-11	SLC11A1/CCL2/FCER1G/C2/FCGR2B/C3/CYBA/C4B/TREM2/C4A/PTX3/TLR2/PLSCR1/CD300A/PYCARD/HCK/CLEC7A/SPHK1/IL2RG/NCKAP1L	20
BP	GO:0002695	negative regulation of leukocyte activation	27/524	182/18862	1.14751e-12	6.43946e-11	4.47081e-11	ANXA1/GPNMB/HLA-DRB1/CD74/HMOX1/FCGR2B/TYROBP/VSIG4/LGALS3/LAPTM5/RUNX1/LILRB4/FOXJ1/IL13RA2/LGALS9/CD300A/PTPN6/IRF1/MILR1/HLA-F/CEBPB/HAVCR2/CD86/TNFRSF14/SAMSN1/MDK/GRN	27
BP	GO:0030595	leukocyte chemotaxis	30/524	226/18862	1.21966e-12	6.7566e-11	4.691e-11	ANXA1/S100A9/S100A8/CD74/SERPINE1/CCL2/FCER1G/VEGFA/ITGB2/LGALS3/CCL5/CXCL10/RARRES2/C5AR1/MSMP/RAC2/ALOX5/LGALS9/SLAMF8/CXCR4/C3AR1/TGFB2/AIF1/CCR1/DPEP1/GPSM3/HSD3B7/MDK/THBS1/NCKAP1L	30
BP	GO:0002819	regulation of adaptive immune response	26/524	170/18862	1.47109e-12	8.04631e-11	5.58642e-11	ANXA1/HLA-DRA/HLA-DRB1/SLC11A1/FCGR2B/C3/HLA-B/CD48/LILRB4/IL18/FOXJ1/HLA-A/CLCF1/CD4/PTPN6/IRF1/B2M/PYCARD/TNFSF13B/SASH3/HLA-F/IRF7/TNFRSF1B/HAVCR2/TNFRSF14/SAMSN1	26
BP	GO:0045861	negative regulation of proteolysis	37/524	346/18862	2.33619e-12	1.26184e-10	8.76072e-11	SERPINA3/TIMP1/LTF/ANXA2/MMP9/CD44/SERPINE1/SERPINH1/SERPINA1/CARD16/PLAUR/VEGFA/SERPING1/C3/CSTA/C4B/CTSZ/C4A/PLAT/BST2/NGFR/COL6A3/BCL2L12/PTTG1/TFPI/IFI6/SLPI/A2M/SERPINF1/IFI16/DPEP1/PROS1/SERPINB1/CRB2/THBS1/SERPINB8/TNFAIP8	37
BP	GO:0042102	positive regulation of T cell proliferation	20/524	99/18862	2.93166e-12	1.56391e-10	1.0858e-10	IGFBP2/ANXA1/HLA-DPA1/HLA-DPB1/HLA-DMB/CCL5/IL18/HLA-A/LGALS9/VCAM1/CD4/AIF1/PYCARD/TNFSF13B/SASH3/HAVCR2/CD86/CD276/CD3E/NCKAP1L	20
BP	GO:0045765	regulation of angiogenesis	36/524	335/18862	4.04403e-12	2.131e-10	1.47952e-10	GPNMB/COL4A2/SERPINE1/HMOX1/HSPG2/VEGFA/C3/STAB1/EMILIN1/ITGB2/ITGA5/RUNX1/GADD45A/CXCL10/HSPB6/SP100/C5AR1/ADM/ALOX5/CYBB/CXCR4/C3AR1/HSPB1/TGFB2/SULF1/SPHK1/ANGPT2/SERPINF1/ENG/ECSCR/ITGB1/MDK/GRN/ADAM12/THBS1/APLNR	36
BP	GO:0002703	regulation of leukocyte mediated immunity	28/524	209/18862	5.5528e-12	2.8908e-10	2.00704e-10	HLA-DRA/HLA-DRB1/HMOX1/FCGR2B/C3/TYROBP/HLA-B/ITGB2/ICAM1/VAMP8/LILRB4/BST2/IL18/FOXJ1/IL13RA2/HLA-A/CLCF1/RAC2/LGALS9/CD300A/PTPN6/B2M/SASH3/CLEC7A/HLA-F/TNFRSF1B/HAVCR2/STXBP2	28
BP	GO:0060326	cell chemotaxis	34/524	306/18862	6.40121e-12	3.29281e-10	2.28614e-10	ANXA1/S100A9/S100A8/CD74/SERPINE1/CCL2/FCER1G/VEGFA/ITGB2/LGALS3/CCL5/CXCL10/RARRES2/C5AR1/MSMP/RAC2/ALOX5/LGALS9/SLAMF8/CXCR4/VCAM1/C3AR1/HSPB1/TGFB2/AIF1/CCR1/DPEP1/GPSM3/HSD3B7/MDK/TMSB4X/THBS1/NCKAP1L/LOX	34
BP	GO:1901342	regulation of vasculature development	36/524	341/18862	6.80286e-12	3.45825e-10	2.40101e-10	GPNMB/COL4A2/SERPINE1/HMOX1/HSPG2/VEGFA/C3/STAB1/EMILIN1/ITGB2/ITGA5/RUNX1/GADD45A/CXCL10/HSPB6/SP100/C5AR1/ADM/ALOX5/CYBB/CXCR4/C3AR1/HSPB1/TGFB2/SULF1/SPHK1/ANGPT2/SERPINF1/ENG/ECSCR/ITGB1/MDK/GRN/ADAM12/THBS1/APLNR	36
BP	GO:0030099	myeloid cell differentiation	40/524	419/18862	1.08916e-11	5.47239e-10	3.79939e-10	LTF/ANXA2/MMP9/HLA-DRB1/CD74/C1QC/VEGFA/TYROBP/LGALS3/TREM2/SCIN/RUNX1/SPI1/ACTN1/HCLS1/LILRB4/UBD/ZFP36/TLR2/BATF/TCIRG1/ISG15/FOS/CD4/LIF/PTPN6/B2M/OSCAR/JUNB/MYL9/IRF7/CCR1/IFI16/LTBR/JUN/CEBPB/RELB/THBS1/NCKAP1L/LOX	40
BP	GO:0001818	negative regulation of cytokine production	37/524	367/18862	1.35474e-11	6.72852e-10	4.6715e-10	ANXA1/LTF/GPNMB/HLA-DRB1/SLC11A1/FN1/GBP1/HMOX1/CARD16/FCGR2B/TYROBP/VSIG4/TREM2/LAPTM5/LILRB4/BST2/FOXJ1/ZFP36/NLRC5/LGALS9/ISG15/BCL3/TGFB2/PTPN6/PYCARD/RNF135/NMI/HLA-F/SRGN/HAVCR2/SERPINB1/RELB/CD33/TMSB4X/THBS1/TSPO/NCKAP1L	37
BP	GO:0070665	positive regulation of leukocyte proliferation	23/524	148/18862	2.07945e-11	1.00959e-09	7.0094e-10	IGFBP2/ANXA1/HLA-DPA1/HLA-DPB1/CD74/HLA-DMB/CCL5/BST2/IL18/HLA-A/CLCF1/LGALS9/VCAM1/CD4/AIF1/PYCARD/TNFSF13B/SASH3/HAVCR2/CD86/CD276/CD3E/NCKAP1L	23
BP	GO:1903900	regulation of viral life cycle	23/524	148/18862	2.07945e-11	1.00959e-09	7.0094e-10	LTF/HLA-DRB1/CD74/ISG20/CCL5/IFITM3/LGALS1/PTX3/BST2/CIITA/PLSCR1/LGALS9/ISG15/TOP2A/APOBEC3C/APOBEC3G/CD4/OAS1/SLPI/IFI16/IFITM2/OAS2/TRIM22	23
BP	GO:0050671	positive regulation of lymphocyte proliferation	22/524	135/18862	2.17423e-11	1.04387e-09	7.24742e-10	IGFBP2/ANXA1/HLA-DPA1/HLA-DPB1/CD74/HLA-DMB/CCL5/IL18/HLA-A/CLCF1/LGALS9/VCAM1/CD4/AIF1/PYCARD/TNFSF13B/SASH3/HAVCR2/CD86/CD276/CD3E/NCKAP1L	22
BP	GO:0032946	positive regulation of mononuclear cell proliferation	22/524	136/18862	2.52775e-11	1.20026e-09	8.33323e-10	IGFBP2/ANXA1/HLA-DPA1/HLA-DPB1/CD74/HLA-DMB/CCL5/IL18/HLA-A/CLCF1/LGALS9/VCAM1/CD4/AIF1/PYCARD/TNFSF13B/SASH3/HAVCR2/CD86/CD276/CD3E/NCKAP1L	22
BP	GO:0050851	antigen receptor-mediated signaling pathway	34/524	323/18862	2.87982e-11	1.35258e-09	9.39073e-10	IGHG1/IGKC/IGLC3/HLA-DRA/IGLC1/IGHA1/IGHG2/HLA-DPA1/HLA-DPB1/HLA-DRB1/IGLC2/IGHG3/GBP1/HLA-DQA1/FCGR2B/HLA-DQB1/LGALS3/LAPTM5/RUNX1/LILRB4/HLA-A/PSMB9/CD300A/CD4/PTPN6/CD3D/LCP2/PSMB8/HLA-DRB5/CD276/LAT2/CD3E/THEMIS2/NCKAP1L	34
BP	GO:0071219	cellular response to molecule of bacterial origin	27/524	209/18862	3.14845e-11	1.46285e-09	1.01563e-09	LTF/VIM/CD14/SERPINE1/CCL2/CD68/HAMP/CARD16/LY96/FCGR2B/TREM2/ICAM1/CCL5/CXCL10/CASP1/IL18/ZFP36/TLR2/PYCARD/TFPI/HCK/LY86/CEBPB/TNFRSF1B/HAVCR2/CD86/TSPO	27
BP	GO:0002698	negative regulation of immune effector process	21/524	125/18862	3.42989e-11	1.57666e-09	1.09465e-09	ANXA1/HMOX1/FCGR2B/SERPING1/VSIG4/HLA-B/LGALS3/LILRB4/BST2/FOXJ1/IL13RA2/HLA-A/LGALS9/CD300A/SLAMF8/TGFB2/PTPN6/HLA-F/A2M/HAVCR2/GRN	21
BP	GO:0051250	negative regulation of lymphocyte activation	23/524	153/18862	4.17612e-11	1.89948e-09	1.31878e-09	ANXA1/GPNMB/HLA-DRB1/CD74/FCGR2B/TYROBP/VSIG4/LGALS3/LAPTM5/RUNX1/LILRB4/FOXJ1/LGALS9/CD300A/PTPN6/IRF1/HLA-F/CEBPB/HAVCR2/CD86/TNFRSF14/SAMSN1/MDK	23
BP	GO:0043903	regulation of biological process involved in symbiotic interaction	26/524	197/18862	4.51747e-11	2.03333e-09	1.41171e-09	LTF/HLA-DRB1/CD74/ISG20/CCL5/IFITM3/CAV1/LGALS1/PTX3/BST2/CIITA/ZFP36/PLSCR1/LGALS9/ISG15/CXCR4/TOP2A/APOBEC3C/APOBEC3G/CD4/OAS1/SLPI/IFI16/IFITM2/OAS2/TRIM22	26
BP	GO:0042116	macrophage activation	19/524	102/18862	4.61834e-11	2.0573e-09	1.42835e-09	CD74/SLC11A1/C1QA/CTSC/HAMP/FCGR2B/TYROBP/VSIG4/ITGB2/TREM2/CD93/C5AR1/TLR2/AIF1/NMI/SPHK1/HAVCR2/GRN/THBS1	19
BP	GO:0001666	response to hypoxia	35/524	348/18862	5.2591e-11	2.31883e-09	1.60993e-09	PLAU/MMP14/PDLIM1/HMOX1/CARD16/POSTN/SOD2/VEGFA/LOXL2/UCP2/ICAM1/CAV1/SOD3/VASN/CASP1/CA9/ADM/TLR2/PSMB9/ANG/CYBB/CXCR4/MMP2/VCAM1/TGFB2/EGR1/TRH/AGTRAP/ANGPT2/PSMB8/PLOD1/PLK3/PLOD2/THBS1/LDHA	35
BP	GO:0070482	response to oxygen levels	37/524	385/18862	5.48635e-11	2.3946e-09	1.66253e-09	COL1A1/PDPN/PLAU/MMP14/PDLIM1/HMOX1/CARD16/POSTN/SOD2/VEGFA/LOXL2/UCP2/ICAM1/CAV1/SOD3/VASN/CASP1/CA9/ADM/TLR2/PSMB9/ANG/CYBB/CXCR4/MMP2/VCAM1/TGFB2/EGR1/TRH/AGTRAP/ANGPT2/PSMB8/PLOD1/PLK3/PLOD2/THBS1/LDHA	37
BP	GO:0002504	antigen processing and presentation of peptide or polysaccharide antigen via MHC class II	19/524	104/18862	6.58111e-11	2.8437e-09	1.97433e-09	IFI30/HLA-DRA/HLA-DPA1/HLA-DPB1/HLA-DRB1/CD74/HLA-DMA/HLA-DMB/FCER1G/HLA-DQA1/FCGR2B/HLA-DOA/HLA-DQB1/TREM2/CTSS/PYCARD/KIF2C/HLA-DRB5/THBS1	19
BP	GO:0050792	regulation of viral process	25/524	186/18862	7.1847e-11	3.07377e-09	2.13407e-09	LTF/HLA-DRB1/CD74/ISG20/CCL5/IFITM3/LGALS1/PTX3/BST2/CIITA/ZFP36/PLSCR1/LGALS9/ISG15/CXCR4/TOP2A/APOBEC3C/APOBEC3G/CD4/OAS1/SLPI/IFI16/IFITM2/OAS2/TRIM22	25
BP	GO:0071216	cellular response to biotic stimulus	28/524	233/18862	7.68304e-11	3.25475e-09	2.25972e-09	LTF/VIM/CD14/SERPINE1/CCL2/CD68/HAMP/CARD16/LY96/FCGR2B/TREM2/ICAM1/CCL5/CXCL10/CASP1/IL18/ZFP36/TLR2/PYCARD/TFPI/HCK/CLEC7A/LY86/CEBPB/TNFRSF1B/HAVCR2/CD86/TSPO	28
BP	GO:0034612	response to tumor necrosis factor	33/524	320/18862	9.79185e-11	4.08401e-09	2.83546e-09	TNFRSF12A/COL1A1/GBP2/CD14/CCL2/HAMP/GBP1/CARD16/POSTN/CASP4/TNFRSF1A/ICAM1/CCL5/PLVAP/LAPTM5/UBD/CASP1/ZFP36/CD58/PSMB9/VCAM1/YBX3/GBP3/PYCARD/TNFSF13B/NPNT/SPHK1/PSMB8/LTBR/TNFRSF1B/TNFRSF14/TMSB4X/THBS1	33
BP	GO:0033627	cell adhesion mediated by integrin	16/524	72/18862	9.8296e-11	4.08401e-09	2.83546e-09	PLAU/SERPINE1/ITGB2/ITGA5/ITGB4/ICAM1/CCL5/FERMT3/MUC1/TGFB2/LIF/PTPN6/NPNT/ITGB1/CD3E/NCKAP1L	16
BP	GO:0050868	negative regulation of T cell activation	20/524	119/18862	1.0026e-10	4.12595e-09	2.86458e-09	ANXA1/GPNMB/HLA-DRB1/CD74/FCGR2B/VSIG4/LGALS3/LAPTM5/RUNX1/LILRB4/FOXJ1/LGALS9/CD300A/PTPN6/IRF1/CEBPB/HAVCR2/CD86/TNFRSF14/MDK	20
BP	GO:0032102	negative regulation of response to external stimulus	37/524	394/18862	1.06705e-10	4.34974e-09	3.01995e-09	LTF/PLAU/SOCS3/HLA-DRB1/SPP1/SERPINE1/CCL2/HAMP/CARD16/PLAUR/FCGR2B/SERPING1/VSIG4/HLA-B/TNFRSF1A/PLAT/HLA-A/NLRC5/ALOX5/LGALS9/SLAMF8/AIF1/TFPI/NMI/TNFAIP6/HLA-F/ANGPT2/A2M/SERPINF1/IFI16/TNFRSF1B/HAVCR2/C1QTNF1/PROS1/MDK/GRN/THBS1	37
BP	GO:0071674	mononuclear cell migration	25/524	190/18862	1.14481e-10	4.61214e-09	3.20214e-09	ANXA1/SERPINE1/CCL2/MSN/LGALS3/ICAM1/CCL5/CXCL10/RARRES2/C5AR1/MSMP/ALOX5/LGALS9/SLAMF8/CXCR4/MYO1G/C3AR1/AIF1/PYCARD/CD99/CCR1/HSD3B7/TNFRSF14/MDK/THBS1	25
BP	GO:0030098	lymphocyte differentiation	35/524	358/18862	1.15277e-10	4.61214e-09	3.20214e-09	ANXA1/HLA-DRA/HLA-DRB1/CD74/MMP14/FCER1G/FCGR2B/HLA-DOA/RUNX1/SPI1/LGALS1/LILRB4/IL18/FOXJ1/BATF/CLCF1/LGALS9/SLAMF8/TCIRG1/VCAM1/BCL3/CD4/PTPN6/IRF1/B2M/SASH3/EGR1/CMTM7/CD3D/CD86/ITGB1/RELB/MDK/CD3E/NCKAP1L	35
BP	GO:0036293	response to decreased oxygen levels	35/524	360/18862	1.34372e-10	5.32679e-09	3.6983e-09	PLAU/MMP14/PDLIM1/HMOX1/CARD16/POSTN/SOD2/VEGFA/LOXL2/UCP2/ICAM1/CAV1/SOD3/VASN/CASP1/CA9/ADM/TLR2/PSMB9/ANG/CYBB/CXCR4/MMP2/VCAM1/TGFB2/EGR1/TRH/AGTRAP/ANGPT2/PSMB8/PLOD1/PLK3/PLOD2/THBS1/LDHA	35
BP	GO:0097530	granulocyte migration	22/524	148/18862	1.3894e-10	5.45781e-09	3.78927e-09	ANXA1/S100A9/S100A8/CD74/CCL2/FCER1G/ITGB2/LGALS3/CCL5/CXCL10/RARRES2/C5AR1/RAC2/CD300A/SLAMF8/C3AR1/TGFB2/CD99/DPEP1/MDK/THBS1/NCKAP1L	22
BP	GO:0032963	collagen metabolic process	19/524	109/18862	1.53817e-10	5.98778e-09	4.15722e-09	COL1A1/MMP9/VIM/MMP14/COL1A2/SERPINH1/MRC2/EMILIN1/CTSS/RUNX1/COL5A1/CIITA/MMP19/MMP2/CTSB/ENG/ITGB1/RCN3/MMP11	19
BP	GO:0045071	negative regulation of viral genome replication	14/524	54/18862	1.60679e-10	6.19906e-09	4.3039e-09	LTF/ISG20/CCL5/IFITM3/BST2/PLSCR1/ISG15/APOBEC3C/APOBEC3G/OAS1/SLPI/IFI16/IFITM2/OAS2	14
BP	GO:0002831	regulation of response to biotic stimulus	38/524	420/18862	1.75513e-10	6.71144e-09	4.65964e-09	LTF/SOCS3/HLA-DRB1/FCER1G/CARD16/LY96/FCGR2B/SERPING1/TYROBP/VSIG4/HLA-B/CYBA/TREM2/CCL5/HLA-A/MUC1/PSMB9/NLRC5/PLSCR1/LGALS9/SLAMF8/PARP9/APOBEC3G/PTPN6/IRF1/PYCARD/RNF135/NMI/HCK/HLA-F/IRF7/A2M/PSMB8/IFI16/LY86/HAVCR2/RELB/GRN	38
BP	GO:0050727	regulation of inflammatory response	35/524	366/18862	2.11307e-10	8.00615e-09	5.55854e-09	ANXA1/MMP9/S100A9/SOCS3/S100A8/HLA-DRB1/SERPINE1/CTSC/HAMP/FCGR2B/C3/CASP4/TREM2/TNFRSF1A/CCL5/VAMP8/CASP1/IL18/TLR2/ALOX5/OSMR/SLAMF8/PYCARD/NEAT1/NMI/HCK/TNFAIP6/SPHK1/SERPINF1/CEBPB/TNFRSF1B/GPSM3/MDK/GRN/TMSB4X	35
BP	GO:0002286	T cell activation involved in immune response	19/524	111/18862	2.13077e-10	8.00615e-09	5.55854e-09	ANXA1/HLA-DRA/HLA-DRB1/CD74/SLC11A1/HLA-DMB/FCER1G/FCGR2B/LGALS3/ICAM1/IL18/BATF/LGALS9/BCL3/LCP1/HAVCR2/CD86/RELB/MDK	19
BP	GO:0019058	viral life cycle	34/524	348/18862	2.17856e-10	8.11513e-09	5.6342e-09	LTF/HLA-DRB1/CD74/CCL2/ITGA5/ISG20/ICAM1/CCL5/IFITM3/CAV1/VAMP8/LGALS1/PTX3/BST2/CIITA/SLC1A5/PLSCR1/LGALS9/ISG15/CXCR4/TOP2A/APOBEC3C/SIGLEC1/APOBEC3G/CD4/OAS1/SLPI/IFI16/CD86/IFITM2/TNFRSF14/ITGB1/OAS2/TRIM22	34
BP	GO:0071356	cellular response to tumor necrosis factor	31/524	296/18862	2.49208e-10	9.19153e-09	6.38153e-09	TNFRSF12A/COL1A1/GBP2/CCL2/HAMP/GBP1/CARD16/POSTN/CASP4/TNFRSF1A/ICAM1/CCL5/PLVAP/LAPTM5/CASP1/ZFP36/CD58/PSMB9/VCAM1/YBX3/GBP3/PYCARD/TNFSF13B/NPNT/SPHK1/PSMB8/LTBR/TNFRSF1B/TNFRSF14/TMSB4X/THBS1	31
BP	GO:0071222	cellular response to lipopolysaccharide	25/524	197/18862	2.51007e-10	9.19153e-09	6.38153e-09	LTF/VIM/CD14/SERPINE1/CCL2/CD68/HAMP/CARD16/LY96/ICAM1/CCL5/CXCL10/CASP1/IL18/ZFP36/TLR2/PYCARD/TFPI/HCK/LY86/CEBPB/TNFRSF1B/HAVCR2/CD86/TSPO	25
BP	GO:0007160	cell-matrix adhesion	27/524	230/18862	2.86909e-10	1.04179e-08	7.233e-09	COL3A1/PLAU/CD44/MMP14/SERPINE1/S100A10/FN1/POSTN/VEGFA/EMILIN1/ITGB2/ITGB4/FERMT3/ACTN1/PARVG/SIGLEC1/VCAM1/FBLN5/NPNT/TRIP6/ECM2/EFEMP2/ITGB1/CD63/CD3E/IQGAP1/THBS1	27
BP	GO:0046718	viral entry into host cell	21/524	140/18862	3.07783e-10	1.10827e-08	7.69457e-09	HLA-DRB1/CD74/ITGA5/ICAM1/IFITM3/CAV1/VAMP8/LGALS1/PTX3/CIITA/SLC1A5/PLSCR1/LGALS9/CXCR4/SIGLEC1/CD4/CD86/IFITM2/TNFRSF14/ITGB1/TRIM22	21
BP	GO:0048525	negative regulation of viral process	17/524	89/18862	3.2265e-10	1.15221e-08	7.99959e-09	LTF/ISG20/CCL5/IFITM3/PTX3/BST2/CIITA/ZFP36/PLSCR1/ISG15/APOBEC3C/APOBEC3G/OAS1/SLPI/IFI16/IFITM2/OAS2	17
BP	GO:0050766	positive regulation of phagocytosis	15/524	67/18862	3.39813e-10	1.20355e-08	8.35605e-09	SLC11A1/CCL2/FCER1G/C2/FCGR2B/C3/CYBA/C4B/TREM2/C4A/PTX3/PYCARD/CLEC7A/IL2RG/NCKAP1L	15
BP	GO:0002495	antigen processing and presentation of peptide antigen via MHC class II	18/524	103/18862	4.48931e-10	1.5771e-08	1.09495e-08	IFI30/HLA-DRA/HLA-DPA1/HLA-DPB1/HLA-DRB1/CD74/HLA-DMA/HLA-DMB/FCER1G/HLA-DQA1/FCGR2B/HLA-DOA/HLA-DQB1/TREM2/CTSS/PYCARD/KIF2C/HLA-DRB5	18
BP	GO:0002699	positive regulation of immune effector process	26/524	219/18862	4.80878e-10	1.6757e-08	1.16341e-08	ANXA1/HLA-DRA/HLA-DRB1/CD74/HLA-DMB/HMOX1/C3/TYROBP/HLA-B/ITGB2/LAPTM5/VAMP8/IL18/IL13RA2/HLA-A/CLCF1/RAC2/LGALS9/CD300A/B2M/SASH3/CLEC7A/HLA-F/CD86/TNFRSF14/STXBP2	26
BP	GO:0031349	positive regulation of defense response	34/524	361/18862	5.76693e-10	1.99351e-08	1.38406e-08	S100A9/S100A8/SERPINE1/CTSC/FCER1G/C3/TYROBP/CYBA/TREM2/TNFRSF1A/CCL5/VAMP8/IL18/TLR2/MUC1/PSMB9/NLRC5/OSMR/PLSCR1/PARP9/PYCARD/NEAT1/NMI/HCK/HLA-F/IRF7/PSMB8/IFI16/CEBPB/GPSM3/HAVCR2/RELB/MDK/GRN	34
BP	GO:0045766	positive regulation of angiogenesis	23/524	175/18862	6.54198e-10	2.22582e-08	1.54535e-08	SERPINE1/HMOX1/VEGFA/C3/ITGB2/ITGA5/RUNX1/HSPB6/C5AR1/ADM/CYBB/CXCR4/C3AR1/HSPB1/SPHK1/ANGPT2/ENG/ITGB1/MDK/GRN/ADAM12/THBS1/APLNR	23
BP	GO:1904018	positive regulation of vasculature development	23/524	175/18862	6.54198e-10	2.22582e-08	1.54535e-08	SERPINE1/HMOX1/VEGFA/C3/ITGB2/ITGA5/RUNX1/HSPB6/C5AR1/ADM/CYBB/CXCR4/C3AR1/HSPB1/SPHK1/ANGPT2/ENG/ITGB1/MDK/GRN/ADAM12/THBS1/APLNR	23
BP	GO:0042113	B cell activation	32/524	326/18862	6.65588e-10	2.24688e-08	1.55997e-08	IGHG1/IGKC/IGLC3/IGLC1/IGHA1/IGHG2/CD74/MMP14/IGLC2/IGHG3/FCGR2B/TYROBP/LAPTM5/LGALS1/BST2/FOXJ1/BATF/CLCF1/CD300A/SLAMF8/TCIRG1/VCAM1/BCL3/PTPN6/TNFSF13B/SASH3/CMTM7/CD86/SAMSN1/ITGB1/LAT2/NCKAP1L	32
BP	GO:0032649	regulation of interferon-gamma production	18/524	107/18862	8.56169e-10	2.86783e-08	1.99109e-08	HLA-DPA1/CD14/HLA-DPB1/HLA-DRB1/SLC11A1/LAPTM5/LILRB4/IL18/HLA-A/LGALS9/ISG15/BCL3/PYCARD/SASH3/CLEC7A/HAVCR2/CD276/CD3E	18
BP	GO:0051607	defense response to virus	28/524	260/18862	9.88716e-10	3.26125e-08	2.26423e-08	GBP1/FLNA/ISG20/IFITM3/RNASE2/VAMP8/CXCL10/BST2/NLRC5/PLSCR1/ISG15/UNC93B1/APOBEC3C/GBP3/PARP9/APOBEC3G/RNASE6/IRF1/PYCARD/RNF135/IFI6/OAS1/IRF7/IFI16/IFITM2/OAS2/TRIM22/MX2	28
BP	GO:0140546	defense response to symbiont	28/524	260/18862	9.88716e-10	3.26125e-08	2.26423e-08	GBP1/FLNA/ISG20/IFITM3/RNASE2/VAMP8/CXCL10/BST2/NLRC5/PLSCR1/ISG15/UNC93B1/APOBEC3C/GBP3/PARP9/APOBEC3G/RNASE6/IRF1/PYCARD/RNF135/IFI6/OAS1/IRF7/IFI16/IFITM2/OAS2/TRIM22/MX2	28
BP	GO:0099024	plasma membrane invagination	20/524	135/18862	1.02242e-09	3.34687e-08	2.32368e-08	IGHG1/IGKC/IGLC3/IGLC1/IGHA1/IGHG2/IGLC2/MSR1/IGHG3/FCGR2B/C3/ITGB2/TREM2/FCGR1A/RAC2/CD300A/AIF1/AURKB/THBS1/NCKAP1L	20
BP	GO:0045088	regulation of innate immune response	31/524	315/18862	1.1619e-09	3.77486e-08	2.62082e-08	SOCS3/FCER1G/FCGR2B/SERPING1/TYROBP/VSIG4/HLA-B/TREM2/CCL5/HLA-A/MUC1/PSMB9/NLRC5/PLSCR1/LGALS9/SLAMF8/PARP9/PTPN6/IRF1/PYCARD/RNF135/NMI/HCK/HLA-F/IRF7/A2M/PSMB8/IFI16/HAVCR2/RELB/GRN	31
BP	GO:0050730	regulation of peptidyl-tyrosine phosphorylation	28/524	262/18862	1.17762e-09	3.79738e-08	2.63646e-08	SOCS3/CD74/CD44/VEGFA/ITGB2/ITGA5/TREM2/TNFRSF1A/ICAM1/CCL5/CAV1/NCF1/HCLS1/LILRB4/FCGR1A/IL18/CLCF1/CD300A/PARP9/CD4/LIF/PTPN6/CLEC7A/MVP/TNFRSF14/SAMSN1/CD3E/IQGAP1	28
BP	GO:0071621	granulocyte chemotaxis	19/524	124/18862	1.49858e-09	4.79656e-08	3.33017e-08	ANXA1/S100A9/S100A8/CD74/CCL2/FCER1G/ITGB2/LGALS3/CCL5/CXCL10/RARRES2/C5AR1/RAC2/C3AR1/TGFB2/DPEP1/MDK/THBS1/NCKAP1L	19
BP	GO:1903038	negative regulation of leukocyte cell-cell adhesion	20/524	138/18862	1.51947e-09	4.82767e-08	3.35177e-08	ANXA1/GPNMB/HLA-DRB1/CD74/FCGR2B/VSIG4/LGALS3/LAPTM5/RUNX1/LILRB4/FOXJ1/LGALS9/CD300A/PTPN6/IRF1/CEBPB/HAVCR2/CD86/TNFRSF14/MDK	20
BP	GO:0002704	negative regulation of leukocyte mediated immunity	13/524	53/18862	1.54226e-09	4.86431e-08	3.37721e-08	HMOX1/FCGR2B/HLA-B/LILRB4/BST2/FOXJ1/IL13RA2/HLA-A/LGALS9/CD300A/PTPN6/HLA-F/HAVCR2	13
BP	GO:0044409	entry into host	21/524	153/18862	1.63568e-09	5.12157e-08	3.55582e-08	HLA-DRB1/CD74/ITGA5/ICAM1/IFITM3/CAV1/VAMP8/LGALS1/PTX3/CIITA/SLC1A5/PLSCR1/LGALS9/CXCR4/SIGLEC1/CD4/CD86/IFITM2/TNFRSF14/ITGB1/TRIM22	21
BP	GO:0050921	positive regulation of chemotaxis	20/524	139/18862	1.72972e-09	5.37708e-08	3.73322e-08	CD74/SERPINE1/VEGFA/TREM2/CCL5/CXCL10/RARRES2/C5AR1/RAC2/LGALS9/CXCR4/C3AR1/HSPB1/AIF1/CCR1/GPSM3/MDK/TMSB4X/THBS1/NCKAP1L	20
BP	GO:0032609	interferon-gamma production	18/524	112/18862	1.84022e-09	5.61657e-08	3.89949e-08	HLA-DPA1/CD14/HLA-DPB1/HLA-DRB1/SLC11A1/LAPTM5/LILRB4/IL18/HLA-A/LGALS9/ISG15/BCL3/PYCARD/SASH3/CLEC7A/HAVCR2/CD276/CD3E	18
BP	GO:1902107	positive regulation of leukocyte differentiation	21/524	154/18862	1.84576e-09	5.61657e-08	3.89949e-08	ANXA1/HLA-DRA/HLA-DRB1/CD74/MMP14/TYROBP/TREM2/RUNX1/HCLS1/LILRB4/IL18/LGALS9/FOS/CD4/LIF/SASH3/CCR1/JUN/CD86/MDK/NCKAP1L	21
BP	GO:1903708	positive regulation of hemopoiesis	21/524	154/18862	1.84576e-09	5.61657e-08	3.89949e-08	ANXA1/HLA-DRA/HLA-DRB1/CD74/MMP14/TYROBP/TREM2/RUNX1/HCLS1/LILRB4/IL18/LGALS9/FOS/CD4/LIF/SASH3/CCR1/JUN/CD86/MDK/NCKAP1L	21
BP	GO:0006911	phagocytosis, engulfment	19/524	126/18862	1.97664e-09	5.97277e-08	4.1468e-08	IGHG1/IGKC/IGLC3/IGLC1/IGHA1/IGHG2/IGLC2/MSR1/IGHG3/FCGR2B/C3/ITGB2/TREM2/FCGR1A/RAC2/CD300A/AIF1/THBS1/NCKAP1L	19
BP	GO:0006958	complement activation, classical pathway	20/524	141/18862	2.23354e-09	6.70216e-08	4.6532e-08	IGHG1/IGKC/IGLC3/IGLC1/C1R/IGHA1/IGHG2/CFI/IGLC2/C1QA/C1QB/C1QC/IGHG3/C2/C1S/SERPING1/C3/C4B/C1RL/C4A	20
BP	GO:0032729	positive regulation of interferon-gamma production	14/524	65/18862	2.28133e-09	6.79837e-08	4.71999e-08	HLA-DPA1/CD14/HLA-DPB1/SLC11A1/IL18/HLA-A/LGALS9/BCL3/PYCARD/SASH3/CLEC7A/HAVCR2/CD276/CD3E	14
BP	GO:0010324	membrane invagination	20/524	143/18862	2.87071e-09	8.49613e-08	5.89872e-08	IGHG1/IGKC/IGLC3/IGLC1/IGHA1/IGHG2/IGLC2/MSR1/IGHG3/FCGR2B/C3/ITGB2/TREM2/FCGR1A/RAC2/CD300A/AIF1/AURKB/THBS1/NCKAP1L	20
BP	GO:0022408	negative regulation of cell-cell adhesion	23/524	189/18862	3.0083e-09	8.84277e-08	6.13939e-08	ANXA1/GPNMB/HLA-DRB1/CD74/FCGR2B/VEGFA/VSIG4/LGALS3/LAPTM5/RUNX1/LILRB4/FOXJ1/FXYD5/LGALS9/CD300A/PTPN6/IRF1/CEBPB/HAVCR2/C1QTNF1/CD86/TNFRSF14/MDK	23
BP	GO:0002690	positive regulation of leukocyte chemotaxis	16/524	91/18862	3.82313e-09	1.1162e-07	7.74959e-08	CD74/SERPINE1/VEGFA/CCL5/CXCL10/RARRES2/C5AR1/RAC2/LGALS9/C3AR1/AIF1/CCR1/GPSM3/MDK/THBS1/NCKAP1L	16
BP	GO:0097028	dendritic cell differentiation	12/524	47/18862	4.01973e-09	1.16572e-07	8.09341e-08	FCGR2B/TMEM176B/HLA-B/TREM2/SPI1/UBD/TMEM176A/BATF/LGALS9/LTBR/CEBPB/RELB	12
BP	GO:0007565	female pregnancy	22/524	177/18862	4.46389e-09	1.27842e-07	8.87586e-08	TIMP1/IGFBP2/MMP9/SPP1/VEGFA/ITGA5/ITGB4/UCP2/IGFBP5/ADM/ARHGDIB/FOSL1/LGALS9/MMP2/FOS/IGFBP7/LIF/JUNB/ANGPT2/HAVCR2/VMP1/SYDE1	22
BP	GO:0010038	response to metal ion	32/524	352/18862	4.46751e-09	1.27842e-07	8.87586e-08	IGFBP2/MMP9/S100A8/CD14/C1QA/HAMP/HMOX1/SOD2/ALOX5AP/LOXL2/ICAM1/CAV1/SOD3/NCF1/MAOB/PLSCR1/TCIRG1/CYBB/VCAM1/FOS/B2M/JUNB/FBP1/PGAM2/SERPINF1/DPEP1/JUN/IQGAP1/THBS1/TSPO/SDC1/CLIC4	32
BP	GO:0042590	antigen processing and presentation of exogenous peptide antigen via MHC class I	15/524	80/18862	4.6781e-09	1.32987e-07	9.23308e-08	IFI30/FCER1G/HLA-B/CYBA/VAMP8/NCF1/FCGR1A/NCF4/HLA-A/HLA-C/PSMB9/CYBB/B2M/HLA-F/PSMB8	15
BP	GO:0002688	regulation of leukocyte chemotaxis	18/524	119/18862	5.00708e-09	1.40491e-07	9.75406e-08	CD74/SERPINE1/CCL2/VEGFA/CCL5/CXCL10/RARRES2/C5AR1/RAC2/LGALS9/SLAMF8/C3AR1/AIF1/CCR1/GPSM3/MDK/THBS1/NCKAP1L	18
BP	GO:0032652	regulation of interleukin-1 production	18/524	119/18862	5.00708e-09	1.40491e-07	9.75406e-08	ANXA1/CARD16/TYROBP/TREM2/LILRB4/S1PR3/CASP1/LGALS9/HSPB1/GSDMD/PYCARD/EGR1/CLEC7A/SPHK1/IFI16/HAVCR2/SERPINB1/CD33	18
BP	GO:0001906	cell killing	22/524	179/18862	5.51528e-09	1.53752e-07	1.06747e-07	LTF/HLA-DRA/HLA-DRB1/CTSC/LYZ/HAMP/FCGR2B/C3/TYROBP/HLA-B/ICAM1/IL18/HLA-A/LGALS9/PTPN6/B2M/CLEC7A/HLA-F/APOL1/HAVCR2/CFH/STXBP2	22
BP	GO:0032663	regulation of interleukin-2 production	13/524	59/18862	6.3703e-09	1.76449e-07	1.22506e-07	ANXA1/GBP1/VSIG4/LAPTM5/RUNX1/LILRB4/ZFP36/CD4/SASH3/CLEC7A/HAVCR2/CD86/CD3E	13
BP	GO:0045069	regulation of viral genome replication	15/524	83/18862	7.94412e-09	2.1864e-07	1.51798e-07	LTF/ISG20/CCL5/IFITM3/BST2/PLSCR1/ISG15/TOP2A/APOBEC3C/APOBEC3G/OAS1/SLPI/IFI16/IFITM2/OAS2	15
BP	GO:0007596	blood coagulation	31/524	342/18862	8.38411e-09	2.29289e-07	1.59192e-07	COL1A1/PDPN/COL3A1/PLAU/SERPINE1/COL1A2/CLIC1/SERPINA1/FN1/FCER1G/PLAUR/SERPING1/F13A1/FLNA/PLAT/FERMT3/CAV1/MYL12A/PLSCR1/HSPB1/PTPN6/IRF1/TFPI/PLEK/MYL9/LCP2/A2M/C1QTNF1/ANXA5/PROS1/THBS1	31
BP	GO:1990266	neutrophil migration	18/524	123/18862	8.58115e-09	2.33202e-07	1.61908e-07	S100A9/S100A8/CD74/CCL2/FCER1G/ITGB2/LGALS3/CCL5/CXCL10/C5AR1/RAC2/SLAMF8/C3AR1/TGFB2/CD99/DPEP1/MDK/NCKAP1L	18
BP	GO:0032623	interleukin-2 production	13/524	61/18862	9.82322e-09	2.65288e-07	1.84185e-07	ANXA1/GBP1/VSIG4/LAPTM5/RUNX1/LILRB4/ZFP36/CD4/SASH3/CLEC7A/HAVCR2/CD86/CD3E	13
BP	GO:0010810	regulation of cell-substrate adhesion	24/524	218/18862	1.01917e-08	2.7353e-07	1.89907e-07	COL1A1/PDPN/PLAU/MMP14/SERPINE1/S100A10/FN1/GBP1/POSTN/VEGFA/EMILIN1/ITGA5/FLNA/LGALS1/RAC2/NPNT/ANGPT2/ECM2/EFEMP2/SPRY4/MDK/CD3E/IQGAP1/THBS1	24
BP	GO:0007599	hemostasis	31/524	346/18862	1.10253e-08	2.92561e-07	2.0312e-07	COL1A1/PDPN/COL3A1/PLAU/SERPINE1/COL1A2/CLIC1/SERPINA1/FN1/FCER1G/PLAUR/SERPING1/F13A1/FLNA/PLAT/FERMT3/CAV1/MYL12A/PLSCR1/HSPB1/PTPN6/IRF1/TFPI/PLEK/MYL9/LCP2/A2M/C1QTNF1/ANXA5/PROS1/THBS1	31
BP	GO:0071675	regulation of mononuclear cell migration	17/524	111/18862	1.10362e-08	2.92561e-07	2.0312e-07	SERPINE1/CCL2/MSN/LGALS3/CCL5/CXCL10/RARRES2/C5AR1/LGALS9/SLAMF8/C3AR1/AIF1/PYCARD/CCR1/TNFRSF14/MDK/THBS1	17
BP	GO:0034109	homotypic cell-cell adhesion	15/524	85/18862	1.11588e-08	2.94008e-07	2.04125e-07	PDPN/CLIC1/FN1/PLAUR/FLNA/CCL5/FERMT3/LGALS1/MYL12A/HSPB1/PTPN6/PLEK/CD99/MYL9/C1QTNF1	15
BP	GO:0050817	coagulation	31/524	347/18862	1.17981e-08	3.07777e-07	2.13685e-07	COL1A1/PDPN/COL3A1/PLAU/SERPINE1/COL1A2/CLIC1/SERPINA1/FN1/FCER1G/PLAUR/SERPING1/F13A1/FLNA/PLAT/FERMT3/CAV1/MYL12A/PLSCR1/HSPB1/PTPN6/IRF1/TFPI/PLEK/MYL9/LCP2/A2M/C1QTNF1/ANXA5/PROS1/THBS1	31
BP	GO:0002822	regulation of adaptive immune response based on somatic recombination of immune receptors built from immunoglobulin superfamily domains	20/524	155/18862	1.18239e-08	3.07777e-07	2.13685e-07	ANXA1/HLA-DRA/HLA-DRB1/SLC11A1/FCGR2B/C3/HLA-B/LILRB4/IL18/FOXJ1/HLA-A/CLCF1/CD4/PTPN6/B2M/TNFSF13B/SASH3/HLA-F/TNFRSF1B/HAVCR2	20
BP	GO:0006898	receptor-mediated endocytosis	30/524	328/18862	1.19134e-08	3.0825e-07	2.14013e-07	IGKC/CD163/IGLC3/ANXA2/IGLC1/IGHA1/CD14/SERPINE1/IGLC2/MSR1/FCER1G/HSPG2/FCGR2B/VEGFA/C3/STAB1/SFRP4/ITGB2/CAV1/APOC2/LILRB4/FCGR1A/ADM/SIGLEC1/B2M/APOL1/ITGB1/COLEC12/CD63/MX2	30
BP	GO:0032612	interleukin-1 production	18/524	126/18862	1.26672e-08	3.25804e-07	2.262e-07	ANXA1/CARD16/TYROBP/TREM2/LILRB4/S1PR3/CASP1/LGALS9/HSPB1/GSDMD/PYCARD/EGR1/CLEC7A/SPHK1/IFI16/HAVCR2/SERPINB1/CD33	18
BP	GO:0019886	antigen processing and presentation of exogenous peptide antigen via MHC class II	16/524	99/18862	1.35218e-08	3.45726e-07	2.40032e-07	IFI30/HLA-DRA/HLA-DPA1/HLA-DPB1/HLA-DRB1/CD74/HLA-DMA/HLA-DMB/FCER1G/HLA-DQA1/FCGR2B/HLA-DOA/HLA-DQB1/CTSS/KIF2C/HLA-DRB5	16
BP	GO:0002285	lymphocyte activation involved in immune response	22/524	189/18862	1.51772e-08	3.8577e-07	2.67834e-07	ANXA1/HLA-DRA/HLA-DRB1/CD74/SLC11A1/HLA-DMB/FCER1G/FCGR2B/LGALS3/ICAM1/LGALS1/IL18/BATF/CLCF1/LGALS9/BCL3/HLA-F/LCP1/HAVCR2/CD86/RELB/MDK	22
BP	GO:0045637	regulation of myeloid cell differentiation	26/524	258/18862	1.58572e-08	4.00696e-07	2.78197e-07	LTF/HLA-DRB1/CD74/C1QC/TYROBP/LGALS3/TREM2/SCIN/RUNX1/SPI1/HCLS1/LILRB4/ZFP36/ISG15/FOS/CD4/LIF/B2M/MYL9/IRF7/CCR1/JUN/CEBPB/THBS1/NCKAP1L/LOX	26
BP	GO:1905517	macrophage migration	12/524	53/18862	1.76351e-08	4.4303e-07	3.07589e-07	MMP14/CCL2/EMILIN1/LGALS3/TREM2/CCL5/RARRES2/C5AR1/SLAMF8/C3AR1/MDK/THBS1	12
BP	GO:0052126	movement in host environment	21/524	175/18862	1.88231e-08	4.70142e-07	3.26412e-07	HLA-DRB1/CD74/ITGA5/ICAM1/IFITM3/CAV1/VAMP8/LGALS1/PTX3/CIITA/SLC1A5/PLSCR1/LGALS9/CXCR4/SIGLEC1/CD4/CD86/IFITM2/TNFRSF14/ITGB1/TRIM22	21
BP	GO:0045824	negative regulation of innate immune response	13/524	65/18862	2.21951e-08	5.50767e-07	3.82388e-07	SERPING1/VSIG4/HLA-B/HLA-A/NLRC5/LGALS9/SLAMF8/NMI/HLA-F/A2M/IFI16/HAVCR2/GRN	13
BP	GO:0050864	regulation of B cell activation	22/524	193/18862	2.2306e-08	5.50767e-07	3.82388e-07	IGHG1/IGKC/IGLC3/IGLC1/IGHA1/IGHG2/CD74/MMP14/IGLC2/IGHG3/FCGR2B/TYROBP/LAPTM5/FOXJ1/CLCF1/CD300A/SLAMF8/PTPN6/TNFSF13B/SASH3/SAMSN1/NCKAP1L	22
BP	GO:0030593	neutrophil chemotaxis	16/524	103/18862	2.42458e-08	5.91898e-07	4.10945e-07	S100A9/S100A8/CD74/CCL2/FCER1G/ITGB2/LGALS3/CCL5/CXCL10/C5AR1/RAC2/C3AR1/TGFB2/DPEP1/MDK/NCKAP1L	16
BP	GO:0032651	regulation of interleukin-1 beta production	16/524	103/18862	2.42458e-08	5.91898e-07	4.10945e-07	CARD16/TYROBP/TREM2/LILRB4/S1PR3/CASP1/LGALS9/HSPB1/GSDMD/PYCARD/EGR1/CLEC7A/SPHK1/IFI16/SERPINB1/CD33	16
BP	GO:0007249	I-kappaB kinase/NF-kappaB signaling	27/524	282/18862	2.48877e-08	6.04155e-07	4.19455e-07	LTF/S100A4/CD14/HLA-DRB1/CD74/HMOX1/CARD16/LY96/FLNA/TNFRSF1A/LGALS1/LILRB4/UBD/BST2/CASP1/TLR2/SECTM1/LGALS9/BCL3/HSPB1/CD4/PYCARD/LTBR/NEK6/RELB/RHOC/TRIM22	27
BP	GO:0030217	T cell differentiation	25/524	246/18862	2.53782e-08	6.12621e-07	4.25333e-07	ANXA1/HLA-DRA/HLA-DRB1/CD74/FCER1G/HLA-DOA/RUNX1/LILRB4/IL18/FOXJ1/BATF/LGALS9/TCIRG1/BCL3/CD4/IRF1/B2M/SASH3/EGR1/CD3D/CD86/RELB/MDK/CD3E/NCKAP1L	25
BP	GO:0042493	response to drug	31/524	359/18862	2.6034e-08	6.24961e-07	4.339e-07	IGFBP2/ANXA1/NNMT/COL1A1/ABCC3/S100A10/HMOX1/SOD2/ICAM1/LGALS1/TGIF1/CA9/MAOB/FOSL1/SLAMF8/CYBB/CXCR4/FOS/TGFB2/B2M/FBP1/DPEP1/JUN/PLIN2/ENG/THBS1/TSPO/NCKAP1L/LOX/COL18A1/LDHA	31
BP	GO:1903034	regulation of response to wounding	20/524	164/18862	3.12081e-08	7.40934e-07	5.14419e-07	ANXA1/TNFRSF12A/PLAU/SPP1/SERPINE1/PLAUR/SERPING1/FLNA/PLAT/CAV1/ALOX5/CXCR4/TFPI/CLEC7A/C1QTNF1/PROS1/ITGB1/MDK/GRN/THBS1	20
BP	GO:1903555	regulation of tumor necrosis factor superfamily cytokine production	20/524	164/18862	3.12081e-08	7.40934e-07	5.14419e-07	LTF/CD14/LY96/TYROBP/CYBA/TREM2/ZFP36/TLR2/LGALS9/BCL3/HSPB1/PTPN6/PYCARD/SASH3/CLEC7A/HAVCR2/CD86/CD33/THBS1/TSPO	20
BP	GO:0002577	regulation of antigen processing and presentation	8/524	20/18862	3.1578e-08	7.45619e-07	5.17671e-07	CD74/SLC11A1/CD68/FCGR2B/HLA-DOA/TREM2/PYCARD/THBS1	8
BP	GO:0046631	alpha-beta T cell activation	19/524	149/18862	3.33234e-08	7.82556e-07	5.43316e-07	ANXA1/HLA-DRA/HLA-DRB1/RUNX1/LILRB4/IL18/HLA-A/BATF/LGALS9/CD300A/TCIRG1/BCL3/IRF1/SASH3/CD86/TNFRSF14/RELB/CD3E/NCKAP1L	19
BP	GO:0071706	tumor necrosis factor superfamily cytokine production	20/524	167/18862	4.24637e-08	9.91815e-07	6.88601e-07	LTF/CD14/LY96/TYROBP/CYBA/TREM2/ZFP36/TLR2/LGALS9/BCL3/HSPB1/PTPN6/PYCARD/SASH3/CLEC7A/HAVCR2/CD86/CD33/THBS1/TSPO	20
BP	GO:0050672	negative regulation of lymphocyte proliferation	14/524	81/18862	4.53772e-08	1.05416e-06	7.3189e-07	GPNMB/HLA-DRB1/FCGR2B/TYROBP/VSIG4/LILRB4/FOXJ1/LGALS9/CD300A/PTPN6/CEBPB/HAVCR2/CD86/TNFRSF14	14
BP	GO:0032611	interleukin-1 beta production	16/524	108/18862	4.83607e-08	1.11747e-06	7.7584e-07	CARD16/TYROBP/TREM2/LILRB4/S1PR3/CASP1/LGALS9/HSPB1/GSDMD/PYCARD/EGR1/CLEC7A/SPHK1/IFI16/SERPINB1/CD33	16
BP	GO:0018108	peptidyl-tyrosine phosphorylation	31/524	369/18862	4.8908e-08	1.1241e-06	7.80447e-07	SOCS3/CD74/CD44/VEGFA/ITGB2/ITGA5/TREM2/TNFRSF1A/ICAM1/CCL5/CAV1/NCF1/HCLS1/LILRB4/EFEMP1/FCGR1A/IL18/CLCF1/CD300A/PARP9/CD4/LIF/PTPN6/HCK/CLEC7A/MVP/WEE1/TNFRSF14/SAMSN1/CD3E/IQGAP1	31
BP	GO:0032602	chemokine production	15/524	95/18862	5.30586e-08	1.21305e-06	8.42201e-07	S100A9/S100A8/CD74/HMOX1/POSTN/TREM2/LILRB4/IL18/TLR2/LGALS9/AIF1/PYCARD/EGR1/CLEC7A/HAVCR2	15
BP	GO:0032945	negative regulation of mononuclear cell proliferation	14/524	82/18862	5.33449e-08	1.21317e-06	8.42288e-07	GPNMB/HLA-DRB1/FCGR2B/TYROBP/VSIG4/LILRB4/FOXJ1/LGALS9/CD300A/PTPN6/CEBPB/HAVCR2/CD86/TNFRSF14	14
BP	GO:0006801	superoxide metabolic process	13/524	70/18862	5.65147e-08	1.27853e-06	8.87665e-07	H19/SOD2/TYROBP/CYBA/ITGB2/SOD3/NCF1/NCF4/CYBB/FBLN5/NCF1C/NCF1B/CLEC7A	13
BP	GO:0018212	peptidyl-tyrosine modification	31/524	372/18862	5.88036e-08	1.32339e-06	9.18805e-07	SOCS3/CD74/CD44/VEGFA/ITGB2/ITGA5/TREM2/TNFRSF1A/ICAM1/CCL5/CAV1/NCF1/HCLS1/LILRB4/EFEMP1/FCGR1A/IL18/CLCF1/CD300A/PARP9/CD4/LIF/PTPN6/HCK/CLEC7A/MVP/WEE1/TNFRSF14/SAMSN1/CD3E/IQGAP1	31
BP	GO:0044706	multi-multicellular organism process	22/524	204/18862	6.09743e-08	1.35271e-06	9.39167e-07	TIMP1/IGFBP2/MMP9/SPP1/VEGFA/ITGA5/ITGB4/UCP2/IGFBP5/ADM/ARHGDIB/FOSL1/LGALS9/MMP2/FOS/IGFBP7/LIF/JUNB/ANGPT2/HAVCR2/VMP1/SYDE1	22
BP	GO:0050852	T cell receptor signaling pathway	22/524	204/18862	6.09743e-08	1.35271e-06	9.39167e-07	HLA-DRA/HLA-DPA1/HLA-DPB1/HLA-DRB1/GBP1/HLA-DQA1/HLA-DQB1/LGALS3/LAPTM5/LILRB4/HLA-A/PSMB9/CD300A/CD4/PTPN6/CD3D/LCP2/PSMB8/HLA-DRB5/CD276/CD3E/THEMIS2	22
BP	GO:0052372	modulation by symbiont of entry into host	11/524	48/18862	6.10459e-08	1.35271e-06	9.39167e-07	HLA-DRB1/CD74/IFITM3/CAV1/LGALS1/PTX3/CIITA/LGALS9/CD4/IFITM2/TRIM22	11
BP	GO:0002468	dendritic cell antigen processing and presentation	7/524	15/18862	6.50862e-08	1.43489e-06	9.96218e-07	HLA-DRA/HLA-DRB1/CD74/SLC11A1/CD68/FCGR2B/THBS1	7
BP	GO:0002718	regulation of cytokine production involved in immune response	14/524	84/18862	7.31825e-08	1.60519e-06	1.11445e-06	CD74/HMOX1/LAPTM5/LILRB4/BST2/IL18/HLA-A/TGFB2/B2M/SASH3/CLEC7A/HLA-F/TNFRSF1B/TNFRSF14	14
BP	GO:0050920	regulation of chemotaxis	23/524	224/18862	7.6112e-08	1.66101e-06	1.15321e-06	CD74/SERPINE1/CCL2/VEGFA/TREM2/CCL5/CXCL10/RARRES2/C5AR1/RAC2/LGALS9/SLAMF8/CXCR4/C3AR1/HSPB1/AIF1/ANGPT2/CCR1/GPSM3/MDK/TMSB4X/THBS1/NCKAP1L	23
BP	GO:1905521	regulation of macrophage migration	10/524	39/18862	7.74264e-08	1.6812e-06	1.16723e-06	MMP14/EMILIN1/TREM2/CCL5/RARRES2/C5AR1/SLAMF8/C3AR1/MDK/THBS1	10
BP	GO:0043301	negative regulation of leukocyte degranulation	6/524	10/18862	8.53463e-08	1.84391e-06	1.28019e-06	HMOX1/FCGR2B/IL13RA2/LGALS9/CD300A/HLA-F	6
BP	GO:0002474	antigen processing and presentation of peptide antigen via MHC class I	15/524	99/18862	9.34748e-08	2.00947e-06	1.39515e-06	IFI30/FCER1G/HLA-B/CYBA/VAMP8/NCF1/FCGR1A/NCF4/HLA-A/HLA-C/PSMB9/CYBB/B2M/HLA-F/PSMB8	15
BP	GO:0007566	embryo implantation	11/524	50/18862	9.59733e-08	2.05297e-06	1.42535e-06	TIMP1/MMP9/SPP1/VEGFA/ITGB4/ARHGDIB/MMP2/IGFBP7/LIF/VMP1/SYDE1	11
BP	GO:0050731	positive regulation of peptidyl-tyrosine phosphorylation	21/524	193/18862	1.0444e-07	2.22308e-06	1.54344e-06	SOCS3/CD74/CD44/VEGFA/ITGA5/TREM2/TNFRSF1A/ICAM1/CCL5/NCF1/HCLS1/FCGR1A/IL18/CLCF1/PARP9/CD4/LIF/CLEC7A/TNFRSF14/CD3E/IQGAP1	21
BP	GO:0032680	regulation of tumor necrosis factor production	19/524	160/18862	1.05932e-07	2.24378e-06	1.55782e-06	LTF/CD14/LY96/TYROBP/CYBA/TREM2/ZFP36/TLR2/LGALS9/BCL3/HSPB1/PTPN6/PYCARD/SASH3/CLEC7A/HAVCR2/CD33/THBS1/TSPO	19
BP	GO:0002832	negative regulation of response to biotic stimulus	15/524	100/18862	1.07201e-07	2.2596e-06	1.5688e-06	LTF/CARD16/SERPING1/VSIG4/HLA-B/HLA-A/NLRC5/LGALS9/SLAMF8/NMI/HLA-F/A2M/IFI16/HAVCR2/GRN	15
BP	GO:0032613	interleukin-10 production	12/524	62/18862	1.13757e-07	2.38614e-06	1.65666e-06	HLA-DRB1/FCGR2B/TYROBP/TREM2/LILRB4/TLR2/LGALS9/ISG15/BCL3/PYCARD/SASH3/CLEC7A	12
BP	GO:0007568	aging	27/524	304/18862	1.17964e-07	2.46243e-06	1.70962e-06	TIMP1/IGFBP2/COL4A2/SERPINE1/CD68/C1QA/CTSC/HAMP/SOD2/LOXL2/ITGB2/BCL2A1/UCP2/ICAM1/SPI1/IGFBP5/ADM/VCAM1/FOS/BCL2L12/B2M/AURKB/SERPINF1/JUN/TNFRSF1B/NEK6/TSPO	27
BP	GO:0046634	regulation of alpha-beta T cell activation	15/524	101/18862	1.22729e-07	2.54959e-06	1.77014e-06	ANXA1/HLA-DRA/HLA-DRB1/RUNX1/LILRB4/IL18/HLA-A/LGALS9/CD300A/IRF1/SASH3/CD86/TNFRSF14/CD3E/NCKAP1L	15
BP	GO:0032640	tumor necrosis factor production	19/524	162/18862	1.29251e-07	2.67221e-06	1.85527e-06	LTF/CD14/LY96/TYROBP/CYBA/TREM2/ZFP36/TLR2/LGALS9/BCL3/HSPB1/PTPN6/PYCARD/SASH3/CLEC7A/HAVCR2/CD33/THBS1/TSPO	19
BP	GO:0046596	regulation of viral entry into host cell	10/524	41/18862	1.29886e-07	2.67257e-06	1.85552e-06	HLA-DRB1/CD74/IFITM3/LGALS1/PTX3/CIITA/LGALS9/CD4/IFITM2/TRIM22	10
BP	GO:0002479	antigen processing and presentation of exogenous peptide antigen via MHC class I, TAP-dependent	13/524	75/18862	1.32791e-07	2.71939e-06	1.88803e-06	HLA-B/CYBA/VAMP8/NCF1/FCGR1A/NCF4/HLA-A/HLA-C/PSMB9/CYBB/B2M/HLA-F/PSMB8	13
BP	GO:0070664	negative regulation of leukocyte proliferation	14/524	88/18862	1.33968e-07	2.73055e-06	1.89578e-06	GPNMB/HLA-DRB1/FCGR2B/TYROBP/VSIG4/LILRB4/FOXJ1/LGALS9/CD300A/PTPN6/CEBPB/HAVCR2/CD86/TNFRSF14	14
BP	GO:0002886	regulation of myeloid leukocyte mediated immunity	11/524	52/18862	1.47592e-07	2.99411e-06	2.07876e-06	HMOX1/FCGR2B/C3/TYROBP/ITGB2/VAMP8/IL13RA2/RAC2/LGALS9/CD300A/STXBP2	11
BP	GO:0098581	detection of external biotic stimulus	8/524	24/18862	1.67132e-07	3.35895e-06	2.33207e-06	HLA-DRB1/LY96/HLA-B/C4B/TREM2/TLR2/HLA-A/CLEC7A	8
BP	GO:1905523	positive regulation of macrophage migration	8/524	24/18862	1.67132e-07	3.35895e-06	2.33207e-06	MMP14/TREM2/CCL5/RARRES2/C5AR1/C3AR1/MDK/THBS1	8
BP	GO:0050729	positive regulation of inflammatory response	17/524	133/18862	1.69811e-07	3.397e-06	2.35848e-06	S100A9/S100A8/SERPINE1/CTSC/C3/TREM2/TNFRSF1A/VAMP8/IL18/TLR2/OSMR/NEAT1/NMI/CEBPB/GPSM3/MDK/GRN	17
BP	GO:0002761	regulation of myeloid leukocyte differentiation	16/524	118/18862	1.71351e-07	3.41202e-06	2.36891e-06	LTF/HLA-DRB1/CD74/C1QC/TYROBP/TREM2/RUNX1/HCLS1/LILRB4/FOS/CD4/LIF/IRF7/CCR1/JUN/CEBPB	16
BP	GO:0031348	negative regulation of defense response	23/524	236/18862	1.97276e-07	3.91023e-06	2.71481e-06	SOCS3/HLA-DRB1/HAMP/FCGR2B/SERPING1/VSIG4/HLA-B/TNFRSF1A/HLA-A/NLRC5/ALOX5/LGALS9/SLAMF8/NMI/TNFAIP6/HLA-F/A2M/SERPINF1/IFI16/TNFRSF1B/HAVCR2/MDK/GRN	23
BP	GO:0043300	regulation of leukocyte degranulation	10/524	43/18862	2.11319e-07	4.16946e-06	2.89479e-06	HMOX1/FCGR2B/ITGB2/VAMP8/IL13RA2/RAC2/LGALS9/CD300A/HLA-F/STXBP2	10
BP	GO:0009612	response to mechanical stimulus	21/524	202/18862	2.27288e-07	4.46414e-06	3.09938e-06	IGFBP2/COL1A1/COL3A1/MMP14/TNC/POSTN/TNFRSF1A/GADD45A/CXCL10/CASP1/FOSL1/CXCR4/FOS/IRF1/ANGPT2/LTBR/JUN/ENG/MDK/CNN2/THBS1	21
BP	GO:0046635	positive regulation of alpha-beta T cell activation	12/524	66/18862	2.34355e-07	4.58213e-06	3.1813e-06	ANXA1/HLA-DRA/HLA-DRB1/RUNX1/LILRB4/IL18/HLA-A/LGALS9/SASH3/CD86/CD3E/NCKAP1L	12
BP	GO:0035987	endodermal cell differentiation	10/524	44/18862	2.66733e-07	5.19169e-06	3.6045e-06	MMP9/COL4A2/MMP14/FN1/ITGB2/ITGA5/COL5A1/COL5A2/LAMB1/MMP2	10
BP	GO:0002367	cytokine production involved in immune response	14/524	93/18862	2.72057e-07	5.27157e-06	3.65996e-06	CD74/HMOX1/LAPTM5/LILRB4/BST2/IL18/HLA-A/TGFB2/B2M/SASH3/CLEC7A/HLA-F/TNFRSF1B/TNFRSF14	14
BP	GO:2000117	negative regulation of cysteine-type endopeptidase activity	13/524	80/18862	2.91219e-07	5.61767e-06	3.90026e-06	LTF/MMP9/CD44/CARD16/PLAUR/VEGFA/NGFR/BCL2L12/IFI6/IFI16/DPEP1/THBS1/TNFAIP8	13
BP	GO:0019883	antigen processing and presentation of endogenous antigen	8/524	26/18862	3.38031e-07	6.4917e-06	4.50708e-06	HLA-DRA/HLA-DRB1/CD74/HLA-B/HLA-A/HLA-C/B2M/HLA-F	8
BP	GO:0002224	toll-like receptor signaling pathway	18/524	157/18862	3.89534e-07	7.44768e-06	5.1708e-06	LTF/S100A9/S100A8/CD14/LY96/CYBA/ITGB2/CTSS/CAV1/TLR2/CD300A/UNC93B1/IRF1/NMI/IRF7/CTSB/HAVCR2/COLEC12	18
BP	GO:0002483	antigen processing and presentation of endogenous peptide antigen	7/524	19/18862	4.62618e-07	8.80606e-06	6.1139e-06	HLA-DRA/HLA-DRB1/HLA-B/HLA-A/HLA-C/B2M/HLA-F	7
BP	GO:0002763	positive regulation of myeloid leukocyte differentiation	11/524	58/18862	4.78564e-07	9.03002e-06	6.26939e-06	HLA-DRB1/CD74/TYROBP/TREM2/RUNX1/HCLS1/FOS/CD4/LIF/CCR1/JUN	11
BP	GO:0031638	zymogen activation	11/524	58/18862	4.78564e-07	9.03002e-06	6.26939e-06	C1R/PLAU/MMP14/SERPINE1/CTSZ/C1RL/PLAT/RUNX1/PYCARD/IFI16/THBS1	11
BP	GO:0001774	microglial cell activation	10/524	47/18862	5.16509e-07	9.70364e-06	6.73708e-06	C1QA/CTSC/TYROBP/ITGB2/TREM2/C5AR1/TLR2/AIF1/SPHK1/GRN	10
BP	GO:0001909	leukocyte mediated cytotoxicity	15/524	113/18862	5.4989e-07	1.0286e-05	7.14143e-06	HLA-DRA/HLA-DRB1/CTSC/FCGR2B/TYROBP/HLA-B/ICAM1/IL18/HLA-A/LGALS9/PTPN6/B2M/HLA-F/HAVCR2/STXBP2	15
BP	GO:0019079	viral genome replication	16/524	129/18862	5.92023e-07	1.10264e-05	7.65548e-06	LTF/CCL2/ISG20/CCL5/IFITM3/BST2/PLSCR1/ISG15/TOP2A/APOBEC3C/APOBEC3G/OAS1/SLPI/IFI16/IFITM2/OAS2	16
BP	GO:0002431	Fc receptor mediated stimulatory signaling pathway	17/524	145/18862	5.94728e-07	1.10293e-05	7.65744e-06	IGHG1/IGKC/IGLC3/IGLC1/IGHG2/FCGR3A/IGLC2/FCGR2A/IGHG3/FCER1G/FCGR2B/FCGR1A/ARPC1B/PLSCR1/MYO1G/HCK/NCKAP1L	17
BP	GO:0033628	regulation of cell adhesion mediated by integrin	10/524	48/18862	6.36368e-07	1.17511e-05	8.15857e-06	PLAU/SERPINE1/CCL5/FERMT3/MUC1/TGFB2/LIF/PTPN6/CD3E/NCKAP1L	10
BP	GO:0002921	negative regulation of humoral immune response	6/524	13/18862	6.49395e-07	1.189e-05	8.25502e-06	FCGR2B/SERPING1/VSIG4/FOXJ1/PTPN6/A2M	6
BP	GO:2001198	regulation of dendritic cell differentiation	6/524	13/18862	6.49395e-07	1.189e-05	8.25502e-06	FCGR2B/TMEM176B/HLA-B/TMEM176A/LGALS9/CEBPB	6
BP	GO:0002700	regulation of production of molecular mediator of immune response	17/524	146/18862	6.56102e-07	1.19621e-05	8.30509e-06	CD74/HMOX1/FCGR2B/LAPTM5/LILRB4/BST2/IL18/IL13RA2/HLA-A/CLCF1/TGFB2/B2M/SASH3/CLEC7A/HLA-F/TNFRSF1B/TNFRSF14	17
BP	GO:0032653	regulation of interleukin-10 production	11/524	60/18862	6.85042e-07	1.23852e-05	8.59886e-06	HLA-DRB1/FCGR2B/TYROBP/TREM2/LILRB4/TLR2/LGALS9/BCL3/PYCARD/SASH3/CLEC7A	11
BP	GO:0045576	mast cell activation	11/524	60/18862	6.85042e-07	1.23852e-05	8.59886e-06	HMOX1/VAMP8/IL13RA2/RAC2/PLSCR1/LGALS9/CD300A/MILR1/LCP2/LAT2/STXBP2	11
BP	GO:0061041	regulation of wound healing	16/524	131/18862	7.30762e-07	1.30606e-05	9.06774e-06	ANXA1/TNFRSF12A/PLAU/SERPINE1/PLAUR/SERPING1/PLAT/CAV1/ALOX5/CXCR4/TFPI/CLEC7A/C1QTNF1/PROS1/ITGB1/THBS1	16
BP	GO:0009595	detection of biotic stimulus	9/524	38/18862	7.31465e-07	1.30606e-05	9.06774e-06	HLA-DRB1/LY96/HLA-B/C4B/TREM2/TLR2/HLA-A/CLEC7A/TSPO	9
BP	GO:0048246	macrophage chemotaxis	9/524	38/18862	7.31465e-07	1.30606e-05	9.06774e-06	CCL2/LGALS3/CCL5/RARRES2/C5AR1/SLAMF8/C3AR1/MDK/THBS1	9
BP	GO:0046638	positive regulation of alpha-beta T cell differentiation	10/524	49/18862	7.79856e-07	1.38673e-05	9.62786e-06	ANXA1/HLA-DRA/HLA-DRB1/RUNX1/LILRB4/IL18/LGALS9/SASH3/CD86/NCKAP1L	10
BP	GO:0043123	positive regulation of I-kappaB kinase/NF-kappaB signaling	19/524	182/18862	8.00461e-07	1.41754e-05	9.84173e-06	LTF/S100A4/HLA-DRB1/CD74/HMOX1/CARD16/FLNA/TNFRSF1A/LGALS1/UBD/BST2/CASP1/SECTM1/LGALS9/CD4/LTBR/NEK6/RHOC/TRIM22	19
BP	GO:0045639	positive regulation of myeloid cell differentiation	14/524	102/18862	8.67729e-07	1.53039e-05	1.06252e-05	HLA-DRB1/CD74/TYROBP/TREM2/SCIN/RUNX1/HCLS1/ISG15/FOS/CD4/LIF/CCR1/JUN/NCKAP1L	14
BP	GO:0051701	biological process involved in interaction with host	21/524	219/18862	8.73159e-07	1.53371e-05	1.06483e-05	HLA-DRB1/CD74/ITGA5/ICAM1/IFITM3/CAV1/VAMP8/LGALS1/PTX3/CIITA/SLC1A5/PLSCR1/LGALS9/CXCR4/SIGLEC1/CD4/CD86/IFITM2/TNFRSF14/ITGB1/TRIM22	21
BP	GO:0007259	receptor signaling pathway via JAK-STAT	18/524	166/18862	8.93066e-07	1.56232e-05	1.0847e-05	SOCS3/CCL2/HAMP/TNFRSF1A/CCL5/GADD45A/CAV1/HCLS1/IL18/CLCF1/CD300A/PARP9/BCL3/LIF/NMI/OCIAD2/SOCS2/IL10RA	18
BP	GO:0038093	Fc receptor signaling pathway	22/524	239/18862	9.63032e-07	1.6736e-05	1.16195e-05	IGHG1/IGKC/IGLC3/IGLC1/IGHG2/FCGR3A/IGLC2/FCGR2A/IGHG3/FCER1G/FCGR2B/FCGR1A/ARPC1B/PSMB9/FOS/MYO1G/HCK/LCP2/PSMB8/JUN/LAT2/NCKAP1L	22
BP	GO:0070527	platelet aggregation	11/524	62/18862	9.66312e-07	1.6736e-05	1.16195e-05	PDPN/CLIC1/FN1/FLNA/FERMT3/MYL12A/HSPB1/PTPN6/PLEK/MYL9/C1QTNF1	11
BP	GO:0001503	ossification	30/524	401/18862	9.68292e-07	1.6736e-05	1.16195e-05	LTF/COL1A1/MMP9/MGP/SPP1/MMP14/COL1A2/IGFBP3/CLIC1/TNC/MRC2/CTHRC1/RUNX1/ACP5/IGFBP5/COL5A2/WWTR1/ALOX5/TCIRG1/ISG15/MMP2/CITED1/TGFB2/NPNT/JUNB/CCR1/CEBPB/SRGN/MDK/LOX	30
BP	GO:0002456	T cell mediated immunity	14/524	104/18862	1.10299e-06	1.89127e-05	1.31308e-05	HLA-DRA/HLA-DRB1/CTSC/FCGR2B/HLA-B/ICAM1/LILRB4/IL18/HLA-A/MYO1G/B2M/SASH3/HLA-F/TNFRSF1B	14
BP	GO:0002821	positive regulation of adaptive immune response	14/524	104/18862	1.10299e-06	1.89127e-05	1.31308e-05	HLA-DRA/HLA-DRB1/SLC11A1/C3/HLA-B/IL18/HLA-A/CLCF1/CD4/B2M/PYCARD/TNFSF13B/SASH3/HLA-F	14
BP	GO:0043277	apoptotic cell clearance	10/524	51/18862	1.15363e-06	1.97029e-05	1.36794e-05	ANXA1/CCL2/C2/C3/TYROBP/C4B/TREM2/C4A/RAC2/THBS1	10
BP	GO:1903557	positive regulation of tumor necrosis factor superfamily cytokine production	13/524	90/18862	1.17905e-06	2.00577e-05	1.39258e-05	CD14/LY96/TYROBP/CYBA/TLR2/LGALS9/HSPB1/PYCARD/SASH3/CLEC7A/HAVCR2/CD86/THBS1	13
BP	GO:0072593	reactive oxygen species metabolic process	24/524	281/18862	1.20308e-06	2.03864e-05	1.41539e-05	H19/SOD2/TYROBP/CYBA/ITGB2/ICAM1/GADD45A/CAV1/SOD3/NCF1/PTX3/NCF4/MAOB/TLR2/RAC2/ALOX5/CYBB/FBLN5/NCF1C/NCF1B/IFI6/CLEC7A/THBS1/TSPO	24
BP	GO:0043122	regulation of I-kappaB kinase/NF-kappaB signaling	22/524	244/18862	1.36371e-06	2.30179e-05	1.59809e-05	LTF/S100A4/HLA-DRB1/CD74/HMOX1/CARD16/FLNA/TNFRSF1A/LGALS1/LILRB4/UBD/BST2/CASP1/SECTM1/LGALS9/HSPB1/CD4/PYCARD/LTBR/NEK6/RHOC/TRIM22	22
BP	GO:0050819	negative regulation of coagulation	10/524	52/18862	1.39316e-06	2.34236e-05	1.62626e-05	PLAU/SERPINE1/PLAUR/SERPING1/PLAT/TFPI/C1QTNF1/ANXA5/PROS1/THBS1	10
BP	GO:0002064	epithelial cell development	20/524	207/18862	1.41035e-06	2.36206e-05	1.63994e-05	VIM/VEGFA/MSN/FLNA/TNFRSF1A/ACTA2/ICAM1/ST14/S1PR3/FOXJ1/CXCR4/FOSL2/COL22A1/ENG/ADAMTSL4/LAMB2/IQGAP1/SDC1/CLIC4/COL18A1	20
BP	GO:0060759	regulation of response to cytokine stimulus	19/524	189/18862	1.42221e-06	2.37273e-05	1.64735e-05	SOCS3/CD74/CARD16/CASP4/TREM2/TNFRSF1A/CCL5/LAPTM5/RUNX1/CAV1/CASP1/TLR2/NLRC5/CXCR4/PARP9/PTPN6/PYCARD/SPHK1/IRF7	19
BP	GO:0033003	regulation of mast cell activation	9/524	41/18862	1.45967e-06	2.42587e-05	1.68424e-05	HMOX1/VAMP8/IL13RA2/RAC2/PLSCR1/LGALS9/CD300A/MILR1/STXBP2	9
BP	GO:0002221	pattern recognition receptor signaling pathway	20/524	208/18862	1.52082e-06	2.5178e-05	1.74807e-05	LTF/S100A9/S100A8/CD14/LY96/CYBA/ITGB2/CTSS/SLC15A3/CAV1/TLR2/CD300A/UNC93B1/IRF1/RNF135/NMI/IRF7/CTSB/HAVCR2/COLEC12	20
BP	GO:0002526	acute inflammatory response	14/524	107/18862	1.56339e-06	2.5686e-05	1.78334e-05	SERPINA3/CD163/S100A8/HAMP/SERPINA1/FN1/TREM1/FCGR2B/C3/ICAM1/OSMR/PLSCR1/VCAM1/CEBPB	14
BP	GO:0046632	alpha-beta T cell differentiation	14/524	107/18862	1.56339e-06	2.5686e-05	1.78334e-05	ANXA1/HLA-DRA/HLA-DRB1/RUNX1/LILRB4/IL18/BATF/LGALS9/BCL3/IRF1/SASH3/CD86/RELB/NCKAP1L	14
BP	GO:0001706	endoderm formation	10/524	53/18862	1.67492e-06	2.74141e-05	1.90331e-05	MMP9/COL4A2/MMP14/FN1/ITGB2/ITGA5/COL5A1/COL5A2/LAMB1/MMP2	10
BP	GO:0038094	Fc-gamma receptor signaling pathway	16/524	140/18862	1.79247e-06	2.92275e-05	2.02922e-05	IGHG1/IGKC/IGLC3/IGLC1/IGHG2/FCGR3A/IGLC2/FCGR2A/IGHG3/FCER1G/FCGR2B/FCGR1A/ARPC1B/MYO1G/HCK/NCKAP1L	16
BP	GO:0031099	regeneration	19/524	192/18862	1.80329e-06	2.92933e-05	2.03378e-05	ANXA1/NNMT/SPP1/HAMP/TNC/HMOX1/POSTN/FLNA/UCP2/RUNX1/C5AR1/ADM/ANGPT2/LCP1/CEBPB/MDK/GRN/LAMB2/TSPO	19
BP	GO:0014002	astrocyte development	9/524	42/18862	1.81242e-06	2.93313e-05	2.03643e-05	VIM/S100A9/S100A8/C1QA/TREM2/C5AR1/BACE2/GRN/LAMB2	9
BP	GO:0002706	regulation of lymphocyte mediated immunity	17/524	157/18862	1.82681e-06	2.93445e-05	2.03734e-05	HLA-DRA/HLA-DRB1/FCGR2B/C3/HLA-B/LILRB4/IL18/FOXJ1/HLA-A/CLCF1/LGALS9/PTPN6/B2M/SASH3/HLA-F/TNFRSF1B/HAVCR2	17
BP	GO:0030168	platelet activation	17/524	157/18862	1.82681e-06	2.93445e-05	2.03734e-05	COL1A1/PDPN/COL3A1/COL1A2/CLIC1/FN1/FCER1G/FLNA/FERMT3/MYL12A/PLSCR1/HSPB1/PTPN6/PLEK/MYL9/LCP2/C1QTNF1	17
BP	GO:0042130	negative regulation of T cell proliferation	11/524	66/18862	1.84722e-06	2.95624e-05	2.05247e-05	GPNMB/HLA-DRB1/VSIG4/LILRB4/FOXJ1/LGALS9/PTPN6/CEBPB/HAVCR2/CD86/TNFRSF14	11
BP	GO:0045619	regulation of lymphocyte differentiation	18/524	175/18862	1.93029e-06	3.04978e-05	2.11741e-05	ANXA1/HLA-DRA/HLA-DRB1/CD74/MMP14/HLA-DOA/RUNX1/LILRB4/IL18/FOXJ1/LGALS9/SLAMF8/PTPN6/IRF1/SASH3/CD86/MDK/NCKAP1L	18
BP	GO:0048771	tissue remodeling	18/524	175/18862	1.93029e-06	3.04978e-05	2.11741e-05	TIMP1/GPNMB/SPP1/MMP14/HAMP/FLNA/BGN/CTHRC1/RUNX1/CAV1/ACP5/IGFBP5/IL18/RAC2/TCIRG1/MMP2/LIF/MDK	18
BP	GO:0097696	receptor signaling pathway via STAT	18/524	175/18862	1.93029e-06	3.04978e-05	2.11741e-05	SOCS3/CCL2/HAMP/TNFRSF1A/CCL5/GADD45A/CAV1/HCLS1/IL18/CLCF1/CD300A/PARP9/BCL3/LIF/NMI/OCIAD2/SOCS2/IL10RA	18
BP	GO:2000116	regulation of cysteine-type endopeptidase activity	21/524	230/18862	1.9339e-06	3.04978e-05	2.11741e-05	LTF/MMP9/S100A9/S100A8/CD44/CARD16/PLAUR/VEGFA/LAPTM5/CASP1/NGFR/PSMB9/LGALS9/BCL2L12/PYCARD/IFI6/CLEC7A/IFI16/DPEP1/THBS1/TNFAIP8	21
BP	GO:0032673	regulation of interleukin-4 production	8/524	32/18862	1.96489e-06	3.0762e-05	2.13575e-05	HLA-DRB1/FCER1G/LGALS9/SASH3/CEBPB/HAVCR2/CD86/CD3E	8
BP	GO:0043372	positive regulation of CD4-positive, alpha-beta T cell differentiation	8/524	32/18862	1.96489e-06	3.0762e-05	2.13575e-05	ANXA1/HLA-DRA/HLA-DRB1/IL18/LGALS9/SASH3/CD86/NCKAP1L	8
BP	GO:0051051	negative regulation of transport	31/524	438/18862	2.05988e-06	3.21326e-05	2.23092e-05	ANXA1/MMP9/CD74/HAMP/HMOX1/FCGR2B/FABP5/SLN/SFRP4/LGALS3/TNFRSF1A/UCP2/ICAM1/CAV1/VAMP8/APOC2/BST2/SP100/MAOB/TLR2/IL13RA2/PLSCR1/LGALS9/CD300A/GEM/LIF/TRH/HLA-F/TNFRSF1B/CD33/THBS1	31
BP	GO:1901224	positive regulation of NIK/NF-kappaB signaling	11/524	67/18862	2.15539e-06	3.35016e-05	2.32596e-05	CD14/TREM2/LAPTM5/IL18/TLR2/LGALS9/NMI/SPHK1/TRIP6/HAVCR2/CD86	11
BP	GO:0001959	regulation of cytokine-mediated signaling pathway	18/524	177/18862	2.27413e-06	3.52205e-05	2.4453e-05	SOCS3/CD74/CARD16/CASP4/TREM2/TNFRSF1A/CCL5/LAPTM5/RUNX1/CAV1/CASP1/NLRC5/CXCR4/PARP9/PTPN6/PYCARD/SPHK1/IRF7	18
BP	GO:0022617	extracellular matrix disassembly	12/524	81/18862	2.30699e-06	3.54751e-05	2.46298e-05	TIMP1/PDPN/MMP9/CD44/MMP14/CTSS/LAMC1/MMP19/MMP2/A2M/LCP1/MMP11	12
BP	GO:0043367	CD4-positive, alpha-beta T cell differentiation	12/524	81/18862	2.30699e-06	3.54751e-05	2.46298e-05	ANXA1/HLA-DRA/HLA-DRB1/RUNX1/IL18/BATF/LGALS9/BCL3/SASH3/CD86/RELB/NCKAP1L	12
BP	GO:0001501	skeletal system development	33/524	486/18862	2.38331e-06	3.65187e-05	2.53543e-05	TIMP1/LTF/COL1A1/ANXA2/MMP9/COL3A1/MGP/CD44/TGFBI/MMP14/COL1A2/SERPINH1/TYROBP/LOXL2/LUM/SFRP4/BGN/SCIN/RUNX1/HOXB3/TEAD4/EFEMP1/HOXD9/COL5A2/RDH10/HOXB2/MMP2/TGFB2/PTPN6/SULF1/ENG/MDK/LOX	33
BP	GO:0032633	interleukin-4 production	8/524	33/18862	2.53099e-06	3.86445e-05	2.68302e-05	HLA-DRB1/FCER1G/LGALS9/SASH3/CEBPB/HAVCR2/CD86/CD3E	8
BP	GO:0032753	positive regulation of interleukin-4 production	7/524	24/18862	2.81601e-06	4.2845e-05	2.97466e-05	FCER1G/LGALS9/SASH3/CEBPB/HAVCR2/CD86/CD3E	7
BP	GO:0060760	positive regulation of response to cytokine stimulus	10/524	56/18862	2.83843e-06	4.30346e-05	2.98782e-05	CD74/CASP4/TREM2/LAPTM5/CASP1/TLR2/NLRC5/CXCR4/PARP9/IRF7	10
BP	GO:0031341	regulation of cell killing	13/524	98/18862	3.14942e-06	4.75827e-05	3.30359e-05	HLA-DRA/HLA-DRB1/FCGR2B/TYROBP/HLA-B/ICAM1/HLA-A/LGALS9/B2M/CLEC7A/HLA-F/HAVCR2/CFH	13
BP	GO:0002707	negative regulation of lymphocyte mediated immunity	9/524	45/18862	3.34473e-06	5.03574e-05	3.49624e-05	FCGR2B/HLA-B/LILRB4/FOXJ1/HLA-A/LGALS9/PTPN6/HLA-F/HAVCR2	9
BP	GO:0002833	positive regulation of response to biotic stimulus	22/524	258/18862	3.42774e-06	5.1428e-05	3.57056e-05	HLA-DRB1/FCER1G/LY96/TYROBP/CYBA/CCL5/MUC1/PSMB9/NLRC5/PLSCR1/PARP9/PYCARD/NMI/HCK/HLA-F/IRF7/PSMB8/IFI16/LY86/HAVCR2/RELB/GRN	22
BP	GO:0002824	positive regulation of adaptive immune response based on somatic recombination of immune receptors built from immunoglobulin superfamily domains	13/524	99/18862	3.53503e-06	5.28542e-05	3.66958e-05	HLA-DRA/HLA-DRB1/SLC11A1/C3/HLA-B/IL18/HLA-A/CLCF1/CD4/B2M/TNFSF13B/SASH3/HLA-F	13
BP	GO:0002291	T cell activation via T cell receptor contact with antigen bound to MHC molecule on antigen presenting cell	5/524	10/18862	3.64516e-06	5.43128e-05	3.77085e-05	HLA-DMB/LGALS3/ICAM1/LGALS9/HAVCR2	5
BP	GO:0042730	fibrinolysis	7/524	25/18862	3.81786e-06	5.66906e-05	3.93593e-05	PLAU/SERPINE1/PLAUR/SERPING1/PLAT/PROS1/THBS1	7
BP	GO:0050818	regulation of coagulation	11/524	71/18862	3.88537e-06	5.74954e-05	3.99182e-05	PLAU/SERPINE1/PLAUR/SERPING1/PLAT/CAV1/TFPI/C1QTNF1/ANXA5/PROS1/THBS1	11
BP	GO:0031663	lipopolysaccharide-mediated signaling pathway	10/524	58/18862	3.95758e-06	5.82288e-05	4.04273e-05	LTF/CD14/CCL2/CARD16/LY96/CCL5/IL18/TLR2/HCK/LY86	10
BP	GO:0035710	CD4-positive, alpha-beta T cell activation	13/524	100/18862	3.96187e-06	5.82288e-05	4.04273e-05	ANXA1/HLA-DRA/HLA-DRB1/RUNX1/IL18/BATF/LGALS9/TCIRG1/BCL3/SASH3/CD86/RELB/NCKAP1L	13
BP	GO:0043303	mast cell degranulation	9/524	46/18862	4.05691e-06	5.94234e-05	4.12567e-05	HMOX1/VAMP8/IL13RA2/RAC2/LGALS9/CD300A/MILR1/LAT2/STXBP2	9
BP	GO:1901214	regulation of neuron death	24/524	302/18862	4.24473e-06	6.17606e-05	4.28794e-05	GPNMB/CCL2/C1QA/HMOX1/SOD2/FCGR2B/TYROBP/ITGB2/CTSZ/CCL5/C5AR1/CLCF1/CITED1/FOS/MYBL2/TGFB2/EGR1/HLA-F/SERPINF1/JUN/CEBPB/TNFRSF1B/MDK/GRN	24
BP	GO:0010759	positive regulation of macrophage chemotaxis	6/524	17/18862	4.25935e-06	6.17606e-05	4.28794e-05	CCL5/RARRES2/C5AR1/C3AR1/MDK/THBS1	6
BP	GO:0033631	cell-cell adhesion mediated by integrin	6/524	17/18862	4.25935e-06	6.17606e-05	4.28794e-05	ITGA5/CCL5/FERMT3/NPNT/ITGB1/CD3E	6
BP	GO:0045621	positive regulation of lymphocyte differentiation	13/524	101/18862	4.43371e-06	6.40739e-05	4.44854e-05	ANXA1/HLA-DRA/HLA-DRB1/CD74/MMP14/RUNX1/LILRB4/IL18/LGALS9/SASH3/CD86/MDK/NCKAP1L	13
BP	GO:0043154	negative regulation of cysteine-type endopeptidase activity involved in apoptotic process	11/524	72/18862	4.47264e-06	6.42069e-05	4.45778e-05	MMP9/CD44/CARD16/PLAUR/VEGFA/NGFR/BCL2L12/IFI6/DPEP1/THBS1/TNFAIP8	11
BP	GO:0048708	astrocyte differentiation	11/524	72/18862	4.47264e-06	6.42069e-05	4.45778e-05	VIM/S100A9/S100A8/C1QA/TREM2/C5AR1/CLCF1/LIF/BACE2/GRN/LAMB2	11
BP	GO:0042063	gliogenesis	23/524	283/18862	4.62947e-06	6.62383e-05	4.59881e-05	ANXA1/VIM/S100A9/S100A8/MMP14/CCL2/C1QA/TREM2/ITGB4/C5AR1/TLR2/LAMB1/CLCF1/CXCR4/TGFB2/LIF/CDKN2C/BACE2/TNFRSF1B/MDK/GRN/LAMB2/TSPO	23
BP	GO:0043030	regulation of macrophage activation	10/524	59/18862	4.64817e-06	6.62863e-05	4.60215e-05	CD74/CTSC/HAMP/FCGR2B/VSIG4/TREM2/SPHK1/HAVCR2/GRN/THBS1	10
BP	GO:0000302	response to reactive oxygen species	20/524	224/18862	4.75935e-06	6.76486e-05	4.69673e-05	ANXA1/COL1A1/MMP9/H19/HMOX1/SOD2/UCP2/SOD3/NCF1/FOSL1/MMP2/FOS/FBLN5/SPHK1/DPEP1/JUN/PLK3/CDK2/SDC1/LDHA	20
BP	GO:0002279	mast cell activation involved in immune response	9/524	47/18862	4.89543e-06	6.8679e-05	4.76827e-05	HMOX1/VAMP8/IL13RA2/RAC2/LGALS9/CD300A/MILR1/LAT2/STXBP2	9
BP	GO:0002448	mast cell mediated immunity	9/524	47/18862	4.89543e-06	6.8679e-05	4.76827e-05	HMOX1/VAMP8/IL13RA2/RAC2/LGALS9/CD300A/MILR1/LAT2/STXBP2	9
BP	GO:0030225	macrophage differentiation	9/524	47/18862	4.89543e-06	6.8679e-05	4.76827e-05	MMP9/HLA-DRB1/C1QC/VEGFA/SPI1/HCLS1/TLR2/CD4/LIF	9
BP	GO:0030574	collagen catabolic process	9/524	47/18862	4.89543e-06	6.8679e-05	4.76827e-05	MMP9/MMP14/MRC2/CTSS/MMP19/MMP2/CTSB/ITGB1/MMP11	9
BP	GO:0032760	positive regulation of tumor necrosis factor production	12/524	87/18862	4.97482e-06	6.95669e-05	4.82992e-05	CD14/LY96/TYROBP/CYBA/TLR2/LGALS9/HSPB1/PYCARD/SASH3/CLEC7A/HAVCR2/THBS1	12
BP	GO:2001233	regulation of apoptotic signaling pathway	26/524	348/18862	5.25481e-06	7.32452e-05	5.0853e-05	TNFRSF12A/MMP9/S100A9/S100A8/CD74/CD44/SERPINE1/CTSC/HMOX1/PLAUR/SOD2/LGALS3/ICAM1/CAV1/SP100/NGFR/MUC1/G0S2/YBX3/BCL2L12/HSPB1/PYCARD/ATF3/IFI6/LTBR/THBS1	26
BP	GO:0032722	positive regulation of chemokine production	10/524	60/18862	5.4408e-06	7.55938e-05	5.24836e-05	CD74/HMOX1/POSTN/TLR2/LGALS9/AIF1/PYCARD/EGR1/CLEC7A/HAVCR2	10
BP	GO:0031532	actin cytoskeleton reorganization	13/524	103/18862	5.52883e-06	7.65708e-05	5.31619e-05	ANXA1/FLNA/PARVG/HCLS1/PDLIM4/IQGAP2/ARHGDIB/GPR65/PLEK/HCK/GMFG/MDK/SYDE1	13
BP	GO:0045582	positive regulation of T cell differentiation	12/524	88/18862	5.61725e-06	7.75467e-05	5.38394e-05	ANXA1/HLA-DRA/HLA-DRB1/CD74/RUNX1/LILRB4/IL18/LGALS9/SASH3/CD86/MDK/NCKAP1L	12
BP	GO:0030195	negative regulation of blood coagulation	9/524	48/18862	5.87829e-06	8.0892e-05	5.6162e-05	PLAU/SERPINE1/PLAUR/SERPING1/PLAT/TFPI/C1QTNF1/PROS1/THBS1	9
BP	GO:0002523	leukocyte migration involved in inflammatory response	6/524	18/18862	6.23936e-06	8.55882e-05	5.94225e-05	S100A9/S100A8/ITGB2/ALOX5/SLAMF8/MDK	6
BP	GO:0032642	regulation of chemokine production	12/524	89/18862	6.33143e-06	8.65762e-05	6.01085e-05	CD74/HMOX1/POSTN/TREM2/LILRB4/TLR2/LGALS9/AIF1/PYCARD/EGR1/CLEC7A/HAVCR2	12
BP	GO:0002604	regulation of dendritic cell antigen processing and presentation	5/524	11/18862	6.53e-06	8.81754e-05	6.12187e-05	CD74/SLC11A1/CD68/FCGR2B/THBS1	5
BP	GO:0046598	positive regulation of viral entry into host cell	5/524	11/18862	6.53e-06	8.81754e-05	6.12187e-05	HLA-DRB1/CD74/LGALS1/LGALS9/CD4	5
BP	GO:0075294	positive regulation by symbiont of entry into host	5/524	11/18862	6.53e-06	8.81754e-05	6.12187e-05	HLA-DRB1/CD74/LGALS1/LGALS9/CD4	5
BP	GO:0098883	synapse pruning	5/524	11/18862	6.53e-06	8.81754e-05	6.12187e-05	C1QA/C1QB/C1QC/C3/TREM2	5
BP	GO:0010758	regulation of macrophage chemotaxis	7/524	27/18862	6.7208e-06	9.04691e-05	6.28112e-05	CCL5/RARRES2/C5AR1/SLAMF8/C3AR1/MDK/THBS1	7
BP	GO:0001961	positive regulation of cytokine-mediated signaling pathway	9/524	49/18862	7.02544e-06	9.36942e-05	6.50503e-05	CD74/CASP4/TREM2/LAPTM5/CASP1/NLRC5/CXCR4/PARP9/IRF7	9
BP	GO:0071622	regulation of granulocyte chemotaxis	9/524	49/18862	7.02544e-06	9.36942e-05	6.50503e-05	CD74/CCL5/RARRES2/C5AR1/RAC2/C3AR1/MDK/THBS1/NCKAP1L	9
BP	GO:1900047	negative regulation of hemostasis	9/524	49/18862	7.02544e-06	9.36942e-05	6.50503e-05	PLAU/SERPINE1/PLAUR/SERPING1/PLAT/TFPI/C1QTNF1/PROS1/THBS1	9
BP	GO:1903035	negative regulation of response to wounding	12/524	90/18862	7.1241e-06	9.47176e-05	6.57609e-05	PLAU/SPP1/SERPINE1/PLAUR/SERPING1/PLAT/ALOX5/TFPI/C1QTNF1/PROS1/MDK/THBS1	12
BP	GO:0006979	response to oxidative stress	30/524	444/18862	7.56205e-06	0.000100106	6.9502e-05	ANXA1/COL1A1/MMP9/H19/MMP14/PDLIM1/HMOX1/SOD2/CYBA/UCP2/SOD3/NCF1/NCF4/FOSL1/ALOX5/CYBB/CA3/MMP2/FOS/GPX8/FBLN5/HSPB1/AIF1/SPHK1/DPEP1/JUN/PLK3/CDK2/SDC1/LDHA	30
BP	GO:0007229	integrin-mediated signaling pathway	13/524	106/18862	7.61995e-06	0.000100106	6.9502e-05	TIMP1/COL3A1/FN1/ITGB2/ITGA5/FLNA/ITGB4/FERMT3/ISG15/PLEK/HCK/ITGB1/CD63	13
BP	GO:1901222	regulation of NIK/NF-kappaB signaling	13/524	106/18862	7.61995e-06	0.000100106	6.9502e-05	CD14/TREM2/LAPTM5/IL18/TLR2/LGALS9/BCL3/NMI/SPHK1/TRIP6/HAVCR2/CD86/TMSB4X	13
BP	GO:0002433	immune response-regulating cell surface receptor signaling pathway involved in phagocytosis	15/524	139/18862	7.65503e-06	0.000100106	6.9502e-05	IGHG1/IGKC/IGLC3/IGLC1/IGHG2/FCGR3A/IGLC2/FCGR2A/IGHG3/FCGR2B/FCGR1A/ARPC1B/MYO1G/HCK/NCKAP1L	15
BP	GO:0038096	Fc-gamma receptor signaling pathway involved in phagocytosis	15/524	139/18862	7.65503e-06	0.000100106	6.9502e-05	IGHG1/IGKC/IGLC3/IGLC1/IGHG2/FCGR3A/IGLC2/FCGR2A/IGHG3/FCGR2B/FCGR1A/ARPC1B/MYO1G/HCK/NCKAP1L	15
BP	GO:0007492	endoderm development	11/524	76/18862	7.66838e-06	0.000100106	6.9502e-05	MMP9/COL4A2/MMP14/FN1/ITGB2/ITGA5/COL5A1/LAMC1/COL5A2/LAMB1/MMP2	11
BP	GO:0032675	regulation of interleukin-6 production	16/524	158/18862	8.71498e-06	0.000113426	7.87499e-05	CD74/TYROBP/HLA-B/CYBA/TREM2/LILRB4/FOXJ1/TLR2/LGALS9/AIF1/PTPN6/PYCARD/CLEC7A/CEBPB/HAVCR2/NCKAP1L	16
BP	GO:0034446	substrate adhesion-dependent cell spreading	13/524	108/18862	9.37526e-06	0.000121653	8.44618e-05	PDPN/S100A10/FN1/GBP1/POSTN/FLNA/FERMT3/PARVG/LAMC1/LAMB1/SPRY4/MDK/LAMB2	13
BP	GO:2000516	positive regulation of CD4-positive, alpha-beta T cell activation	8/524	39/18862	9.68595e-06	0.000125308	8.69996e-05	ANXA1/HLA-DRA/HLA-DRB1/IL18/LGALS9/SASH3/CD86/NCKAP1L	8
BP	GO:0032732	positive regulation of interleukin-1 production	10/524	64/18862	9.89648e-06	0.00012628	8.76742e-05	TYROBP/CASP1/LGALS9/HSPB1/GSDMD/PYCARD/EGR1/CLEC7A/IFI16/HAVCR2	10
BP	GO:0010718	positive regulation of epithelial to mesenchymal transition	9/524	51/18862	9.90287e-06	0.00012628	8.76742e-05	COL1A1/PDPN/LOXL2/WWTR1/TGFB2/ENG/CRB2/TGFB1I1/MDK	9
BP	GO:0032964	collagen biosynthetic process	9/524	51/18862	9.90287e-06	0.00012628	8.76742e-05	COL1A1/VIM/SERPINH1/EMILIN1/RUNX1/COL5A1/CIITA/ENG/RCN3	9
BP	GO:0043370	regulation of CD4-positive, alpha-beta T cell differentiation	9/524	51/18862	9.90287e-06	0.00012628	8.76742e-05	ANXA1/HLA-DRA/HLA-DRB1/RUNX1/IL18/LGALS9/SASH3/CD86/NCKAP1L	9
BP	GO:0002709	regulation of T cell mediated immunity	11/524	78/18862	9.90718e-06	0.00012628	8.76742e-05	HLA-DRA/HLA-DRB1/FCGR2B/HLA-B/LILRB4/IL18/HLA-A/B2M/SASH3/HLA-F/TNFRSF1B	11
BP	GO:0033004	negative regulation of mast cell activation	5/524	12/18862	1.09385e-05	0.000139016	9.65163e-05	HMOX1/IL13RA2/LGALS9/CD300A/MILR1	5
BP	GO:0001910	regulation of leukocyte mediated cytotoxicity	11/524	79/18862	1.12256e-05	0.000141392	9.81663e-05	HLA-DRA/HLA-DRB1/FCGR2B/TYROBP/HLA-B/ICAM1/HLA-A/LGALS9/B2M/HLA-F/HAVCR2	11
BP	GO:0001773	myeloid dendritic cell activation	7/524	29/18862	1.12564e-05	0.000141392	9.81663e-05	SPI1/UBD/BATF/PYCARD/LTBR/HAVCR2/RELB	7
BP	GO:0043304	regulation of mast cell degranulation	7/524	29/18862	1.12564e-05	0.000141392	9.81663e-05	HMOX1/VAMP8/IL13RA2/RAC2/LGALS9/CD300A/STXBP2	7
BP	GO:1902624	positive regulation of neutrophil migration	7/524	29/18862	1.12564e-05	0.000141392	9.81663e-05	CD74/C5AR1/RAC2/C3AR1/CD99/MDK/NCKAP1L	7
BP	GO:0070997	neuron death	25/524	342/18862	1.15909e-05	0.000145172	0.000100791	GPNMB/CCL2/C1QA/HMOX1/SOD2/FCGR2B/TYROBP/ITGB2/CTSZ/CCL5/C5AR1/NGFR/CLCF1/CITED1/FOS/MYBL2/TGFB2/EGR1/HLA-F/SERPINF1/JUN/CEBPB/TNFRSF1B/MDK/GRN	25
BP	GO:0032635	interleukin-6 production	16/524	162/18862	1.19803e-05	0.000149615	0.000103875	CD74/TYROBP/HLA-B/CYBA/TREM2/LILRB4/FOXJ1/TLR2/LGALS9/AIF1/PTPN6/PYCARD/CLEC7A/CEBPB/HAVCR2/NCKAP1L	16
BP	GO:0070372	regulation of ERK1 and ERK2 cascade	23/524	301/18862	1.27289e-05	0.000158506	0.000110048	GPNMB/HLA-DRB1/CD74/CD44/CCL2/FN1/GBP1/EMILIN1/TREM2/ICAM1/CCL5/C5AR1/LGALS9/CD4/LIF/PTPN6/PYCARD/NPNT/ATF3/SPRY1/CCR1/HAVCR2/SPRY4	23
BP	GO:0030193	regulation of blood coagulation	10/524	66/18862	1.31163e-05	0.000162394	0.000112748	PLAU/SERPINE1/PLAUR/SERPING1/PLAT/CAV1/TFPI/C1QTNF1/PROS1/THBS1	10
BP	GO:0072678	T cell migration	10/524	66/18862	1.31163e-05	0.000162394	0.000112748	CCL2/MSN/ICAM1/CCL5/CXCL10/MYO1G/AIF1/PYCARD/CD99/TNFRSF14	10
BP	GO:0002720	positive regulation of cytokine production involved in immune response	9/524	53/18862	1.37313e-05	0.000169522	0.000117697	CD74/LAPTM5/IL18/HLA-A/B2M/SASH3/CLEC7A/HLA-F/TNFRSF14	9
BP	GO:0045580	regulation of T cell differentiation	15/524	146/18862	1.39215e-05	0.000171381	0.000118987	ANXA1/HLA-DRA/HLA-DRB1/CD74/HLA-DOA/RUNX1/LILRB4/IL18/FOXJ1/LGALS9/IRF1/SASH3/CD86/MDK/NCKAP1L	15
BP	GO:0032743	positive regulation of interleukin-2 production	7/524	30/18862	1.43328e-05	0.000174949	0.000121464	ANXA1/RUNX1/CD4/SASH3/CLEC7A/CD86/CD3E	7
BP	GO:0033006	regulation of mast cell activation involved in immune response	7/524	30/18862	1.43328e-05	0.000174949	0.000121464	HMOX1/VAMP8/IL13RA2/RAC2/LGALS9/CD300A/STXBP2	7
BP	GO:0050858	negative regulation of antigen receptor-mediated signaling pathway	7/524	30/18862	1.43328e-05	0.000174949	0.000121464	GBP1/FCGR2B/LGALS3/LAPTM5/LILRB4/CD300A/PTPN6	7
BP	GO:0062197	cellular response to chemical stress	25/524	347/18862	1.48429e-05	0.000180666	0.000125433	ANXA1/MMP9/H19/HMOX1/SOD2/CYBA/CAV1/SOD3/NCF1/NCF4/ALOX5/CYBB/MMP2/FOS/YBX3/GPX8/FBLN5/HSPB1/AIF1/SPHK1/DPEP1/JUN/RELB/CDK2/TSPO	25
BP	GO:0097193	intrinsic apoptotic signaling pathway	22/524	283/18862	1.49903e-05	0.000181521	0.000126027	MMP9/S100A9/S100A8/CD74/CD44/HMOX1/PLAUR/SOD2/CASP4/BCL2A1/TNFRSF1A/CAV1/MUC1/YBX3/BCL3/BCL2L12/HSPB1/PYCARD/IFI6/IFI16/CEBPB/TNFRSF1B	22
BP	GO:0046637	regulation of alpha-beta T cell differentiation	10/524	67/18862	1.50393e-05	0.000181521	0.000126027	ANXA1/HLA-DRA/HLA-DRB1/RUNX1/LILRB4/IL18/LGALS9/SASH3/CD86/NCKAP1L	10
BP	GO:1900046	regulation of hemostasis	10/524	67/18862	1.50393e-05	0.000181521	0.000126027	PLAU/SERPINE1/PLAUR/SERPING1/PLAT/CAV1/TFPI/C1QTNF1/PROS1/THBS1	10
BP	GO:0007584	response to nutrient	16/524	165/18862	1.51025e-05	0.000181777	0.000126205	IGFBP2/COL1A1/SPP1/HAMP/TNC/HMOX1/C2/POSTN/SOD2/CXCL10/CYBB/VCAM1/CD4/CD3E/TSPO/LDHA	16
BP	GO:0032677	regulation of interleukin-8 production	12/524	97/18862	1.55509e-05	0.000186654	0.000129591	ANXA1/CD14/CD74/SERPINE1/TLR2/CD58/LGALS9/BCL3/PYCARD/CLEC7A/CD33/TMSB4X	12
BP	GO:0033630	positive regulation of cell adhesion mediated by integrin	6/524	21/18862	1.69874e-05	0.000203331	0.000141169	CCL5/TGFB2/LIF/PTPN6/CD3E/NCKAP1L	6
BP	GO:0002548	monocyte chemotaxis	10/524	68/18862	1.71999e-05	0.000205145	0.000142429	ANXA1/SERPINE1/CCL2/LGALS3/CCL5/CXCL10/MSMP/SLAMF8/AIF1/CCR1	10
BP	GO:1902622	regulation of neutrophil migration	8/524	42/18862	1.72704e-05	0.000205145	0.000142429	CD74/C5AR1/RAC2/SLAMF8/C3AR1/CD99/MDK/NCKAP1L	8
BP	GO:0006910	phagocytosis, recognition	12/524	98/18862	1.72813e-05	0.000205145	0.000142429	IGHG1/IGKC/IGLC3/IGLC1/IGHA1/IGHG2/IGLC2/IGHG3/C4B/PTX3/CLEC7A/COLEC12	12
BP	GO:0070486	leukocyte aggregation	5/524	13/18862	1.73692e-05	0.000205623	0.000142761	S100A9/S100A8/CD44/MSN/RAC2	5
BP	GO:0002440	production of molecular mediator of immune response	22/524	286/18862	1.76603e-05	0.000208498	0.000144756	IGKC/HLA-DRB1/CD74/HMOX1/FCGR2B/HLA-DQB1/LAPTM5/LILRB4/BST2/IL18/IL13RA2/HLA-A/BATF/CLCF1/TGFB2/B2M/SASH3/CLEC7A/HLA-F/TNFRSF1B/CD86/TNFRSF14	22
BP	GO:0043281	regulation of cysteine-type endopeptidase activity involved in apoptotic process	18/524	205/18862	1.77203e-05	0.000208636	0.000144853	MMP9/S100A9/S100A8/CD44/CARD16/PLAUR/VEGFA/LAPTM5/CASP1/NGFR/LGALS9/BCL2L12/PYCARD/IFI6/CLEC7A/DPEP1/THBS1/TNFAIP8	18
BP	GO:0045920	negative regulation of exocytosis	7/524	31/18862	1.80727e-05	0.000212207	0.000147332	ANXA1/HMOX1/FCGR2B/IL13RA2/LGALS9/CD300A/HLA-F	7
BP	GO:0001704	formation of primary germ layer	13/524	115/18862	1.86427e-05	0.000218307	0.000151567	MMP9/COL4A2/MMP14/FN1/ITGB2/ITGA5/ITGB4/COL5A1/COL5A2/LAMB1/MMP2/ITGB1/CRB2	13
BP	GO:0030336	negative regulation of cell migration	24/524	330/18862	1.88072e-05	0.000219046	0.00015208	TIMP1/COL3A1/CD74/SERPINE1/CCL2/IGFBP3/HMOX1/EMILIN1/GADD45A/BST2/IGFBP5/SP100/ARHGDIB/CD300A/SLAMF8/AIF1/SULF1/ANGPT2/SERPINF1/DPEP1/ENG/ADORA3/THBS1/CLIC4	24
BP	GO:0048545	response to steroid hormone	24/524	330/18862	1.88072e-05	0.000219046	0.00015208	IGFBP2/ANXA1/COL1A1/SPP1/ICAM1/RUNX1/CAV1/ZFP36/MAOB/ADM/TLR2/FOSL1/CYBB/FOS/IGFBP7/TGFB2/TFPI/TRH/SERPINF1/ENG/THBS1/TSPO/SDC1/LOX	24
BP	GO:0051271	negative regulation of cellular component movement	25/524	352/18862	1.8902e-05	0.000219558	0.000152436	TIMP1/COL3A1/CD74/SERPINE1/CCL2/IGFBP3/HMOX1/EMILIN1/GADD45A/ACTN1/BST2/IGFBP5/SP100/ARHGDIB/CD300A/SLAMF8/AIF1/SULF1/ANGPT2/SERPINF1/DPEP1/ENG/ADORA3/THBS1/CLIC4	25
BP	GO:0007044	cell-substrate junction assembly	12/524	100/18862	2.12522e-05	0.000246195	0.000170929	MMP14/S100A10/FN1/VEGFA/ITGA5/ITGB4/ACTN1/LAMC1/TRIP6/CD151/IQGAP1/THBS1	12
BP	GO:0032731	positive regulation of interleukin-1 beta production	9/524	56/18862	2.1802e-05	0.000251889	0.000174882	TYROBP/CASP1/LGALS9/HSPB1/GSDMD/PYCARD/EGR1/CLEC7A/IFI16	9
BP	GO:0050853	B cell receptor signaling pathway	14/524	134/18862	2.21628e-05	0.000255374	0.000177302	IGHG1/IGKC/IGLC3/IGLC1/IGHA1/IGHG2/IGLC2/IGHG3/FCGR2B/RUNX1/CD300A/PTPN6/LAT2/NCKAP1L	14
BP	GO:0031960	response to corticosteroid	15/524	152/18862	2.25473e-05	0.000259114	0.000179899	IGFBP2/ANXA1/COL1A1/ICAM1/ZFP36/MAOB/ADM/FOSL1/CYBB/FOS/IGFBP7/TRH/SERPINF1/ENG/SDC1	15
BP	GO:0001911	negative regulation of leukocyte mediated cytotoxicity	6/524	22/18862	2.28116e-05	0.000260764	0.000181044	FCGR2B/HLA-B/HLA-A/LGALS9/HLA-F/HAVCR2	6
BP	GO:1903306	negative regulation of regulated secretory pathway	6/524	22/18862	2.28116e-05	0.000260764	0.000181044	HMOX1/FCGR2B/IL13RA2/LGALS9/CD300A/HLA-F	6
BP	GO:0014812	muscle cell migration	12/524	101/18862	2.35199e-05	0.000267446	0.000185683	ANXA1/S100A11/PLAU/SERPINE1/IGFBP3/POSTN/CCL5/PLAT/IGFBP5/AIF1/MDK/IQGAP1	12
BP	GO:1902106	negative regulation of leukocyte differentiation	12/524	101/18862	2.35199e-05	0.000267446	0.000185683	ANXA1/LTF/CD74/C1QC/FCGR2B/TMEM176B/RUNX1/LILRB4/FOXJ1/TMEM176A/IRF1/MDK	12
BP	GO:0150076	neuroinflammatory response	8/524	44/18862	2.46988e-05	0.000280114	0.000194478	MMP9/CTSC/TREM2/IL18/SPHK1/TNFRSF1B/ITGB1/GRN	8
BP	GO:0071560	cellular response to transforming growth factor beta stimulus	20/524	251/18862	2.55449e-05	0.000288951	0.000200614	COL1A1/COL3A1/COL4A2/COL1A2/GDF15/POSTN/EMILIN1/CAV1/VASN/FMOD/CITED1/FOS/TGFB2/SPRY1/HTRA3/JUN/ENG/TGFB1I1/THBS1/LOX	20
BP	GO:0048608	reproductive structure development	27/524	405/18862	2.72417e-05	0.00030734	0.000213381	ANXA1/SOCS3/SPP1/MMP14/TNC/VEGFA/C3/FLNA/ICAM1/ST14/PTX3/ADM/PHLDA2/RDH10/FOSL1/MMP19/ANG/CITED1/YBX3/TGFB2/LIF/PTPN6/SULF1/JUNB/SERPINF1/CEBPB/SDC1	27
BP	GO:0002724	regulation of T cell cytokine production	7/524	33/18862	2.79815e-05	0.000314047	0.000218038	LILRB4/IL18/HLA-A/B2M/SASH3/HLA-F/TNFRSF1B	7
BP	GO:0045589	regulation of regulatory T cell differentiation	7/524	33/18862	2.79815e-05	0.000314047	0.000218038	HLA-DRA/HLA-DRB1/RUNX1/LILRB4/LGALS9/IRF1/MDK	7
BP	GO:0032637	interleukin-8 production	12/524	103/18862	2.86941e-05	0.000321211	0.000223011	ANXA1/CD14/CD74/SERPINE1/TLR2/CD58/LGALS9/BCL3/PYCARD/CLEC7A/CD33/TMSB4X	12
BP	GO:0043687	post-translational protein modification	25/524	361/18862	2.88156e-05	0.000321737	0.000223377	TIMP1/CP/SOCS3/SPP1/IGFBP3/SERPINA1/TNC/FN1/C3/C4A/PRSS23/LGALS1/UBD/FSTL1/IGFBP5/FAM20C/LAMC1/LAMB1/PSMB9/IGFBP4/IGFBP7/PSMB8/APOL1/SOCS2/LAMB2	25
BP	GO:1901654	response to ketone	17/524	193/18862	2.89562e-05	0.000322474	0.000223888	SPP1/TNC/MSN/ICAM1/CAV1/CA9/MAOB/TLR2/FOSL1/CYBB/FOS/IGFBP7/TGFB2/TRH/SERPINF1/THBS1/TSPO	17
BP	GO:0033209	tumor necrosis factor-mediated signaling pathway	16/524	174/18862	2.9245e-05	0.000324805	0.000225506	TNFRSF12A/CARD16/CASP4/TNFRSF1A/PLVAP/LAPTM5/CASP1/PSMB9/PYCARD/TNFSF13B/SPHK1/PSMB8/LTBR/TNFRSF1B/TNFRSF14/TMSB4X	16
BP	GO:0085029	extracellular matrix assembly	8/524	45/18862	2.93158e-05	0.000324805	0.000225506	COL1A2/EMILIN1/LAMB1/FBLN5/FKBP10/EFEMP2/LAMB2/LOX	8
BP	GO:0031639	plasminogen activation	6/524	23/18862	3.01415e-05	0.000333098	0.000231265	PLAU/SERPINE1/CTSZ/PLAT/RUNX1/THBS1	6
BP	GO:0030856	regulation of epithelial cell differentiation	15/524	156/18862	3.06514e-05	0.00033787	0.000234577	MMP9/SERPINE1/VEGFA/SFRP4/TNFRSF1A/RUNX1/CAV1/S1PR3/FOXJ1/ZFP36/WWTR1/CITED1/LIF/SPRY1/CEBPB	15
BP	GO:0061458	reproductive system development	27/524	408/18862	3.09795e-05	0.000340617	0.000236485	ANXA1/SOCS3/SPP1/MMP14/TNC/VEGFA/C3/FLNA/ICAM1/ST14/PTX3/ADM/PHLDA2/RDH10/FOSL1/MMP19/ANG/CITED1/YBX3/TGFB2/LIF/PTPN6/SULF1/JUNB/SERPINF1/CEBPB/SDC1	27
BP	GO:0014909	smooth muscle cell migration	11/524	88/18862	3.17538e-05	0.000348244	0.00024178	S100A11/PLAU/SERPINE1/IGFBP3/POSTN/CCL5/PLAT/IGFBP5/AIF1/MDK/IQGAP1	11
BP	GO:0002292	T cell differentiation involved in immune response	10/524	73/18862	3.24672e-05	0.000355167	0.000246586	ANXA1/HLA-DRA/HLA-DRB1/FCER1G/IL18/BATF/LGALS9/BCL3/CD86/RELB	10
BP	GO:1903531	negative regulation of secretion by cell	14/524	139/18862	3.3482e-05	0.000365343	0.000253652	ANXA1/HMOX1/FCGR2B/TNFRSF1A/UCP2/VAMP8/MAOB/IL13RA2/LGALS9/CD300A/LIF/TRH/HLA-F/TNFRSF1B	14
BP	GO:0070371	ERK1 and ERK2 cascade	23/524	320/18862	3.36352e-05	0.00036609	0.00025417	GPNMB/HLA-DRB1/CD74/CD44/CCL2/FN1/GBP1/EMILIN1/TREM2/ICAM1/CCL5/C5AR1/LGALS9/CD4/LIF/PTPN6/PYCARD/NPNT/ATF3/SPRY1/CCR1/HAVCR2/SPRY4	23
BP	GO:0044319	wound healing, spreading of cells	7/524	34/18862	3.43987e-05	0.000372523	0.000258636	PDPN/CD44/ITGA5/FLNA/COL5A1/CD151/RHOC	7
BP	GO:0090505	epiboly involved in wound healing	7/524	34/18862	3.43987e-05	0.000372523	0.000258636	PDPN/CD44/ITGA5/FLNA/COL5A1/CD151/RHOC	7
BP	GO:1903707	negative regulation of hemopoiesis	12/524	105/18862	3.48302e-05	0.000376254	0.000261227	ANXA1/LTF/CD74/C1QC/FCGR2B/TMEM176B/RUNX1/LILRB4/FOXJ1/TMEM176A/IRF1/MDK	12
BP	GO:0071559	response to transforming growth factor beta	20/524	257/18862	3.5795e-05	0.000385711	0.000267793	COL1A1/COL3A1/COL4A2/COL1A2/GDF15/POSTN/EMILIN1/CAV1/VASN/FMOD/CITED1/FOS/TGFB2/SPRY1/HTRA3/JUN/ENG/TGFB1I1/THBS1/LOX	20
BP	GO:0032418	lysosome localization	10/524	74/18862	3.66209e-05	0.000391934	0.000272113	HMOX1/VAMP8/IL13RA2/RAC2/LGALS9/CD300A/RAB34/MILR1/LAT2/STXBP2	10
BP	GO:0061045	negative regulation of wound healing	10/524	74/18862	3.66209e-05	0.000391934	0.000272113	PLAU/SERPINE1/PLAUR/SERPING1/PLAT/ALOX5/TFPI/C1QTNF1/PROS1/THBS1	10
BP	GO:0032970	regulation of actin filament-based process	26/524	389/18862	3.66446e-05	0.000391934	0.000272113	PDPN/S100A10/CAPG/FLNA/ICAM1/SCIN/CAV1/HCLS1/BST2/ARPC1B/IQGAP2/ARHGDIB/GPR65/RAC2/PYCARD/PLEK/HCK/GMFG/VASP/CDC42EP5/RHOC/MDK/CNN2/TMSB4X/IQGAP1/NCKAP1L	26
BP	GO:0097191	extrinsic apoptotic signaling pathway	18/524	217/18862	3.79349e-05	0.000404733	0.000280999	TNFRSF12A/SERPINE1/HMOX1/LGALS3/BCL2A1/TNFRSF1A/ICAM1/CAV1/SP100/G0S2/BCL2L12/TGFB2/PYCARD/ATF3/IFI6/LTBR/TNFRSF1B/THBS1	18
BP	GO:0150115	cell-substrate junction organization	12/524	106/18862	3.83039e-05	0.000407663	0.000283034	MMP14/S100A10/FN1/VEGFA/ITGA5/ITGB4/ACTN1/LAMC1/TRIP6/CD151/IQGAP1/THBS1	12
BP	GO:2000146	negative regulation of cell motility	24/524	345/18862	3.85992e-05	0.000409797	0.000284515	TIMP1/COL3A1/CD74/SERPINE1/CCL2/IGFBP3/HMOX1/EMILIN1/GADD45A/BST2/IGFBP5/SP100/ARHGDIB/CD300A/SLAMF8/AIF1/SULF1/ANGPT2/SERPINF1/DPEP1/ENG/ADORA3/THBS1/CLIC4	24
BP	GO:0045064	T-helper 2 cell differentiation	5/524	15/18862	3.87002e-05	0.000409862	0.00028456	ANXA1/IL18/BATF/BCL3/CD86	5
BP	GO:0090023	positive regulation of neutrophil chemotaxis	6/524	24/18862	3.925e-05	0.000414668	0.000287897	CD74/C5AR1/RAC2/C3AR1/MDK/NCKAP1L	6
BP	GO:0051048	negative regulation of secretion	15/524	160/18862	4.12209e-05	0.000434428	0.000301616	ANXA1/CD74/HMOX1/FCGR2B/TNFRSF1A/UCP2/VAMP8/MAOB/IL13RA2/LGALS9/CD300A/LIF/TRH/HLA-F/TNFRSF1B	15
BP	GO:0018149	peptide cross-linking	7/524	35/18862	4.19769e-05	0.000440248	0.000305657	ANXA1/COL3A1/FN1/CSTA/F13A1/BGN/THBS1	7
BP	GO:0090504	epiboly	7/524	35/18862	4.19769e-05	0.000440248	0.000305657	PDPN/CD44/ITGA5/FLNA/COL5A1/CD151/RHOC	7
BP	GO:0001894	tissue homeostasis	20/524	260/18862	4.21849e-05	0.000441358	0.000306428	SERPINA3/IGKC/LTF/IGHA1/SPP1/LYZ/HAMP/IGHG3/VEGFA/ACP5/LAMC1/WWTR1/RAC2/TCIRG1/HSPB1/B2M/SASH3/ITGB1/CRB2/RCN3	20
BP	GO:0019730	antimicrobial humoral response	14/524	142/18862	4.24746e-05	0.000443315	0.000307787	LTF/IGHA1/S100A9/S100A8/SLC11A1/LYZ/CXCL10/RARRES2/HLA-A/ANG/BCL3/RNASE6/SLPI/OCIAD2	14
BP	GO:0002705	positive regulation of leukocyte mediated immunity	13/524	125/18862	4.54137e-05	0.000472849	0.000328292	HLA-DRA/HLA-DRB1/C3/TYROBP/HLA-B/ITGB2/IL18/HLA-A/CLCF1/B2M/SASH3/CLEC7A/HLA-F	13
BP	GO:0022604	regulation of cell morphogenesis	22/524	305/18862	4.70526e-05	0.000488737	0.000339322	ANXA1/PDPN/CD44/CCL2/S100A10/FN1/GBP1/POSTN/VEGFA/MSN/ITGB2/FLNA/ICAM1/FBLIM1/RAC2/CXCR4/HCK/CDC42EP5/SPRY4/RHOC/MDK/ARHGAP15	22
BP	GO:0001913	T cell mediated cytotoxicity	8/524	48/18862	4.77047e-05	0.000493139	0.000342378	HLA-DRA/HLA-DRB1/CTSC/FCGR2B/HLA-B/HLA-A/B2M/HLA-F	8
BP	GO:0035850	epithelial cell differentiation involved in kidney development	8/524	48/18862	4.77047e-05	0.000493139	0.000342378	MMP9/ACTA2/FOXJ1/WWTR1/CITED1/LIF/LAMB2/IQGAP1	8
BP	GO:0030316	osteoclast differentiation	11/524	92/18862	4.82642e-05	0.000497732	0.000345567	LTF/ANXA2/TYROBP/TREM2/LILRB4/TCIRG1/FOS/OSCAR/JUNB/CCR1/CEBPB	11
BP	GO:0002369	T cell cytokine production	7/524	36/18862	5.08719e-05	0.000520895	0.000361649	LILRB4/IL18/HLA-A/B2M/SASH3/HLA-F/TNFRSF1B	7
BP	GO:0030224	monocyte differentiation	7/524	36/18862	5.08719e-05	0.000520895	0.000361649	HLA-DRB1/CD74/VEGFA/CD4/IRF7/IFI16/JUN	7
BP	GO:0045066	regulatory T cell differentiation	7/524	36/18862	5.08719e-05	0.000520895	0.000361649	HLA-DRA/HLA-DRB1/RUNX1/LILRB4/LGALS9/IRF1/MDK	7
BP	GO:0007179	transforming growth factor beta receptor signaling pathway	17/524	202/18862	5.16526e-05	0.000527638	0.00036633	COL3A1/COL1A2/GDF15/EMILIN1/CAV1/VASN/FMOD/CITED1/FOS/TGFB2/SPRY1/HTRA3/JUN/ENG/TGFB1I1/THBS1/LOX	17
BP	GO:0051090	regulation of DNA-binding transcription factor activity	28/524	444/18862	5.20685e-05	0.000530632	0.000368409	LTF/S100A9/S100A8/HMOX1/CARD16/VEGFA/SFRP4/ITGB2/FLNA/ICAM1/CAV1/HCLS1/IL18/FOXJ1/SP100/TLR2/FOSL1/NLRC5/LGALS9/FOS/PYCARD/HCK/SPHK1/JUN/HAVCR2/TMSB4X/TRIM22/ADORA3	28
BP	GO:0061448	connective tissue development	19/524	243/18862	5.23411e-05	0.000532155	0.000369466	TIMP1/COL1A1/MGP/CD44/TGFBI/SERPINH1/LOXL2/LUM/BGN/ACTA2/SCIN/RUNX1/HOXB3/EFEMP1/COL5A1/SULF1/EGR1/MDK/LOX	19
BP	GO:0060263	regulation of respiratory burst	5/524	16/18862	5.50084e-05	0.000555354	0.000385573	IGHA1/RAC2/SLAMF8/CLEC7A/GRN	5
BP	GO:0061450	trophoblast cell migration	5/524	16/18862	5.50084e-05	0.000555354	0.000385573	TIMP1/VEGFA/ITGB4/ARHGDIB/SYDE1	5
BP	GO:0090594	inflammatory response to wounding	5/524	16/18862	5.50084e-05	0.000555354	0.000385573	TIMP1/HMOX1/ALOX5/MDK/GRN	5
BP	GO:0038066	p38MAPK cascade	8/524	49/18862	5.56421e-05	0.000560442	0.000389106	VEGFA/GADD45A/SPI1/NCF1/ZFP36/LGALS9/GADD45B/SPHK1	8
BP	GO:0071677	positive regulation of mononuclear cell migration	9/524	63/18862	5.73367e-05	0.000576168	0.000400024	SERPINE1/LGALS3/CCL5/CXCL10/LGALS9/AIF1/PYCARD/CCR1/TNFRSF14	9
BP	GO:0016485	protein processing	18/524	224/18862	5.75093e-05	0.000576561	0.000400297	C1R/PLAU/MMP14/SERPINE1/CARD16/CASP4/CTSS/CTSZ/C1RL/PLAT/RUNX1/CASP1/BCL2L12/PYCARD/BACE2/IFI16/SRGN/THBS1	18
BP	GO:0016525	negative regulation of angiogenesis	14/524	146/18862	5.77135e-05	0.000577268	0.000400788	COL4A2/SERPINE1/HSPG2/STAB1/EMILIN1/GADD45A/CXCL10/ALOX5/TGFB2/SULF1/ANGPT2/SERPINF1/ECSCR/THBS1	14
BP	GO:1904035	regulation of epithelial cell apoptotic process	11/524	94/18862	5.8978e-05	0.000588554	0.000408623	H19/SERPINE1/CCL2/HMOX1/CD248/SFRP4/ICAM1/ZFP36/ECSCR/MDK/THBS1	11
BP	GO:0038061	NIK/NF-kappaB signaling	16/524	185/18862	6.15864e-05	0.000613168	0.000425712	CD14/TREM2/LAPTM5/IL18/TLR2/PSMB9/LGALS9/BCL3/NMI/SPHK1/TRIP6/PSMB8/HAVCR2/CD86/RELB/TMSB4X	16
BP	GO:0031342	negative regulation of cell killing	6/524	26/18862	6.40408e-05	0.000636139	0.000441661	FCGR2B/HLA-B/HLA-A/LGALS9/HLA-F/HAVCR2	6
BP	GO:0021782	glial cell development	12/524	112/18862	6.61412e-05	0.000655496	0.0004551	VIM/S100A9/S100A8/C1QA/TREM2/ITGB4/C5AR1/TLR2/BACE2/MDK/GRN/LAMB2	12
BP	GO:2000181	negative regulation of blood vessel morphogenesis	14/524	148/18862	6.69826e-05	0.000662315	0.000459835	COL4A2/SERPINE1/HSPG2/STAB1/EMILIN1/GADD45A/CXCL10/ALOX5/TGFB2/SULF1/ANGPT2/SERPINF1/ECSCR/THBS1	14
BP	GO:0007178	transmembrane receptor protein serine/threonine kinase signaling pathway	24/524	358/18862	6.92011e-05	0.000682689	0.00047398	COL3A1/VIM/COL1A2/GDF15/EMILIN1/SFRP4/CAV1/VASN/FSTL1/WWTR1/FMOD/CITED1/FOS/TGFB2/SULF1/SPRY1/EGR1/HTRA3/JUN/ENG/CRB2/TGFB1I1/THBS1/LOX	24
BP	GO:1901343	negative regulation of vasculature development	14/524	149/18862	7.20855e-05	0.000709525	0.000492611	COL4A2/SERPINE1/HSPG2/STAB1/EMILIN1/GADD45A/CXCL10/ALOX5/TGFB2/SULF1/ANGPT2/SERPINF1/ECSCR/THBS1	14
BP	GO:0001914	regulation of T cell mediated cytotoxicity	7/524	38/18862	7.33026e-05	0.000718232	0.000498657	HLA-DRA/HLA-DRB1/FCGR2B/HLA-B/HLA-A/B2M/HLA-F	7
BP	GO:0032733	positive regulation of interleukin-10 production	7/524	38/18862	7.33026e-05	0.000718232	0.000498657	TREM2/TLR2/LGALS9/BCL3/PYCARD/SASH3/CLEC7A	7
BP	GO:1902893	regulation of pri-miRNA transcription by RNA polymerase II	8/524	51/18862	7.48337e-05	0.000729924	0.000506774	SPI1/LILRB4/NGFR/FOSL1/FOS/TGFB2/EGR1/JUN	8
BP	GO:1904645	response to amyloid-beta	8/524	51/18862	7.48337e-05	0.000729924	0.000506774	MMP9/FCGR2B/CASP4/TREM2/ICAM1/NGFR/MMP2/VCAM1	8
BP	GO:0019885	antigen processing and presentation of endogenous peptide antigen via MHC class I	5/524	17/18862	7.61539e-05	0.000741128	0.000514553	HLA-B/HLA-A/HLA-C/B2M/HLA-F	5
BP	GO:0050871	positive regulation of B cell activation	14/524	150/18862	7.75237e-05	0.000752764	0.000522632	IGHG1/IGKC/IGLC3/IGLC1/IGHA1/IGHG2/CD74/MMP14/IGLC2/IGHG3/CLCF1/TNFSF13B/SASH3/NCKAP1L	14
BP	GO:0045807	positive regulation of endocytosis	11/524	97/18862	7.88486e-05	0.000763912	0.000530371	ANXA2/CD14/SERPINE1/VEGFA/C3/SFRP4/TREM2/B2M/CD151/CD63/NCKAP1L	11
BP	GO:0071624	positive regulation of granulocyte chemotaxis	6/524	27/18862	8.0418e-05	0.000774776	0.000537915	CD74/C5AR1/RAC2/C3AR1/MDK/NCKAP1L	6
BP	GO:0090025	regulation of monocyte chemotaxis	6/524	27/18862	8.0418e-05	0.000774776	0.000537915	SERPINE1/CCL5/CXCL10/SLAMF8/AIF1/CCR1	6
BP	GO:0014910	regulation of smooth muscle cell migration	10/524	81/18862	8.05079e-05	0.000774776	0.000537915	S100A11/PLAU/SERPINE1/IGFBP3/POSTN/CCL5/IGFBP5/AIF1/MDK/IQGAP1	10
BP	GO:0001885	endothelial cell development	9/524	66/18862	8.32989e-05	0.000796477	0.000552981	VEGFA/MSN/TNFRSF1A/ICAM1/S1PR3/COL22A1/ENG/CLIC4/COL18A1	9
BP	GO:0002294	CD4-positive, alpha-beta T cell differentiation involved in immune response	9/524	66/18862	8.32989e-05	0.000796477	0.000552981	ANXA1/HLA-DRA/HLA-DRB1/IL18/BATF/LGALS9/BCL3/CD86/RELB	9
BP	GO:0008360	regulation of cell shape	14/524	151/18862	8.33158e-05	0.000796477	0.000552981	ANXA1/PDPN/CCL2/FN1/VEGFA/MSN/ITGB2/ICAM1/FBLIM1/RAC2/HCK/CDC42EP5/RHOC/ARHGAP15	14
BP	GO:0010001	glial cell differentiation	17/524	210/18862	8.37831e-05	0.000799176	0.000554855	VIM/S100A9/S100A8/C1QA/TREM2/ITGB4/C5AR1/TLR2/CLCF1/CXCR4/LIF/CDKN2C/BACE2/TNFRSF1B/MDK/GRN/LAMB2	17
BP	GO:0002711	positive regulation of T cell mediated immunity	8/524	52/18862	8.63154e-05	0.000817914	0.000567865	HLA-DRA/HLA-DRB1/HLA-B/IL18/HLA-A/B2M/SASH3/HLA-F	8
BP	GO:0002820	negative regulation of adaptive immune response	8/524	52/18862	8.63154e-05	0.000817914	0.000567865	FCGR2B/LILRB4/FOXJ1/PTPN6/HLA-F/HAVCR2/TNFRSF14/SAMSN1	8
BP	GO:0061614	pri-miRNA transcription by RNA polymerase II	8/524	52/18862	8.63154e-05	0.000817914	0.000567865	SPI1/LILRB4/NGFR/FOSL1/FOS/TGFB2/EGR1/JUN	8
BP	GO:0050830	defense response to Gram-positive bacterium	11/524	98/18862	8.66329e-05	0.000819127	0.000568706	GBP2/LYZ/RARRES2/C5AR1/TLR2/HLA-A/ANG/RNASE6/GSDMD/HAVCR2/TNFRSF14	11
BP	GO:0002701	negative regulation of production of molecular mediator of immune response	7/524	39/18862	8.72187e-05	0.000822865	0.000571302	HMOX1/FCGR2B/LILRB4/BST2/IL13RA2/TGFB2/HLA-F	7
BP	GO:0002287	alpha-beta T cell activation involved in immune response	9/524	67/18862	9.3891e-05	0.000878145	0.000609682	ANXA1/HLA-DRA/HLA-DRB1/IL18/BATF/LGALS9/BCL3/CD86/RELB	9
BP	GO:0002293	alpha-beta T cell differentiation involved in immune response	9/524	67/18862	9.3891e-05	0.000878145	0.000609682	ANXA1/HLA-DRA/HLA-DRB1/IL18/BATF/LGALS9/BCL3/CD86/RELB	9
BP	GO:0010812	negative regulation of cell-substrate adhesion	9/524	67/18862	9.3891e-05	0.000878145	0.000609682	COL1A1/MMP14/SERPINE1/GBP1/POSTN/LGALS1/ANGPT2/SPRY4/THBS1	9
BP	GO:2000514	regulation of CD4-positive, alpha-beta T cell activation	9/524	67/18862	9.3891e-05	0.000878145	0.000609682	ANXA1/HLA-DRA/HLA-DRB1/RUNX1/IL18/LGALS9/SASH3/CD86/NCKAP1L	9
BP	GO:0002507	tolerance induction	6/524	28/18862	9.99645e-05	0.000930919	0.000646322	HLA-B/LILRB4/FOXJ1/LGALS9/HAVCR2/CD3E	6
BP	GO:0032703	negative regulation of interleukin-2 production	6/524	28/18862	9.99645e-05	0.000930919	0.000646322	GBP1/VSIG4/LAPTM5/LILRB4/ZFP36/HAVCR2	6
BP	GO:0061138	morphogenesis of a branching epithelium	15/524	173/18862	0.000100862	0.000937255	0.000650721	COL4A1/SOCS3/MMP14/TNC/VEGFA/ST14/ADM/RDH10/CITED1/SULF1/NPNT/SPRY1/ENG/MDK/CLIC4	15
BP	GO:0034599	cellular response to oxidative stress	21/524	299/18862	0.000101566	0.000941774	0.000653858	ANXA1/MMP9/H19/HMOX1/SOD2/CYBA/SOD3/NCF1/NCF4/ALOX5/CYBB/MMP2/FOS/GPX8/FBLN5/HSPB1/AIF1/SPHK1/DPEP1/JUN/CDK2	21
BP	GO:2001236	regulation of extrinsic apoptotic signaling pathway	14/524	154/18862	0.00010301	0.000944883	0.000656017	TNFRSF12A/SERPINE1/HMOX1/LGALS3/ICAM1/CAV1/SP100/G0S2/BCL2L12/PYCARD/ATF3/IFI6/LTBR/THBS1	14
BP	GO:0002281	macrophage activation involved in immune response	5/524	18/18862	0.000103044	0.000944883	0.000656017	TYROBP/TREM2/NMI/HAVCR2/GRN	5
BP	GO:0002643	regulation of tolerance induction	5/524	18/18862	0.000103044	0.000944883	0.000656017	HLA-B/LILRB4/FOXJ1/HAVCR2/CD3E	5
BP	GO:0045953	negative regulation of natural killer cell mediated cytotoxicity	5/524	18/18862	0.000103044	0.000944883	0.000656017	HLA-B/HLA-A/LGALS9/HLA-F/HAVCR2	5
BP	GO:0150077	regulation of neuroinflammatory response	7/524	40/18862	0.000103213	0.000944883	0.000656017	MMP9/CTSC/TREM2/IL18/SPHK1/TNFRSF1B/GRN	7
BP	GO:1902895	positive regulation of pri-miRNA transcription by RNA polymerase II	7/524	40/18862	0.000103213	0.000944883	0.000656017	SPI1/NGFR/FOSL1/FOS/TGFB2/EGR1/JUN	7
BP	GO:0008630	intrinsic apoptotic signaling pathway in response to DNA damage	11/524	100/18862	0.000104188	0.000949779	0.000659416	CD74/CD44/HMOX1/BCL2A1/TNFRSF1A/MUC1/BCL3/BCL2L12/PYCARD/IFI16/TNFRSF1B	11
BP	GO:0010717	regulation of epithelial to mesenchymal transition	11/524	100/18862	0.000104188	0.000949779	0.000659416	COL1A1/PDPN/LOXL2/VASN/WWTR1/TGFB2/SPRY1/ENG/CRB2/TGFB1I1/MDK	11
BP	GO:0048251	elastic fiber assembly	4/524	10/18862	0.000108232	0.000982499	0.000682133	EMILIN1/FBLN5/EFEMP2/LOX	4
BP	GO:0097084	vascular associated smooth muscle cell development	4/524	10/18862	0.000108232	0.000982499	0.000682133	VEGFA/ADM/EFEMP2/ENG	4
BP	GO:0072676	lymphocyte migration	12/524	118/18862	0.000109938	0.000995896	0.000691434	CCL2/MSN/ICAM1/CCL5/CXCL10/MSMP/MYO1G/AIF1/PYCARD/CD99/HSD3B7/TNFRSF14	12
BP	GO:0006968	cellular defense response	8/524	54/18862	0.000113679	0.00102763	0.000713466	LY96/TYROBP/NCF1/C5AR1/FOSL1/TCIRG1/LGALS3BP/ITGB1	8
BP	GO:2000379	positive regulation of reactive oxygen species metabolic process	11/524	101/18862	0.000114047	0.00102881	0.000714283	H19/SOD2/TYROBP/CYBA/ITGB2/ICAM1/GADD45A/PTX3/CLEC7A/THBS1/TSPO	11
BP	GO:0003158	endothelium development	13/524	137/18862	0.000117218	0.0010552	0.000732609	PDPN/VEGFA/MSN/TNFRSF1A/ICAM1/CXCL10/FSTL1/S1PR3/CXCR4/COL22A1/ENG/CLIC4/COL18A1	13
BP	GO:0045446	endothelial cell differentiation	12/524	119/18862	0.000119246	0.00107123	0.000743738	PDPN/VEGFA/MSN/TNFRSF1A/ICAM1/FSTL1/S1PR3/CXCR4/COL22A1/ENG/CLIC4/COL18A1	12
BP	GO:0050829	defense response to Gram-negative bacterium	10/524	85/18862	0.00012148	0.00108708	0.000754743	LTF/SLC11A1/SERPINE1/LYZ/RARRES2/CD4/RNASE6/GSDMD/PYCARD/TNFRSF14	10
BP	GO:0042088	T-helper 1 type immune response	7/524	41/18862	0.000121514	0.00108708	0.000754743	ANXA1/HLA-DRB1/SLC11A1/IL18/BCL3/HAVCR2/RELB	7
BP	GO:0001916	positive regulation of T cell mediated cytotoxicity	6/524	29/18862	0.000123106	0.00109453	0.000759912	HLA-DRA/HLA-DRB1/HLA-B/HLA-A/B2M/HLA-F	6
BP	GO:0036336	dendritic cell migration	6/524	29/18862	0.000123106	0.00109453	0.000759912	CCL5/ALOX5/LGALS9/SLAMF8/CXCR4/CCR1	6
BP	GO:1900745	positive regulation of p38MAPK cascade	6/524	29/18862	0.000123106	0.00109453	0.000759912	VEGFA/GADD45A/SPI1/NCF1/GADD45B/SPHK1	6
BP	GO:0002544	chronic inflammatory response	5/524	19/18862	0.000136665	0.00120516	0.000836724	S100A9/S100A8/CCL5/VCAM1/THBS1	5
BP	GO:0002716	negative regulation of natural killer cell mediated immunity	5/524	19/18862	0.000136665	0.00120516	0.000836724	HLA-B/HLA-A/LGALS9/HLA-F/HAVCR2	5
BP	GO:0098543	detection of other organism	5/524	19/18862	0.000136665	0.00120516	0.000836724	HLA-DRB1/HLA-B/TLR2/HLA-A/CLEC7A	5
BP	GO:2001185	regulation of CD8-positive, alpha-beta T cell activation	5/524	19/18862	0.000136665	0.00120516	0.000836724	RUNX1/LILRB4/HLA-A/IRF1/NCKAP1L	5
BP	GO:0010811	positive regulation of cell-substrate adhesion	12/524	121/18862	0.000139904	0.00123122	0.000854814	S100A10/FN1/VEGFA/EMILIN1/ITGA5/FLNA/NPNT/ECM2/EFEMP2/MDK/CD3E/IQGAP1	12
BP	GO:0032956	regulation of actin cytoskeleton organization	23/524	352/18862	0.00014273	0.00125353	0.000870302	S100A10/CAPG/FLNA/ICAM1/SCIN/HCLS1/BST2/ARPC1B/IQGAP2/ARHGDIB/GPR65/RAC2/PYCARD/PLEK/HCK/GMFG/VASP/CDC42EP5/RHOC/MDK/TMSB4X/IQGAP1/NCKAP1L	23
BP	GO:0071711	basement membrane organization	6/524	30/18862	0.000150299	0.00131733	0.000914598	COL4A1/CTSS/CAV1/LAMB1/MMP11/LAMB2	6
BP	GO:0040013	negative regulation of locomotion	24/524	377/18862	0.000152987	0.00133817	0.00092907	TIMP1/COL3A1/CD74/SERPINE1/CCL2/IGFBP3/HMOX1/EMILIN1/GADD45A/BST2/IGFBP5/SP100/ARHGDIB/CD300A/SLAMF8/AIF1/SULF1/ANGPT2/SERPINF1/DPEP1/ENG/ADORA3/THBS1/CLIC4	24
BP	GO:0031214	biomineral tissue development	14/524	160/18862	0.000154795	0.00135125	0.000938149	LTF/COL1A1/MGP/SPP1/COL1A2/FAM20A/FAM20C/ALOX5/TCIRG1/ISG15/CCR1/CEBPB/SRGN/LOX	14
BP	GO:0002532	production of molecular mediator involved in inflammatory response	10/524	88/18862	0.000162704	0.00141743	0.000984098	H19/SERPINE1/VAMP8/LILRB4/ALOX5/SLAMF8/PYCARD/CLEC7A/GPSM3/GRN	10
BP	GO:0042476	odontogenesis	12/524	123/18862	0.000163554	0.00142196	0.000987245	COL1A1/SERPINE1/COL1A2/TNC/FAM20A/FAM20C/ADM/NGFR/LAMB1/TCIRG1/TGFB2/SDC1	12
BP	GO:1903036	positive regulation of response to wounding	9/524	72/18862	0.000165325	0.00143447	0.000995932	ANXA1/SERPINE1/FLNA/CXCR4/CLEC7A/ITGB1/MDK/GRN/THBS1	9
BP	GO:0045657	positive regulation of monocyte differentiation	4/524	11/18862	0.000166347	0.00143757	0.000998082	HLA-DRB1/CD74/CD4/JUN	4
BP	GO:1902563	regulation of neutrophil activation	4/524	11/18862	0.000166347	0.00143757	0.000998082	FCGR2B/ITGB2/CD300A/GRN	4
BP	GO:0031295	T cell costimulation	8/524	57/18862	0.000167855	0.00144483	0.00100312	CAV1/LGALS1/LILRB4/PTPN6/TNFSF13B/CD86/TNFRSF14/CD3E	8
BP	GO:0032757	positive regulation of interleukin-8 production	8/524	57/18862	0.000167855	0.00144483	0.00100312	CD14/CD74/SERPINE1/TLR2/CD58/LGALS9/PYCARD/CLEC7A	8
BP	GO:0045089	positive regulation of innate immune response	17/524	223/18862	0.000173893	0.00149382	0.00103713	FCER1G/TYROBP/CCL5/MUC1/PSMB9/NLRC5/PLSCR1/PARP9/PYCARD/NMI/HCK/HLA-F/IRF7/PSMB8/IFI16/HAVCR2/RELB	17
BP	GO:0050673	epithelial cell proliferation	26/524	428/18862	0.000174279	0.00149416	0.00103737	MMP14/CCL2/IGFBP3/HMOX1/VEGFA/LOXL2/CAV1/IGFBP5/ZFP36/C5AR1/LAMC1/NGFR/LAMB1/IGFBP4/ALOX5/ANG/TGFB2/SULF1/B2M/SERPINF1/CEBPB/SERPINB1/MDK/GRN/THBS1/APLNR	26
BP	GO:0051098	regulation of binding	23/524	357/18862	0.000175483	0.00150151	0.00104248	ANXA2/MMP9/S100A10/HMOX1/CARD16/PLAUR/SLN/CTSZ/CTHRC1/CAV1/SP100/PHLDA2/PARP9/BCL3/LIF/B2M/GZMA/SLPI/AURKB/IFI16/JUN/TMSB4X/LOX	23
BP	GO:0009991	response to extracellular stimulus	28/524	477/18862	0.000176024	0.00150316	0.00104362	IGFBP2/COL1A1/SPP1/GDF15/CD68/HAMP/TNC/HMOX1/C2/POSTN/SOD2/UCP2/ICAM1/CXCL10/RARRES2/ZFP36/ADM/FOSL1/CYBB/VCAM1/FOS/CD4/ATF3/IFI16/JUN/CD3E/TSPO/LDHA	28
BP	GO:0110148	biomineralization	14/524	162/18862	0.00017645	0.00150383	0.00104408	LTF/COL1A1/MGP/SPP1/COL1A2/FAM20A/FAM20C/ALOX5/TCIRG1/ISG15/CCR1/CEBPB/SRGN/LOX	14
BP	GO:0043011	myeloid dendritic cell differentiation	5/524	20/18862	0.000178078	0.00150878	0.00104752	SPI1/UBD/BATF/LTBR/RELB	5
BP	GO:0090026	positive regulation of monocyte chemotaxis	5/524	20/18862	0.000178078	0.00150878	0.00104752	SERPINE1/CCL5/CXCL10/AIF1/CCR1	5
BP	GO:0150146	cell junction disassembly	5/524	20/18862	0.000178078	0.00150878	0.00104752	C1QA/C1QB/C1QC/C3/TREM2	5
BP	GO:0035456	response to interferon-beta	6/524	31/18862	0.000182033	0.00153927	0.00106869	IFITM3/BST2/PLSCR1/IRF1/IFI16/IFITM2	6
BP	GO:1902905	positive regulation of supramolecular fiber organization	16/524	203/18862	0.000183088	0.00154516	0.00107278	S100A10/FLNA/ICAM1/SCIN/ARPC1B/IQGAP2/GPR65/PYCARD/PLEK/HCK/GMFG/VASP/EFEMP2/CDC42EP5/RHOC/NCKAP1L	16
BP	GO:0031100	animal organ regeneration	9/524	73/18862	0.000184008	0.0015499	0.00107607	NNMT/HAMP/HMOX1/UCP2/C5AR1/ADM/ANGPT2/LCP1/CEBPB	9
BP	GO:0002011	morphogenesis of an epithelial sheet	8/524	58/18862	0.000190045	0.00159453	0.00110706	PDPN/CD44/ITGA5/FLNA/COL5A1/HOXB2/CD151/RHOC	8
BP	GO:0061005	cell differentiation involved in kidney development	8/524	58/18862	0.000190045	0.00159453	0.00110706	MMP9/ACTA2/FOXJ1/WWTR1/CITED1/LIF/LAMB2/IQGAP1	8
BP	GO:0042771	intrinsic apoptotic signaling pathway in response to DNA damage by p53 class mediator	7/524	44/18862	0.000192754	0.00161412	0.00112066	CD74/CD44/MUC1/BCL3/BCL2L12/PYCARD/IFI16	7
BP	GO:0045471	response to ethanol	12/524	126/18862	0.000205397	0.00171667	0.00119186	S100A8/CD14/HAMP/TNC/SOD2/ICAM1/SPI1/MAOB/CYBB/CA3/VCAM1/TRH	12
BP	GO:0051216	cartilage development	15/524	185/18862	0.000212256	0.00177057	0.00122928	TIMP1/COL1A1/MGP/CD44/TGFBI/SERPINH1/LOXL2/LUM/BGN/SCIN/RUNX1/HOXB3/EFEMP1/SULF1/MDK	15
BP	GO:0031294	lymphocyte costimulation	8/524	59/18862	0.000214587	0.00178657	0.00124039	CAV1/LGALS1/LILRB4/PTPN6/TNFSF13B/CD86/TNFRSF14/CD3E	8
BP	GO:0030100	regulation of endocytosis	16/524	206/18862	0.000216524	0.00179923	0.00124918	ANXA2/CD14/SERPINE1/VEGFA/C3/SFRP4/LGALS3/TREM2/CAV1/APOC2/CD300A/B2M/SPHK1/CD151/CD63/NCKAP1L	16
BP	GO:0090022	regulation of neutrophil chemotaxis	6/524	32/18862	0.000218829	0.0018149	0.00126005	CD74/C5AR1/RAC2/C3AR1/MDK/NCKAP1L	6
BP	GO:0014911	positive regulation of smooth muscle cell migration	7/524	45/18862	0.000222861	0.00184126	0.00127836	S100A11/POSTN/CCL5/IGFBP5/AIF1/MDK/IQGAP1	7
BP	GO:0032570	response to progesterone	7/524	45/18862	0.000222861	0.00184126	0.00127836	CAV1/TLR2/FOSL1/FOS/TGFB2/THBS1/TSPO	7
BP	GO:0007015	actin filament organization	26/524	435/18862	0.000224769	0.00185278	0.00128635	S100A10/CAPG/PDLIM1/FLNA/ICAM1/SCIN/ACTN1/HCLS1/ARPC1B/IQGAP2/GPR65/RAC2/ANG/MYO1G/AIF1/PYCARD/PLEK/HCK/GMFG/LCP1/VASP/CDC42EP5/RHOC/TMSB4X/MYO1F/NCKAP1L	26
BP	GO:0001763	morphogenesis of a branching structure	15/524	186/18862	0.000225112	0.00185278	0.00128635	COL4A1/SOCS3/MMP14/TNC/VEGFA/ST14/ADM/RDH10/CITED1/SULF1/NPNT/SPRY1/ENG/MDK/CLIC4	15
BP	GO:0045655	regulation of monocyte differentiation	5/524	21/18862	0.000228419	0.00187287	0.0013003	HLA-DRB1/CD74/CD4/IRF7/JUN	5
BP	GO:0061042	vascular wound healing	5/524	21/18862	0.000228419	0.00187287	0.0013003	SERPINE1/VEGFA/ALOX5/CXCR4/MCAM	5
BP	GO:1901216	positive regulation of neuron death	10/524	92/18862	0.000235472	0.00192704	0.00133791	C1QA/FCGR2B/TYROBP/ITGB2/FOS/MYBL2/TGFB2/EGR1/JUN/GRN	10
BP	GO:0032479	regulation of type I interferon production	12/524	128/18862	0.000238095	0.00194482	0.00135026	CD14/TLR2/NLRC5/ISG15/IRF1/PYCARD/RNF135/NMI/IRF7/IFI16/HAVCR2/RELB	12
BP	GO:0032615	interleukin-12 production	8/524	60/18862	0.000241669	0.00196657	0.00136536	HLA-B/LAPTM5/TLR2/LGALS9/IRF1/CLEC7A/MDK/THBS1	8
BP	GO:0032655	regulation of interleukin-12 production	8/524	60/18862	0.000241669	0.00196657	0.00136536	HLA-B/LAPTM5/TLR2/LGALS9/IRF1/CLEC7A/MDK/THBS1	8
BP	GO:0032490	detection of molecule of bacterial origin	4/524	12/18862	0.000244051	0.00198223	0.00137623	LY96/C4B/TREM2/TLR2	4
BP	GO:0030041	actin filament polymerization	15/524	188/18862	0.000252856	0.00204989	0.0014232	CAPG/ICAM1/SCIN/HCLS1/ARPC1B/IQGAP2/ANG/AIF1/PYCARD/HCK/GMFG/VASP/CDC42EP5/TMSB4X/NCKAP1L	15
BP	GO:0032606	type I interferon production	12/524	129/18862	0.00025604	0.00207181	0.00143842	CD14/TLR2/NLRC5/ISG15/IRF1/PYCARD/RNF135/NMI/IRF7/IFI16/HAVCR2/RELB	12
BP	GO:0006953	acute-phase response	7/524	46/18862	0.000256645	0.00207283	0.00143913	SERPINA3/CD163/HAMP/SERPINA1/FN1/PLSCR1/CEBPB	7
BP	GO:0001655	urogenital system development	21/524	320/18862	0.000258971	0.00208771	0.00144947	ANXA1/MMP9/COL4A1/TNC/VEGFA/ACTA2/FOXJ1/RDH10/WWTR1/CITED1/TGFB2/LIF/SULF1/NPNT/SPRY1/EGR1/ANGPT2/SERPINF1/LAMB2/IQGAP1/SDC1	21
BP	GO:0050869	negative regulation of B cell activation	6/524	33/18862	0.00026124	0.00210208	0.00145944	FCGR2B/TYROBP/LAPTM5/FOXJ1/CD300A/SAMSN1	6
BP	GO:0071248	cellular response to metal ion	15/524	189/18862	0.000267801	0.00215087	0.00149332	MMP9/HMOX1/ALOX5AP/NCF1/CYBB/FOS/B2M/JUNB/FBP1/SERPINF1/DPEP1/JUN/IQGAP1/TSPO/CLIC4	15
BP	GO:0030888	regulation of B cell proliferation	8/524	61/18862	0.000271486	0.00217239	0.00150826	CD74/FCGR2B/TYROBP/CLCF1/CD300A/TNFSF13B/SASH3/NCKAP1L	8
BP	GO:0046686	response to cadmium ion	8/524	61/18862	0.000271486	0.00217239	0.00150826	MMP9/HMOX1/SOD2/NCF1/CYBB/FOS/B2M/JUN	8
BP	GO:0034121	regulation of toll-like receptor signaling pathway	9/524	77/18862	0.000277233	0.00221428	0.00153734	LTF/CD14/LY96/CYBA/CAV1/TLR2/CD300A/IRF1/IRF7	9
BP	GO:0050860	negative regulation of T cell receptor signaling pathway	5/524	22/18862	0.000288892	0.00230314	0.00159904	GBP1/LGALS3/LAPTM5/LILRB4/PTPN6	5
BP	GO:0032480	negative regulation of type I interferon production	7/524	47/18862	0.000294429	0.00233437	0.00162071	NLRC5/ISG15/PYCARD/RNF135/NMI/HAVCR2/RELB	7
BP	GO:0045581	negative regulation of T cell differentiation	7/524	47/18862	0.000294429	0.00233437	0.00162071	ANXA1/CD74/RUNX1/LILRB4/FOXJ1/IRF1/MDK	7
BP	GO:1903053	regulation of extracellular matrix organization	7/524	47/18862	0.000294429	0.00233437	0.00162071	PDPN/AEBP1/EMILIN1/TNFRSF1A/RUNX1/TNFRSF1B/EFEMP2	7
BP	GO:0032835	glomerulus development	8/524	62/18862	0.000304244	0.00240776	0.00167167	ACTA2/FOXJ1/WWTR1/SULF1/EGR1/ANGPT2/LAMB2/IQGAP1	8
BP	GO:0046640	regulation of alpha-beta T cell proliferation	6/524	34/18862	0.000309849	0.00244764	0.00169935	IL18/HLA-A/LGALS9/IRF1/TNFRSF14/CD3E	6
BP	GO:2000377	regulation of reactive oxygen species metabolic process	15/524	192/18862	0.000317297	0.0025019	0.00173703	H19/SOD2/TYROBP/CYBA/ITGB2/ICAM1/GADD45A/CAV1/PTX3/RAC2/ALOX5/FBLN5/CLEC7A/THBS1/TSPO	15
BP	GO:0048010	vascular endothelial growth factor receptor signaling pathway	10/524	96/18862	0.00033374	0.00262668	0.00182366	VEGFA/EMILIN1/CYBA/ITGA5/NCF1/NCF4/CYBB/HSPB1/SULF1/NCKAP1L	10
BP	GO:0071496	cellular response to external stimulus	20/524	303/18862	0.000334337	0.00262668	0.00182366	COL1A1/CD68/TNC/HMOX1/POSTN/TNFRSF1A/UCP2/ICAM1/GADD45A/CASP1/FOSL1/VCAM1/FOS/IRF1/ATF3/IFI16/LTBR/JUN/ENG/CNN2	20
BP	GO:2001238	positive regulation of extrinsic apoptotic signaling pathway	7/524	48/18862	0.000336553	0.00263928	0.00183241	TNFRSF12A/CAV1/G0S2/PYCARD/ATF3/LTBR/THBS1	7
BP	GO:0031343	positive regulation of cell killing	8/524	63/18862	0.000340158	0.00266272	0.00184868	HLA-DRA/HLA-DRB1/TYROBP/HLA-B/HLA-A/B2M/CLEC7A/HLA-F	8
BP	GO:0002430	complement receptor mediated signaling pathway	4/524	13/18862	0.000344799	0.00268931	0.00186714	C5AR1/FPR3/FPR1/C3AR1	4
BP	GO:0010755	regulation of plasminogen activation	4/524	13/18862	0.000344799	0.00268931	0.00186714	SERPINE1/CTSZ/RUNX1/THBS1	4
BP	GO:0008154	actin polymerization or depolymerization	16/524	215/18862	0.000350559	0.00272931	0.00189491	CAPG/ICAM1/SCIN/HCLS1/ARPC1B/IQGAP2/ANG/AIF1/PYCARD/PLEK/HCK/GMFG/VASP/CDC42EP5/TMSB4X/NCKAP1L	16
BP	GO:0001837	epithelial to mesenchymal transition	13/524	153/18862	0.000351275	0.00272996	0.00189537	COL1A1/PDPN/S100A4/LOXL2/FLNA/VASN/WWTR1/TGFB2/SPRY1/ENG/CRB2/TGFB1I1/MDK	13
BP	GO:0030838	positive regulation of actin filament polymerization	10/524	97/18862	0.000363038	0.00281127	0.00195182	ICAM1/SCIN/ARPC1B/IQGAP2/PYCARD/HCK/GMFG/VASP/CDC42EP5/NCKAP1L	10
BP	GO:0120162	positive regulation of cold-induced thermogenesis	10/524	97/18862	0.000363038	0.00281127	0.00195182	VEGFA/FABP5/SLN/UCP2/MFAP2/CAV1/IL18/G0S2/CXCR4/CEBPB	10
BP	GO:0002755	MyD88-dependent toll-like receptor signaling pathway	6/524	35/18862	0.000365271	0.00281845	0.00195681	CD14/LY96/TLR2/CD300A/IRF1/IRF7	6
BP	GO:0042554	superoxide anion generation	6/524	35/18862	0.000365271	0.00281845	0.00195681	TYROBP/CYBA/ITGB2/NCF1/CYBB/CLEC7A	6
BP	GO:0071241	cellular response to inorganic substance	16/524	216/18862	0.000369137	0.00284321	0.001974	MMP9/HMOX1/ALOX5AP/NCF1/CYBB/FOS/B2M/JUNB/FBP1/SERPINF1/DPEP1/JUN/CDK2/IQGAP1/TSPO/CLIC4	16
BP	GO:0032507	maintenance of protein location in cell	8/524	64/18862	0.000379452	0.00291228	0.00202195	SCIN/CAV1/SP100/BCL3/CD4/SRGN/TMSB4X/TSPO	8
BP	GO:0042093	T-helper cell differentiation	8/524	64/18862	0.000379452	0.00291228	0.00202195	ANXA1/HLA-DRA/HLA-DRB1/IL18/BATF/BCL3/CD86/RELB	8
BP	GO:0032874	positive regulation of stress-activated MAPK cascade	11/524	116/18862	0.00038852	0.00297132	0.00206294	FCGR2B/VEGFA/GADD45A/SPI1/NCF1/TGFB2/PYCARD/GADD45B/CLEC7A/SPHK1/LTBR	11
BP	GO:1904019	epithelial cell apoptotic process	11/524	116/18862	0.00038852	0.00297132	0.00206294	H19/SERPINE1/CCL2/HMOX1/CD248/SFRP4/ICAM1/ZFP36/ECSCR/MDK/THBS1	11
BP	GO:0051384	response to glucocorticoid	12/524	135/18862	0.000389657	0.00297475	0.00206532	IGFBP2/ANXA1/ICAM1/ZFP36/MAOB/ADM/FOSL1/FOS/IGFBP7/TRH/SERPINF1/SDC1	12
BP	GO:0031667	response to nutrient levels	26/524	451/18862	0.000391633	0.00298456	0.00207213	IGFBP2/COL1A1/SPP1/GDF15/CD68/HAMP/TNC/HMOX1/C2/POSTN/SOD2/UCP2/ICAM1/CXCL10/RARRES2/ZFP36/ADM/CYBB/VCAM1/CD4/ATF3/IFI16/JUN/CD3E/TSPO/LDHA	26
BP	GO:0002702	positive regulation of production of molecular mediator of immune response	10/524	99/18862	0.000428087	0.00324568	0.00225342	CD74/LAPTM5/IL18/HLA-A/CLCF1/B2M/SASH3/CLEC7A/HLA-F/TNFRSF14	10
BP	GO:1903426	regulation of reactive oxygen species biosynthetic process	10/524	99/18862	0.000428087	0.00324568	0.00225342	H19/SOD2/CYBA/ITGB2/ICAM1/CAV1/PTX3/ALOX5/CLEC7A/TSPO	10
BP	GO:0042092	type 2 immune response	6/524	36/18862	0.00042815	0.00324568	0.00225342	ANXA1/CD74/IL18/BATF/BCL3/CD86	6
BP	GO:0032648	regulation of interferon-beta production	7/524	50/18862	0.000435257	0.00328801	0.00228281	TLR2/IRF1/PYCARD/RNF135/NMI/IRF7/RELB	7
BP	GO:0048260	positive regulation of receptor-mediated endocytosis	7/524	50/18862	0.000435257	0.00328801	0.00228281	ANXA2/SERPINE1/VEGFA/C3/SFRP4/B2M/CD63	7
BP	GO:0002407	dendritic cell chemotaxis	5/524	24/18862	0.000445377	0.00334278	0.00232084	CCL5/LGALS9/SLAMF8/CXCR4/CCR1	5
BP	GO:0040037	negative regulation of fibroblast growth factor receptor signaling pathway	5/524	24/18862	0.000445377	0.00334278	0.00232084	NGFR/SULF1/SPRY1/SPRY4/THBS1	5
BP	GO:1903901	negative regulation of viral life cycle	5/524	24/18862	0.000445377	0.00334278	0.00232084	IFITM3/PTX3/BST2/CIITA/IFITM2	5
BP	GO:0030183	B cell differentiation	12/524	137/18862	0.000445601	0.00334278	0.00232084	MMP14/FCGR2B/LGALS1/CLCF1/SLAMF8/TCIRG1/VCAM1/BCL3/PTPN6/CMTM7/ITGB1/NCKAP1L	12
BP	GO:0070304	positive regulation of stress-activated protein kinase signaling cascade	11/524	118/18862	0.000450033	0.00337018	0.00233986	FCGR2B/VEGFA/GADD45A/SPI1/NCF1/TGFB2/PYCARD/GADD45B/CLEC7A/SPHK1/LTBR	11
BP	GO:0051495	positive regulation of cytoskeleton organization	16/524	220/18862	0.000452193	0.0033805	0.00234702	S100A10/FLNA/ICAM1/SCIN/HCLS1/ARPC1B/IQGAP2/GPR65/PYCARD/PLEK/HCK/GMFG/VASP/CDC42EP5/RHOC/NCKAP1L	16
BP	GO:0050854	regulation of antigen receptor-mediated signaling pathway	8/524	66/18862	0.000469128	0.00350104	0.00243071	GBP1/FCGR2B/LGALS3/LAPTM5/RUNX1/LILRB4/CD300A/PTPN6	8
BP	GO:0072001	renal system development	19/524	288/18862	0.000470005	0.00350154	0.00243106	MMP9/COL4A1/VEGFA/ACTA2/FOXJ1/RDH10/WWTR1/CITED1/TGFB2/LIF/SULF1/NPNT/SPRY1/EGR1/ANGPT2/SERPINF1/LAMB2/IQGAP1/SDC1	19
BP	GO:0043374	CD8-positive, alpha-beta T cell differentiation	4/524	14/18862	0.000472157	0.00350549	0.0024338	RUNX1/LILRB4/IRF1/NCKAP1L	4
BP	GO:0048569	post-embryonic animal organ development	4/524	14/18862	0.000472157	0.00350549	0.0024338	VEGFA/MFAP2/EFEMP1/LDHA	4
BP	GO:0072006	nephron development	12/524	138/18862	0.00047602	0.0035281	0.0024495	VEGFA/ACTA2/FOXJ1/WWTR1/CITED1/LIF/SULF1/NPNT/EGR1/ANGPT2/LAMB2/IQGAP1	12
BP	GO:0007369	gastrulation	14/524	179/18862	0.000491994	0.00364025	0.00252737	MMP9/COL4A2/MMP14/FN1/ITGB2/ITGA5/ITGB4/COL5A1/COL5A2/LAMB1/MMP2/ITGB1/CRB2/APLNR	14
BP	GO:0046633	alpha-beta T cell proliferation	6/524	37/18862	0.000499163	0.00368698	0.00255981	IL18/HLA-A/LGALS9/IRF1/TNFRSF14/CD3E	6
BP	GO:0046425	regulation of receptor signaling pathway via JAK-STAT	10/524	101/18862	0.00050254	0.00370559	0.00257273	SOCS3/CCL5/GADD45A/CAV1/CD300A/BCL3/LIF/OCIAD2/SOCS2/IL10RA	10
BP	GO:0034614	cellular response to reactive oxygen species	13/524	159/18862	0.000508584	0.00373106	0.00259041	ANXA1/MMP9/H19/SOD2/SOD3/NCF1/MMP2/FOS/FBLN5/SPHK1/DPEP1/JUN/CDK2	13
BP	GO:0051092	positive regulation of NF-kappaB transcription factor activity	13/524	159/18862	0.000508584	0.00373106	0.00259041	LTF/S100A9/S100A8/CARD16/ITGB2/ICAM1/CAV1/IL18/TLR2/LGALS9/PYCARD/SPHK1/TRIM22	13
BP	GO:0051100	negative regulation of binding	13/524	159/18862	0.000508584	0.00373106	0.00259041	HMOX1/CARD16/SLN/CTSZ/CAV1/SP100/B2M/GZMA/SLPI/AURKB/IFI16/JUN/TMSB4X	13
BP	GO:0001649	osteoblast differentiation	16/524	223/18862	0.000524586	0.00384193	0.00266739	LTF/COL1A1/SPP1/IGFBP3/CLIC1/TNC/MRC2/CTHRC1/IGFBP5/WWTR1/TCIRG1/CITED1/NPNT/JUNB/CEBPB/LOX	16
BP	GO:0048660	regulation of smooth muscle cell proliferation	13/524	160/18862	0.000539872	0.00394052	0.00273584	MMP9/IGFBP3/HMOX1/SOD2/CCL5/IGFBP5/IL18/ANG/MMP2/AIF1/JUN/EFEMP2/THBS1	13
BP	GO:2001242	regulation of intrinsic apoptotic signaling pathway	13/524	160/18862	0.000539872	0.00394052	0.00273584	MMP9/S100A9/S100A8/CD74/CD44/PLAUR/SOD2/CAV1/MUC1/YBX3/BCL2L12/HSPB1/PYCARD	13
BP	GO:0001562	response to protozoan	5/524	25/18862	0.000544112	0.00394481	0.00273882	GBP2/SLC11A1/BATF/BCL3/CLEC7A	5
BP	GO:0042832	defense response to protozoan	5/524	25/18862	0.000544112	0.00394481	0.00273882	GBP2/SLC11A1/BATF/BCL3/CLEC7A	5
BP	GO:0048143	astrocyte activation	5/524	25/18862	0.000544112	0.00394481	0.00273882	C1QA/TREM2/C5AR1/BACE2/GRN	5
BP	GO:1900120	regulation of receptor binding	5/524	25/18862	0.000544112	0.00394481	0.00273882	ANXA2/MMP9/PHLDA2/B2M/LOX	5
BP	GO:0032608	interferon-beta production	7/524	52/18862	0.000555796	0.00402277	0.00279294	TLR2/IRF1/PYCARD/RNF135/NMI/IRF7/RELB	7
BP	GO:0071276	cellular response to cadmium ion	6/524	38/18862	0.000579012	0.00417681	0.00289989	MMP9/HMOX1/NCF1/CYBB/FOS/JUN	6
BP	GO:2000249	regulation of actin cytoskeleton reorganization	6/524	38/18862	0.000579012	0.00417681	0.00289989	HCLS1/IQGAP2/ARHGDIB/HCK/GMFG/MDK	6
BP	GO:0051604	protein maturation	19/524	293/18862	0.000579989	0.00417689	0.00289995	C1R/PLAU/MMP14/SERPINE1/SERPINH1/CARD16/CASP4/CTSS/CTSZ/C1RL/PLAT/RUNX1/CASP1/BCL2L12/PYCARD/BACE2/IFI16/SRGN/THBS1	19
BP	GO:0042509	regulation of tyrosine phosphorylation of STAT protein	9/524	85/18862	0.000581864	0.00418342	0.00290448	SOCS3/TNFRSF1A/CCL5/CAV1/HCLS1/IL18/CLCF1/PARP9/LIF	9
BP	GO:0048659	smooth muscle cell proliferation	13/524	162/18862	0.000607351	0.00435941	0.00302666	MMP9/IGFBP3/HMOX1/SOD2/CCL5/IGFBP5/IL18/ANG/MMP2/AIF1/JUN/EFEMP2/THBS1	13
BP	GO:0001541	ovarian follicle development	7/524	53/18862	0.000625275	0.0044611	0.00309727	MMP14/VEGFA/ICAM1/PTX3/MMP19/ANG/CEBPB	7
BP	GO:0009620	response to fungus	7/524	53/18862	0.000625275	0.0044611	0.00309727	LTF/S100A9/S100A8/HAMP/PTX3/RARRES2/CLEC7A	7
BP	GO:0048872	homeostasis of number of cells	17/524	249/18862	0.000626396	0.0044611	0.00309727	ANXA1/CD74/HAMP/HMOX1/VEGFA/SPI1/HCLS1/FSTL1/ZFP36/LGALS9/TCIRG1/ISG15/B2M/TNFSF13B/SASH3/CCNB2/NCKAP1L	17
BP	GO:0023035	CD40 signaling pathway	4/524	15/18862	0.000629778	0.0044611	0.00309727	ITGA5/TREM2/CD86/ITGB1	4
BP	GO:0038065	collagen-activated signaling pathway	4/524	15/18862	0.000629778	0.0044611	0.00309727	COL1A1/COL4A1/COL4A2/OSCAR	4
BP	GO:0060099	regulation of phagocytosis, engulfment	4/524	15/18862	0.000629778	0.0044611	0.00309727	C3/TREM2/CD300A/NCKAP1L	4
BP	GO:1901163	regulation of trophoblast cell migration	4/524	15/18862	0.000629778	0.0044611	0.00309727	TIMP1/VEGFA/ARHGDIB/SYDE1	4
BP	GO:1902166	negative regulation of intrinsic apoptotic signaling pathway in response to DNA damage by p53 class mediator	4/524	15/18862	0.000629778	0.0044611	0.00309727	CD74/CD44/MUC1/BCL2L12	4
BP	GO:0042531	positive regulation of tyrosine phosphorylation of STAT protein	8/524	69/18862	0.000635168	0.00448458	0.00311357	SOCS3/TNFRSF1A/CCL5/HCLS1/IL18/CLCF1/PARP9/LIF	8
BP	GO:0071229	cellular response to acid chemical	8/524	69/18862	0.000635168	0.00448458	0.00311357	COL1A1/COL4A1/COL1A2/VEGFA/COL5A2/CYBB/MMP2/CEBPB	8
BP	GO:1903409	reactive oxygen species biosynthetic process	11/524	123/18862	0.000640346	0.00451376	0.00313383	H19/SOD2/CYBA/ITGB2/ICAM1/CAV1/PTX3/MAOB/ALOX5/CLEC7A/TSPO	11
BP	GO:0002719	negative regulation of cytokine production involved in immune response	5/524	26/18862	0.000658415	0.00462603	0.00321178	HMOX1/LILRB4/BST2/TGFB2/HLA-F	5
BP	GO:0060142	regulation of syncytium formation by plasma membrane fusion	5/524	26/18862	0.000658415	0.00462603	0.00321178	GDF15/TYROBP/TREM2/CXCL10/CD53	5
BP	GO:0110053	regulation of actin filament organization	18/524	273/18862	0.000661035	0.00463691	0.00321933	S100A10/CAPG/FLNA/ICAM1/SCIN/HCLS1/ARPC1B/IQGAP2/GPR65/PYCARD/PLEK/HCK/GMFG/VASP/CDC42EP5/RHOC/TMSB4X/NCKAP1L	18
BP	GO:0070555	response to interleukin-1	15/524	206/18862	0.000666064	0.0046646	0.00323856	ANXA1/GBP2/CCL2/GBP1/ICAM1/CCL5/PSMB9/LGALS9/CITED1/GBP3/PYCARD/TFPI/EGR1/PSMB8/CEBPB	15
BP	GO:0008064	regulation of actin polymerization or depolymerization	14/524	185/18862	0.000683078	0.00477352	0.00331417	CAPG/ICAM1/SCIN/HCLS1/ARPC1B/IQGAP2/PYCARD/PLEK/HCK/GMFG/VASP/CDC42EP5/TMSB4X/NCKAP1L	14
BP	GO:0062207	regulation of pattern recognition receptor signaling pathway	10/524	105/18862	0.000683825	0.00477352	0.00331417	LTF/CD14/LY96/CYBA/SLC15A3/CAV1/TLR2/CD300A/IRF1/IRF7	10
BP	GO:0045123	cellular extravasation	8/524	70/18862	0.000700007	0.00487307	0.0033833	CCL2/ITGB2/ICAM1/PLVAP/VCAM1/CD99/ITGB1/MDK	8
BP	GO:0000768	syncytium formation by plasma membrane fusion	7/524	54/18862	0.00070147	0.00487307	0.0033833	GDF15/TYROBP/TREM2/CXCL10/CD53/MYOF/ADAM12	7
BP	GO:0140253	cell-cell fusion	7/524	54/18862	0.00070147	0.00487307	0.0033833	GDF15/TYROBP/TREM2/CXCL10/CD53/MYOF/ADAM12	7
BP	GO:0030832	regulation of actin filament length	14/524	186/18862	0.000720354	0.00499623	0.0034688	CAPG/ICAM1/SCIN/HCLS1/ARPC1B/IQGAP2/PYCARD/PLEK/HCK/GMFG/VASP/CDC42EP5/TMSB4X/NCKAP1L	14
BP	GO:0007260	tyrosine phosphorylation of STAT protein	9/524	88/18862	0.000750428	0.00519648	0.00360783	SOCS3/TNFRSF1A/CCL5/CAV1/HCLS1/IL18/CLCF1/PARP9/LIF	9
BP	GO:0032735	positive regulation of interleukin-12 production	6/524	40/18862	0.000768172	0.00528547	0.00366961	LAPTM5/TLR2/LGALS9/IRF1/CLEC7A/MDK	6
BP	GO:0050856	regulation of T cell receptor signaling pathway	6/524	40/18862	0.000768172	0.00528547	0.00366961	GBP1/LGALS3/LAPTM5/LILRB4/CD300A/PTPN6	6
BP	GO:0071634	regulation of transforming growth factor beta production	6/524	40/18862	0.000768172	0.00528547	0.00366961	FN1/TYROBP/LUM/LGALS9/TGFB2/THBS1	6
BP	GO:1904037	positive regulation of epithelial cell apoptotic process	6/524	40/18862	0.000768172	0.00528547	0.00366961	H19/CCL2/CD248/SFRP4/ECSCR/THBS1	6
BP	GO:0043627	response to estrogen	8/524	71/18862	0.000770071	0.00529011	0.00367283	IGFBP2/MMP14/HMOX1/CAV1/ARPC1B/CITED1/ARID5A/LDHA	8
BP	GO:0031334	positive regulation of protein-containing complex assembly	17/524	254/18862	0.000782497	0.00534058	0.00370787	VEGFA/MSN/LGALS3/ICAM1/SCIN/ARPC1B/IQGAP2/PYCARD/PLEK/HCK/CLEC7A/GMFG/LCP1/VASP/CDC42EP5/RHOC/NCKAP1L	17
BP	GO:2001235	positive regulation of apoptotic signaling pathway	11/524	126/18862	0.000783738	0.00534058	0.00370787	TNFRSF12A/S100A9/S100A8/CTSC/CAV1/NGFR/G0S2/PYCARD/ATF3/LTBR/THBS1	11
BP	GO:0001912	positive regulation of leukocyte mediated cytotoxicity	7/524	55/18862	0.000784833	0.00534058	0.00370787	HLA-DRA/HLA-DRB1/TYROBP/HLA-B/HLA-A/B2M/HLA-F	7
BP	GO:0035904	aorta development	7/524	55/18862	0.000784833	0.00534058	0.00370787	LOXL1/NGFR/TGFB2/FKBP10/EFEMP2/ENG/LOX	7
BP	GO:0045620	negative regulation of lymphocyte differentiation	7/524	55/18862	0.000784833	0.00534058	0.00370787	ANXA1/CD74/RUNX1/LILRB4/FOXJ1/IRF1/MDK	7
BP	GO:1903428	positive regulation of reactive oxygen species biosynthetic process	7/524	55/18862	0.000784833	0.00534058	0.00370787	H19/SOD2/CYBA/ITGB2/ICAM1/PTX3/CLEC7A	7
BP	GO:0010955	negative regulation of protein processing	5/524	27/18862	0.000789778	0.00534058	0.00370788	SERPINE1/CARD16/CTSZ/BCL2L12/THBS1	5
BP	GO:0034110	regulation of homotypic cell-cell adhesion	5/524	27/18862	0.000789778	0.00534058	0.00370788	PDPN/PLAUR/CCL5/LGALS1/C1QTNF1	5
BP	GO:0036037	CD8-positive, alpha-beta T cell activation	5/524	27/18862	0.000789778	0.00534058	0.00370788	RUNX1/LILRB4/HLA-A/IRF1/NCKAP1L	5
BP	GO:1903318	negative regulation of protein maturation	5/524	27/18862	0.000789778	0.00534058	0.00370788	SERPINE1/CARD16/CTSZ/BCL2L12/THBS1	5
BP	GO:0008037	cell recognition	16/524	232/18862	0.000804307	0.00543033	0.00377019	IGHG1/IGKC/IGLC3/IGLC1/IGHA1/IGHG2/IGLC2/IGHG3/MSN/LGALS3/C4B/PTX3/CXCR4/CLEC7A/HAVCR2/COLEC12	16
BP	GO:0070374	positive regulation of ERK1 and ERK2 cascade	15/524	210/18862	0.000811787	0.00547228	0.00379932	GPNMB/HLA-DRB1/CD74/CD44/CCL2/TREM2/ICAM1/CCL5/C5AR1/LGALS9/CD4/PYCARD/NPNT/CCR1/HAVCR2	15
BP	GO:0033273	response to vitamin	9/524	89/18862	0.000814734	0.00548359	0.00380717	COL1A1/SPP1/HAMP/TNC/POSTN/SOD2/CXCL10/CD4/TSPO	9
BP	GO:0002693	positive regulation of cellular extravasation	4/524	16/18862	0.000821368	0.00549401	0.0038144	ICAM1/PLVAP/CD99/MDK	4
BP	GO:0044764	multi-organism cellular process	4/524	16/18862	0.000821368	0.00549401	0.0038144	CAV1/CXCR4/SIGLEC1/CD4	4
BP	GO:0045591	positive regulation of regulatory T cell differentiation	4/524	16/18862	0.000821368	0.00549401	0.0038144	HLA-DRA/HLA-DRB1/LILRB4/LGALS9	4
BP	GO:1905153	regulation of membrane invagination	4/524	16/18862	0.000821368	0.00549401	0.0038144	C3/TREM2/CD300A/NCKAP1L	4
BP	GO:0002708	positive regulation of lymphocyte mediated immunity	10/524	108/18862	0.000852601	0.00569411	0.00395333	HLA-DRA/HLA-DRB1/C3/HLA-B/IL18/HLA-A/CLCF1/B2M/SASH3/HLA-F	10
BP	GO:0006949	syncytium formation	7/524	56/18862	0.000875832	0.00584023	0.00405478	GDF15/TYROBP/TREM2/CXCL10/CD53/MYOF/ADAM12	7
BP	GO:1904646	cellular response to amyloid-beta	6/524	41/18862	0.000879028	0.00585251	0.0040633	FCGR2B/CASP4/TREM2/ICAM1/NGFR/VCAM1	6
BP	GO:0001822	kidney development	18/524	280/18862	0.000885704	0.00588789	0.00408786	MMP9/VEGFA/ACTA2/FOXJ1/RDH10/WWTR1/CITED1/TGFB2/LIF/SULF1/NPNT/SPRY1/EGR1/ANGPT2/SERPINF1/LAMB2/IQGAP1/SDC1	18
BP	GO:0071774	response to fibroblast growth factor	12/524	148/18862	0.000888955	0.00590042	0.00409657	COL1A1/CD44/CCL2/TNC/POSTN/CCL5/ZFP36/NGFR/SULF1/SPRY1/SPRY4/THBS1	12
BP	GO:0030833	regulation of actin filament polymerization	13/524	169/18862	0.000902299	0.00597981	0.00415168	CAPG/ICAM1/SCIN/HCLS1/ARPC1B/IQGAP2/PYCARD/HCK/GMFG/VASP/CDC42EP5/TMSB4X/NCKAP1L	13
BP	GO:0043618	regulation of transcription from RNA polymerase II promoter in response to stress	10/524	109/18862	0.000915929	0.00606084	0.00420794	HMOX1/VEGFA/CA9/MUC1/PSMB9/ATF3/EGR1/PSMB8/JUN/CEBPB	10
BP	GO:1903556	negative regulation of tumor necrosis factor superfamily cytokine production	8/524	73/18862	0.000927099	0.00612537	0.00425275	LTF/TREM2/LGALS9/BCL3/PTPN6/HAVCR2/CD33/TSPO	8
BP	GO:0000303	response to superoxide	5/524	28/18862	0.000939737	0.00618052	0.00429104	H19/SOD2/UCP2/SOD3/FBLN5	5
BP	GO:0072376	protein activation cascade	5/524	28/18862	0.000939737	0.00618052	0.00429104	FN1/SERPING1/F13A1/TFPI/A2M	5
BP	GO:0072378	blood coagulation, fibrin clot formation	5/524	28/18862	0.000939737	0.00618052	0.00429104	FN1/SERPING1/F13A1/TFPI/A2M	5
BP	GO:1900024	regulation of substrate adhesion-dependent cell spreading	7/524	57/18862	0.000974949	0.00640236	0.00444506	PDPN/S100A10/GBP1/POSTN/FLNA/SPRY4/MDK	7
BP	GO:1904892	regulation of receptor signaling pathway via STAT	10/524	110/18862	0.000983065	0.00644586	0.00447526	SOCS3/CCL5/GADD45A/CAV1/CD300A/BCL3/LIF/OCIAD2/SOCS2/IL10RA	10
BP	GO:0045687	positive regulation of glial cell differentiation	6/524	42/18862	0.00100181	0.00654887	0.00454677	TLR2/CLCF1/CXCR4/LIF/TNFRSF1B/MDK	6
BP	GO:0071604	transforming growth factor beta production	6/524	42/18862	0.00100181	0.00654887	0.00454677	FN1/TYROBP/LUM/LGALS9/TGFB2/THBS1	6
BP	GO:0071260	cellular response to mechanical stimulus	8/524	74/18862	0.0010147	0.00662312	0.00459832	COL1A1/TNFRSF1A/GADD45A/CASP1/IRF1/LTBR/ENG/CNN2	8
BP	GO:0045185	maintenance of protein location	9/524	92/18862	0.00103502	0.00674559	0.00468335	FLNA/SCIN/CAV1/SP100/BCL3/CD4/SRGN/TMSB4X/TSPO	9
BP	GO:0016045	detection of bacterium	4/524	17/18862	0.00105066	0.0068167	0.00473272	HLA-DRB1/HLA-B/TLR2/HLA-A	4
BP	GO:0070206	protein trimerization	4/524	17/18862	0.00105066	0.0068167	0.00473272	CD74/COL1A2/ALOX5AP/SLC1A5	4
BP	GO:1902165	regulation of intrinsic apoptotic signaling pathway in response to DNA damage by p53 class mediator	4/524	17/18862	0.00105066	0.0068167	0.00473272	CD74/CD44/MUC1/BCL2L12	4
BP	GO:0031623	receptor internalization	10/524	111/18862	0.00105418	0.00682924	0.00474143	FCER1G/VEGFA/SFRP4/ITGB2/CAV1/LILRB4/ADM/ITGB1/CD63/MX2	10
BP	GO:0031102	neuron projection regeneration	7/524	58/18862	0.00108268	0.00699292	0.00485507	SPP1/TNC/FLNA/ADM/GRN/LAMB2/TSPO	7
BP	GO:0050732	negative regulation of peptidyl-tyrosine phosphorylation	7/524	58/18862	0.00108268	0.00699292	0.00485507	SOCS3/CAV1/LILRB4/CD300A/PTPN6/MVP/SAMSN1	7
BP	GO:0000305	response to oxygen radical	5/524	29/18862	0.00110987	0.00713652	0.00495477	H19/SOD2/UCP2/SOD3/FBLN5	5
BP	GO:0043032	positive regulation of macrophage activation	5/524	29/18862	0.00110987	0.00713652	0.00495477	CTSC/HAMP/TREM2/HAVCR2/THBS1	5
BP	GO:0060055	angiogenesis involved in wound healing	5/524	29/18862	0.00110987	0.00713652	0.00495477	SERPINE1/VEGFA/ALOX5/CXCR4/MCAM	5
BP	GO:0051591	response to cAMP	9/524	93/18862	0.00111834	0.00718029	0.00498516	COL1A1/IGFBP5/FOSL1/MMP19/CITED1/FOS/JUN/SDC1/LDHA	9
BP	GO:0045454	cell redox homeostasis	6/524	43/18862	0.00113734	0.00728066	0.00505484	SLC11A1/CYBA/NCF1/NCF4/RAC2/CYBB	6
BP	GO:1900744	regulation of p38MAPK cascade	6/524	43/18862	0.00113734	0.00728066	0.00505484	VEGFA/GADD45A/SPI1/NCF1/GADD45B/SPHK1	6
BP	GO:0060284	regulation of cell development	26/524	485/18862	0.00114032	0.00728892	0.00506058	LTF/SPP1/S100A10/FN1/GBP1/POSTN/VEGFA/TYROBP/FLNA/TNFRSF1A/HOXB3/S1PR3/TLR2/NGFR/CLCF1/SLAMF8/CXCR4/LIF/B2M/CLEC7A/SERPINF1/TNFRSF1B/SPRY4/MDK/GRN/TSPO	26
BP	GO:1902041	regulation of extrinsic apoptotic signaling pathway via death domain receptors	7/524	59/18862	0.00119954	0.00765615	0.00531554	SERPINE1/HMOX1/LGALS3/ICAM1/SP100/ATF3/THBS1	7
BP	GO:0048568	embryonic organ development	23/524	412/18862	0.00127721	0.00813984	0.00565136	SOCS3/MMP14/VEGFA/MFAP2/CTHRC1/HOXB3/ST14/TEAD4/EFEMP1/RARRES2/ADM/HOXD9/PHLDA2/RDH10/PIFO/HOXB2/CITED1/TGFB2/LIF/JUNB/CEBPB/ENG/CRB2	23
BP	GO:0060840	artery development	9/524	95/18862	0.00130124	0.00825991	0.00573472	VEGFA/LOXL1/NGFR/TGFB2/FKBP10/EFEMP2/ENG/MDK/LOX	9
BP	GO:2001243	negative regulation of intrinsic apoptotic signaling pathway	9/524	95/18862	0.00130124	0.00825991	0.00573472	MMP9/CD74/CD44/PLAUR/SOD2/MUC1/YBX3/BCL2L12/HSPB1	9
BP	GO:2000406	positive regulation of T cell migration	5/524	30/18862	0.00130178	0.00825991	0.00573472	CCL5/CXCL10/AIF1/PYCARD/TNFRSF14	5
BP	GO:0048678	response to axon injury	8/524	77/18862	0.00131783	0.00833552	0.00578721	SPP1/TNC/TYROBP/FLNA/LGALS1/GRN/LAMB2/TSPO	8
BP	GO:0006957	complement activation, alternative pathway	4/524	18/18862	0.00132141	0.00833552	0.00578721	C3/VSIG4/CFD/CFH	4
BP	GO:0070269	pyroptosis	4/524	18/18862	0.00132141	0.00833552	0.00578721	CASP4/CASP1/GZMA/GSDMD	4
BP	GO:2000696	regulation of epithelial cell differentiation involved in kidney development	4/524	18/18862	0.00132141	0.00833552	0.00578721	MMP9/WWTR1/CITED1/LIF	4
BP	GO:0001890	placenta development	11/524	135/18862	0.00138187	0.00869224	0.00603488	SOCS3/SPP1/ST14/ADM/PHLDA2/FOSL1/ANG/CITED1/LIF/JUNB/CEBPB	11
BP	GO:0043620	regulation of DNA-templated transcription in response to stress	10/524	115/18862	0.00138199	0.00869224	0.00603488	HMOX1/VEGFA/CA9/MUC1/PSMB9/ATF3/EGR1/PSMB8/JUN/CEBPB	10
BP	GO:0048661	positive regulation of smooth muscle cell proliferation	9/524	96/18862	0.00140132	0.00880104	0.00611042	MMP9/HMOX1/CCL5/IGFBP5/IL18/MMP2/AIF1/JUN/THBS1	9
BP	GO:0033002	muscle cell proliferation	15/524	222/18862	0.00142087	0.00891088	0.00618668	MMP9/IGFBP3/HMOX1/SOD2/CCL5/RUNX1/IGFBP5/IL18/ANG/MMP2/TGFB2/AIF1/JUN/EFEMP2/THBS1	15
BP	GO:0010952	positive regulation of peptidase activity	14/524	200/18862	0.00145162	0.00909051	0.0063114	S100A9/S100A8/FN1/LAPTM5/CAV1/CASP1/PCOLCE/NGFR/LGALS9/PYCARD/CLEC7A/IFI16/GRN/RCN3	14
BP	GO:0019731	antibacterial humoral response	7/524	61/18862	0.00146275	0.00912058	0.00633227	LTF/IGHA1/HLA-A/ANG/RNASE6/SLPI/OCIAD2	7
BP	GO:0070613	regulation of protein processing	7/524	61/18862	0.00146275	0.00912058	0.00633227	MMP14/SERPINE1/CARD16/CTSZ/RUNX1/BCL2L12/THBS1	7
BP	GO:0071230	cellular response to amino acid stimulus	7/524	61/18862	0.00146275	0.00912058	0.00633227	COL1A1/COL4A1/COL1A2/COL5A2/CYBB/MMP2/CEBPB	7
BP	GO:0045862	positive regulation of proteolysis	21/524	367/18862	0.00151273	0.00941859	0.00653917	S100A9/S100A8/MMP14/CTSC/FN1/TREM2/LAPTM5/CAV1/CDC20/CASP1/PCOLCE/NGFR/LGALS9/PYCARD/CLEC7A/IFI16/TNFRSF1B/ECSCR/PLK3/GRN/RCN3	21
BP	GO:0002335	mature B cell differentiation	5/524	31/18862	0.00151712	0.00943233	0.00654871	FCGR2B/LGALS1/SLAMF8/BCL3/CMTM7	5
BP	GO:0051258	protein polymerization	18/524	294/18862	0.00153544	0.00953255	0.00661829	CAPG/ICAM1/SCIN/UBE2C/HCLS1/ARPC1B/IQGAP2/ANG/AIF1/PYCARD/RNF135/HCK/GMFG/VASP/CDC42EP5/TMSB4X/NCKAP1L/MX2	18
BP	GO:2001234	negative regulation of apoptotic signaling pathway	15/524	224/18862	0.00155259	0.00961153	0.00667313	MMP9/CD74/CD44/SERPINE1/HMOX1/PLAUR/SOD2/LGALS3/ICAM1/MUC1/YBX3/BCL2L12/HSPB1/IFI6/THBS1	15
BP	GO:0001892	embryonic placenta development	8/524	79/18862	0.00155706	0.00961153	0.00667313	SOCS3/ST14/ADM/PHLDA2/CITED1/LIF/JUNB/CEBPB	8
BP	GO:0006826	iron ion transport	8/524	79/18862	0.00155706	0.00961153	0.00667313	LTF/CP/SLC11A1/HAMP/STEAP3/TCIRG1/FTL/B2M	8
BP	GO:0048145	regulation of fibroblast proliferation	8/524	79/18862	0.00155706	0.00961153	0.00667313	IFI30/CD74/FN1/S100A6/NGFR/CD300A/FOSL2/SPHK1	8
BP	GO:0048146	positive regulation of fibroblast proliferation	6/524	46/18862	0.00162914	0.0100421	0.00697207	CD74/FN1/S100A6/NGFR/FOSL2/SPHK1	6
BP	GO:0034138	toll-like receptor 3 signaling pathway	4/524	19/18862	0.00163735	0.0100783	0.00699721	CAV1/UNC93B1/HAVCR2/COLEC12	4
BP	GO:0090287	regulation of cellular response to growth factor stimulus	18/524	296/18862	0.00165504	0.0101727	0.00706275	EMILIN1/SFRP4/ITGA5/CAV1/VASN/FSTL1/NGFR/CITED1/SULF1/SPRY1/HTRA3/ENG/SPRY4/CRB2/TGFB1I1/CD63/THBS1/LOX	18
BP	GO:1902903	regulation of supramolecular fiber organization	21/524	370/18862	0.00167067	0.0102542	0.00711932	AEBP1/S100A10/CAPG/EMILIN1/FLNA/ICAM1/SCIN/HCLS1/ARPC1B/IQGAP2/GPR65/PYCARD/PLEK/HCK/GMFG/VASP/EFEMP2/CDC42EP5/RHOC/TMSB4X/NCKAP1L	21
BP	GO:0051101	regulation of DNA binding	10/524	118/18862	0.00167865	0.0102886	0.0071432	MMP9/HMOX1/PLAUR/SP100/BCL3/LIF/GZMA/IFI16/JUN/TMSB4X	10
BP	GO:0001895	retina homeostasis	8/524	80/18862	0.00168892	0.0103077	0.00715645	IGKC/LTF/IGHA1/LYZ/IGHG3/HSPB1/B2M/CRB2	8
BP	GO:0048144	fibroblast proliferation	8/524	80/18862	0.00168892	0.0103077	0.00715645	IFI30/CD74/FN1/S100A6/NGFR/CD300A/FOSL2/SPHK1	8
BP	GO:2000106	regulation of leukocyte apoptotic process	8/524	80/18862	0.00168892	0.0103077	0.00715645	ANXA1/CD74/LGALS3/CCL5/HCLS1/LGALS9/AURKB/IRF7	8
BP	GO:0001667	ameboidal-type cell migration	25/524	473/18862	0.00170899	0.0104155	0.00723129	TIMP1/ANXA1/MMP9/FN1/SRPX2/PDLIM1/HMOX1/VEGFA/LOXL2/ITGB2/ITGB4/GADD45A/FSTL1/SP100/ARHGDIB/HSPB1/TGFB2/ANGPT2/SERPINF1/ITGB1/CRB2/GRN/TMSB4X/SYDE1/THBS1	25
BP	GO:0050728	negative regulation of inflammatory response	12/524	160/18862	0.00174163	0.0105994	0.00735899	SOCS3/HLA-DRB1/HAMP/FCGR2B/TNFRSF1A/ALOX5/SLAMF8/TNFAIP6/SERPINF1/TNFRSF1B/MDK/GRN	12
BP	GO:0051385	response to mineralocorticoid	5/524	32/18862	0.00175754	0.010631	0.0073809	MAOB/FOSL1/CYBB/FOS/TRH	5
BP	GO:0090322	regulation of superoxide metabolic process	5/524	32/18862	0.00175754	0.010631	0.0073809	H19/TYROBP/ITGB2/FBLN5/CLEC7A	5
BP	GO:1903902	positive regulation of viral life cycle	5/524	32/18862	0.00175754	0.010631	0.0073809	HLA-DRB1/CD74/LGALS1/LGALS9/CD4	5
BP	GO:0010803	regulation of tumor necrosis factor-mediated signaling pathway	7/524	63/18862	0.00176896	0.010631	0.0073809	CARD16/CASP4/TNFRSF1A/LAPTM5/CASP1/PYCARD/SPHK1	7
BP	GO:0014015	positive regulation of gliogenesis	7/524	63/18862	0.00176896	0.010631	0.0073809	TLR2/CLCF1/CXCR4/LIF/TNFRSF1B/MDK/TSPO	7
BP	GO:0045670	regulation of osteoclast differentiation	7/524	63/18862	0.00176896	0.010631	0.0073809	LTF/TYROBP/TREM2/LILRB4/FOS/CCR1/CEBPB	7
BP	GO:0048662	negative regulation of smooth muscle cell proliferation	7/524	63/18862	0.00176896	0.010631	0.0073809	IGFBP3/HMOX1/SOD2/IGFBP5/ANG/AIF1/EFEMP2	7
BP	GO:1903317	regulation of protein maturation	7/524	63/18862	0.00176896	0.010631	0.0073809	MMP14/SERPINE1/CARD16/CTSZ/RUNX1/BCL2L12/THBS1	7
BP	GO:2000401	regulation of lymphocyte migration	7/524	63/18862	0.00176896	0.010631	0.0073809	CCL2/MSN/CCL5/CXCL10/AIF1/PYCARD/TNFRSF14	7
BP	GO:0001101	response to acid chemical	10/524	119/18862	0.00178828	0.0107321	0.00745116	COL1A1/COL4A1/COL1A2/VEGFA/ICAM1/COL5A2/CYBB/MMP2/CEBPB/COL18A1	10
BP	GO:0002823	negative regulation of adaptive immune response based on somatic recombination of immune receptors built from immunoglobulin superfamily domains	6/524	47/18862	0.00182446	0.0108738	0.0075495	FCGR2B/LILRB4/FOXJ1/PTPN6/HLA-F/HAVCR2	6
BP	GO:0009409	response to cold	6/524	47/18862	0.00182446	0.0108738	0.0075495	SOD2/UCP2/CXCL10/ADM/FOS/TRH	6
BP	GO:0010712	regulation of collagen metabolic process	6/524	47/18862	0.00182446	0.0108738	0.0075495	VIM/EMILIN1/RUNX1/CIITA/ENG/ITGB1	6
BP	GO:0030857	negative regulation of epithelial cell differentiation	6/524	47/18862	0.00182446	0.0108738	0.0075495	MMP9/VEGFA/CAV1/S1PR3/CITED1/SPRY1	6
BP	GO:0031952	regulation of protein autophosphorylation	6/524	47/18862	0.00182446	0.0108738	0.0075495	GPNMB/VEGFA/CAV1/MVP/ENG/IQGAP1	6
BP	GO:0090092	regulation of transmembrane receptor protein serine/threonine kinase signaling pathway	16/524	251/18862	0.00182772	0.0108782	0.00755255	GDF15/EMILIN1/SFRP4/CAV1/VASN/FSTL1/CITED1/TGFB2/SULF1/SPRY1/HTRA3/ENG/CRB2/TGFB1I1/THBS1/LOX	16
BP	GO:0034329	cell junction assembly	23/524	425/18862	0.00190849	0.0113433	0.00787546	MMP14/S100A10/FN1/SRPX2/VEGFA/ITGA5/FLNA/ITGB4/RUNX1/CAV1/ACTN1/FBLIM1/FLNC/TLR2/LAMC1/TRIP6/VASP/CD151/ZDHHC12/RHOC/VMP1/IQGAP1/THBS1	23
BP	GO:0042267	natural killer cell mediated cytotoxicity	7/524	64/18862	0.0019396	0.0115124	0.00799284	HLA-B/IL18/HLA-A/LGALS9/PTPN6/HLA-F/HAVCR2	7
BP	GO:0001656	metanephros development	8/524	82/18862	0.00197906	0.0117305	0.00814428	FOXJ1/RDH10/WWTR1/CITED1/LIF/SPRY1/EGR1/LAMB2	8
BP	GO:0002726	positive regulation of T cell cytokine production	4/524	20/18862	0.00200216	0.0117866	0.00818323	IL18/HLA-A/B2M/SASH3	4
BP	GO:0044342	type B pancreatic cell proliferation	4/524	20/18862	0.00200216	0.0117866	0.00818323	IGFBP3/IGFBP5/IGFBP4/SERPINB1	4
BP	GO:0046597	negative regulation of viral entry into host cell	4/524	20/18862	0.00200216	0.0117866	0.00818323	IFITM3/PTX3/CIITA/IFITM2	4
BP	GO:0051412	response to corticosterone	4/524	20/18862	0.00200216	0.0117866	0.00818323	MAOB/FOSL1/FOS/TRH	4
BP	GO:1903978	regulation of microglial cell activation	4/524	20/18862	0.00200216	0.0117866	0.00818323	CTSC/TREM2/SPHK1/GRN	4
BP	GO:0061028	establishment of endothelial barrier	6/524	48/18862	0.00203702	0.0119755	0.00831438	VEGFA/MSN/TNFRSF1A/ICAM1/S1PR3/ENG	6
BP	GO:0044344	cellular response to fibroblast growth factor stimulus	11/524	142/18862	0.00207071	0.012157	0.00844041	COL1A1/CD44/CCL2/POSTN/CCL5/ZFP36/NGFR/SULF1/SPRY1/SPRY4/THBS1	11
BP	GO:0048762	mesenchymal cell differentiation	15/524	231/18862	0.00209686	0.0122938	0.00853537	COL1A1/PDPN/S100A4/FN1/LOXL2/FLNA/VASN/RDH10/WWTR1/TGFB2/SPRY1/ENG/CRB2/TGFB1I1/MDK	15
BP	GO:0070265	necrotic cell death	7/524	65/18862	0.00212271	0.0124285	0.00862891	CD14/LY96/PYGL/CAV1/CASP1/YBX3/TSPO	7
BP	GO:0048754	branching morphogenesis of an epithelial tube	11/524	143/18862	0.00218863	0.0127898	0.00887977	COL4A1/MMP14/TNC/VEGFA/RDH10/CITED1/NPNT/SPRY1/ENG/MDK/CLIC4	11
BP	GO:0051651	maintenance of location in cell	14/524	209/18862	0.00219034	0.0127898	0.00887977	S100A9/S100A8/SCIN/CAV1/CXCL10/SP100/FTL/BCL3/CD4/PTPN6/SRGN/TMSB4X/TSPO/APLNR	14
BP	GO:0070391	response to lipoteichoic acid	3/524	10/18862	0.00221109	0.0128416	0.00891569	CD14/TREM2/TLR2	3
BP	GO:0071223	cellular response to lipoteichoic acid	3/524	10/18862	0.00221109	0.0128416	0.00891569	CD14/TREM2/TLR2	3
BP	GO:1900426	positive regulation of defense response to bacterium	3/524	10/18862	0.00221109	0.0128416	0.00891569	CYBA/HAVCR2/GRN	3
BP	GO:1902337	regulation of apoptotic process involved in morphogenesis	3/524	10/18862	0.00221109	0.0128416	0.00891569	TNFRSF1A/TGFB2/TNFRSF1B	3
BP	GO:0097305	response to alcohol	15/524	233/18862	0.00227869	0.0132164	0.00917594	S100A8/CD14/HAMP/TNC/SOD2/ICAM1/SPI1/MAOB/FOSL1/CYBB/CA3/VCAM1/FOS/IGFBP7/TRH	15
BP	GO:0035821	modulation of process of other organism	10/524	123/18862	0.00228613	0.0132418	0.00919354	LTF/ANXA2/S100A9/CCL5/PTX3/CD4/GSDMD/SLPI/CLEC7A/JUN	10
BP	GO:0008625	extrinsic apoptotic signaling pathway via death domain receptors	8/524	84/18862	0.00230708	0.0133377	0.00926013	SERPINE1/HMOX1/LGALS3/TNFRSF1A/ICAM1/SP100/ATF3/THBS1	8
BP	GO:0106106	cold-induced thermogenesis	11/524	144/18862	0.00231195	0.0133377	0.00926013	VEGFA/FABP5/SLN/UCP2/MFAP2/CAV1/IL18/G0S2/CXCR4/CEBPB/LAMA4	11
BP	GO:0120161	regulation of cold-induced thermogenesis	11/524	144/18862	0.00231195	0.0133377	0.00926013	VEGFA/FABP5/SLN/UCP2/MFAP2/CAV1/IL18/G0S2/CXCR4/CEBPB/LAMA4	11
BP	GO:0071214	cellular response to abiotic stimulus	19/524	330/18862	0.00232189	0.0133594	0.0092752	TIMP1/COL1A1/MMP9/HAMP/CARD16/TNFRSF1A/GADD45A/CASP1/MMP2/YBX3/IRF1/EGR1/AURKB/IFI16/LTBR/ENG/RELB/CNN2/TSPO	19
BP	GO:0104004	cellular response to environmental stimulus	19/524	330/18862	0.00232189	0.0133594	0.0092752	TIMP1/COL1A1/MMP9/HAMP/CARD16/TNFRSF1A/GADD45A/CASP1/MMP2/YBX3/IRF1/EGR1/AURKB/IFI16/LTBR/ENG/RELB/CNN2/TSPO	19
BP	GO:0035455	response to interferon-alpha	4/524	21/18862	0.00241952	0.0138657	0.00962672	IFITM3/BST2/IFITM2/MX2	4
BP	GO:0046641	positive regulation of alpha-beta T cell proliferation	4/524	21/18862	0.00241952	0.0138657	0.00962672	IL18/HLA-A/LGALS9/CD3E	4
BP	GO:1902254	negative regulation of intrinsic apoptotic signaling pathway by p53 class mediator	4/524	21/18862	0.00241952	0.0138657	0.00962672	CD74/CD44/MUC1/BCL2L12	4
BP	GO:0007163	establishment or maintenance of cell polarity	14/524	212/18862	0.00249673	0.0142892	0.00992079	PDLIM1/MSN/PARVG/FOXJ1/RAC2/TCIRG1/SPRY1/KIF2C/WEE1/ITGB1/CRB2/RHOC/NCKAP1L/CLIC4	14
BP	GO:0008347	glial cell migration	6/524	50/18862	0.00251765	0.0143899	0.00999068	MMP14/CCL2/TREM2/LAMB1/TGFB2/TSPO	6
BP	GO:0002228	natural killer cell mediated immunity	7/524	67/18862	0.00252877	0.0144344	0.0100215	HLA-B/IL18/HLA-A/LGALS9/PTPN6/HLA-F/HAVCR2	7
BP	GO:0001952	regulation of cell-matrix adhesion	10/524	125/18862	0.00257378	0.0146719	0.0101865	PLAU/MMP14/SERPINE1/S100A10/POSTN/VEGFA/EFEMP2/CD3E/IQGAP1/THBS1	10
BP	GO:0043112	receptor metabolic process	12/524	168/18862	0.0026183	0.014906	0.010349	ANXA2/FCER1G/VEGFA/SFRP4/ITGB2/LAPTM5/CAV1/LILRB4/ADM/ITGB1/CD63/MX2	12
BP	GO:0060562	epithelial tube morphogenesis	18/524	309/18862	0.00264032	0.0150116	0.0104223	COL4A1/MMP14/TNC/VEGFA/CTHRC1/ST14/CXCL10/ADM/RDH10/CXCR4/CITED1/TGFB2/NPNT/SPRY1/VASP/ENG/MDK/CLIC4	18
BP	GO:0040036	regulation of fibroblast growth factor receptor signaling pathway	5/524	35/18862	0.00264627	0.0150257	0.0104321	NGFR/SULF1/SPRY1/SPRY4/THBS1	5
BP	GO:0032755	positive regulation of interleukin-6 production	8/524	86/18862	0.00267628	0.0151563	0.0105227	CD74/TYROBP/CYBA/TLR2/LGALS9/AIF1/PYCARD/CLEC7A	8
BP	GO:0055072	iron ion homeostasis	8/524	86/18862	0.00267628	0.0151563	0.0105227	LTF/CP/SLC11A1/HAMP/HMOX1/STEAP3/FTL/B2M	8
BP	GO:0001935	endothelial cell proliferation	13/524	191/18862	0.0027047	0.0152971	0.0106205	MMP14/CCL2/HMOX1/VEGFA/LOXL2/CAV1/NGFR/ALOX5/ANG/SULF1/MDK/THBS1/APLNR	13
BP	GO:0006026	aminoglycan catabolic process	7/524	68/18862	0.00275294	0.0155496	0.0107959	CHI3L2/CD44/HSPG2/LUM/BGN/FMOD/SDC1	7
BP	GO:0030330	DNA damage response, signal transduction by p53 class mediator	9/524	106/18862	0.00278372	0.0157029	0.0109023	CD74/CD44/GADD45A/SP100/BATF/MUC1/BCL3/PLK3/CDK2	9
BP	GO:0097300	programmed necrotic cell death	6/524	51/18862	0.00278766	0.0157042	0.0109031	CD14/LY96/PYGL/CAV1/CASP1/YBX3	6
BP	GO:0051924	regulation of calcium ion transport	15/524	238/18862	0.00279121	0.0157042	0.0109031	CCL2/SLN/LGALS3/ICAM1/CCL5/CAV1/CXCL10/GEM/CXCR4/CD4/PTPN6/CCR1/CD33/TSPO/APLNR	15
BP	GO:0060485	mesenchyme development	17/524	287/18862	0.00288918	0.0161715	0.0112276	COL1A1/PDPN/S100A4/FN1/LOXL2/FLNA/ACTA2/ACTG2/VASN/RDH10/WWTR1/TGFB2/SPRY1/ENG/CRB2/TGFB1I1/MDK	17
BP	GO:0017015	regulation of transforming growth factor beta receptor signaling pathway	10/524	127/18862	0.00288972	0.0161715	0.0112276	EMILIN1/CAV1/VASN/CITED1/SPRY1/HTRA3/ENG/TGFB1I1/THBS1/LOX	10
BP	GO:0048714	positive regulation of oligodendrocyte differentiation	4/524	22/18862	0.00289299	0.0161715	0.0112276	TLR2/CXCR4/TNFRSF1B/MDK	4
BP	GO:0050765	negative regulation of phagocytosis	4/524	22/18862	0.00289299	0.0161715	0.0112276	FCGR2B/TLR2/PLSCR1/CD300A	4
BP	GO:1904996	positive regulation of leukocyte adhesion to vascular endothelial cell	4/524	22/18862	0.00289299	0.0161715	0.0112276	ITGB2/ICAM1/ALOX5/MDK	4
BP	GO:0060249	anatomical structure homeostasis	24/524	466/18862	0.00292506	0.0163297	0.0113374	SERPINA3/IGKC/LTF/IGHA1/SPP1/LYZ/HAMP/IGHG3/VEGFA/ACP5/SP100/LAMC1/WWTR1/RAC2/TCIRG1/HSPB1/B2M/SASH3/PKIB/AURKB/ITGB1/CRB2/RCN3/LOX	24
BP	GO:0001765	membrane raft assembly	3/524	11/18862	0.00297787	0.0164334	0.0114095	ANXA2/S100A10/CAV1	3
BP	GO:0002645	positive regulation of tolerance induction	3/524	11/18862	0.00297787	0.0164334	0.0114095	LILRB4/FOXJ1/CD3E	3
BP	GO:0033632	regulation of cell-cell adhesion mediated by integrin	3/524	11/18862	0.00297787	0.0164334	0.0114095	CCL5/FERMT3/CD3E	3
BP	GO:0043589	skin morphogenesis	3/524	11/18862	0.00297787	0.0164334	0.0114095	COL1A1/COL1A2/ITGB4	3
BP	GO:0045628	regulation of T-helper 2 cell differentiation	3/524	11/18862	0.00297787	0.0164334	0.0114095	ANXA1/IL18/CD86	3
BP	GO:0060009	Sertoli cell development	3/524	11/18862	0.00297787	0.0164334	0.0114095	FLNA/ICAM1/SDC1	3
BP	GO:0071492	cellular response to UV-A	3/524	11/18862	0.00297787	0.0164334	0.0114095	TIMP1/MMP9/MMP2	3
BP	GO:1903265	positive regulation of tumor necrosis factor-mediated signaling pathway	3/524	11/18862	0.00297787	0.0164334	0.0114095	CASP4/LAPTM5/CASP1	3
BP	GO:1904748	regulation of apoptotic process involved in development	3/524	11/18862	0.00297787	0.0164334	0.0114095	TNFRSF1A/TGFB2/TNFRSF1B	3
BP	GO:0006213	pyrimidine nucleoside metabolic process	5/524	36/18862	0.00300403	0.0165566	0.011495	TYMP/APOBEC3C/APOBEC3G/TK1/DPYD	5
BP	GO:0007265	Ras protein signal transduction	19/524	338/18862	0.00302631	0.0166452	0.0115565	PDPN/COL3A1/COL1A2/NGFR/ARHGDIB/GPR65/RAC2/RAB42/TGFB2/AIF1/LPAR6/SPRY1/DOK2/FBP1/JUN/CYTH4/CDC42EP5/SPRY4/CDK2	19
BP	GO:0001659	temperature homeostasis	12/524	171/18862	0.0030278	0.0166452	0.0115565	VEGFA/FABP5/SLN/UCP2/MFAP2/CAV1/IL18/G0S2/CXCR4/EGR1/CEBPB/LAMA4	12
BP	GO:0031103	axon regeneration	6/524	52/18862	0.00307877	0.0168824	0.0117212	SPP1/TNC/FLNA/GRN/LAMB2/TSPO	6
BP	GO:0043392	negative regulation of DNA binding	6/524	52/18862	0.00307877	0.0168824	0.0117212	HMOX1/SP100/GZMA/IFI16/JUN/TMSB4X	6
BP	GO:1901215	negative regulation of neuron death	13/524	195/18862	0.00323377	0.0177099	0.0122957	GPNMB/CCL2/HMOX1/SOD2/C5AR1/CLCF1/CITED1/HLA-F/SERPINF1/CEBPB/TNFRSF1B/MDK/GRN	13
BP	GO:0051091	positive regulation of DNA-binding transcription factor activity	16/524	266/18862	0.00326143	0.0178388	0.0123852	LTF/S100A9/S100A8/CARD16/VEGFA/ITGB2/ICAM1/CAV1/HCLS1/IL18/TLR2/FOSL1/LGALS9/PYCARD/SPHK1/TRIM22	16
BP	GO:0051983	regulation of chromosome segregation	8/524	89/18862	0.00331482	0.0181079	0.012572	UBE2C/CDC20/PLSCR1/PTTG1/KIF2C/AURKB/TACC3/NEK6	8
BP	GO:0006469	negative regulation of protein kinase activity	15/524	243/18862	0.00339536	0.0183902	0.012768	SOCS3/GADD45A/CAV1/LILRB4/WWTR1/CD300A/HSPB1/PTPN6/CDKN2C/PYCARD/SPRY1/PKIB/MVP/GMFG/SPRY4	15
BP	GO:0035886	vascular associated smooth muscle cell differentiation	5/524	37/18862	0.00339541	0.0183902	0.012768	SOD2/VEGFA/ADM/EFEMP2/ENG	5
BP	GO:2000403	positive regulation of lymphocyte migration	5/524	37/18862	0.00339541	0.0183902	0.012768	CCL5/CXCL10/AIF1/PYCARD/TNFRSF14	5
BP	GO:0046683	response to organophosphorus	10/524	130/18862	0.00342091	0.0183902	0.012768	COL1A1/CASP1/IGFBP5/FOSL1/MMP19/CITED1/FOS/JUN/SDC1/LDHA	10
BP	GO:1903844	regulation of cellular response to transforming growth factor beta stimulus	10/524	130/18862	0.00342091	0.0183902	0.012768	EMILIN1/CAV1/VASN/CITED1/SPRY1/HTRA3/ENG/TGFB1I1/THBS1/LOX	10
BP	GO:0007035	vacuolar acidification	4/524	23/18862	0.00342609	0.0183902	0.012768	SLC11A1/TCIRG1/GRN/CLIC4	4
BP	GO:0019430	removal of superoxide radicals	4/524	23/18862	0.00342609	0.0183902	0.012768	H19/SOD2/SOD3/FBLN5	4
BP	GO:0034505	tooth mineralization	4/524	23/18862	0.00342609	0.0183902	0.012768	COL1A1/FAM20A/FAM20C/TCIRG1	4
BP	GO:0046135	pyrimidine nucleoside catabolic process	4/524	23/18862	0.00342609	0.0183902	0.012768	TYMP/APOBEC3C/APOBEC3G/DPYD	4
BP	GO:0060143	positive regulation of syncytium formation by plasma membrane fusion	4/524	23/18862	0.00342609	0.0183902	0.012768	GDF15/TYROBP/TREM2/CD53	4
BP	GO:0060561	apoptotic process involved in morphogenesis	4/524	23/18862	0.00342609	0.0183902	0.012768	TNFRSF1A/SPI1/TGFB2/TNFRSF1B	4
BP	GO:0072677	eosinophil migration	4/524	23/18862	0.00342609	0.0183902	0.012768	CCL2/LGALS3/CCL5/CD300A	4
BP	GO:1903055	positive regulation of extracellular matrix organization	4/524	23/18862	0.00342609	0.0183902	0.012768	PDPN/EMILIN1/RUNX1/EFEMP2	4
BP	GO:2000353	positive regulation of endothelial cell apoptotic process	4/524	23/18862	0.00342609	0.0183902	0.012768	CCL2/CD248/ECSCR/THBS1	4
BP	GO:0032720	negative regulation of tumor necrosis factor production	7/524	71/18862	0.0035176	0.0188346	0.0130766	TREM2/LGALS9/BCL3/PTPN6/HAVCR2/CD33/TSPO	7
BP	GO:1905818	regulation of chromosome separation	7/524	71/18862	0.0035176	0.0188346	0.0130766	UBE2C/CDC20/PLSCR1/PTTG1/AURKB/TACC3/NEK6	7
BP	GO:0043523	regulation of neuron apoptotic process	13/524	197/18862	0.00352827	0.0188684	0.0131	CCL2/HMOX1/SOD2/TYROBP/C5AR1/CLCF1/CITED1/MYBL2/TGFB2/JUN/CEBPB/MDK/GRN	13
BP	GO:0014068	positive regulation of phosphatidylinositol 3-kinase signaling	8/524	90/18862	0.00355202	0.0189719	0.0131719	FN1/CCL5/NCF1/HCLS1/IL18/TGFB2/PTPN6/HCST	8
BP	GO:0072073	kidney epithelium development	10/524	131/18862	0.00361426	0.0192805	0.0133861	VEGFA/FOXJ1/WWTR1/CITED1/LIF/NPNT/SPRY1/LAMB2/IQGAP1/SDC1	10
BP	GO:0009743	response to carbohydrate	14/524	221/18862	0.00363428	0.0193634	0.0134437	HLA-DRB1/COL6A2/SOD2/UCP2/ICAM1/LGALS1/EGR1/CLEC7A/TRH/ANGPT2/SERPINF1/COLEC12/THBS1/LDHA	14
BP	GO:1990845	adaptive thermogenesis	11/524	153/18862	0.00369493	0.0196471	0.0136407	VEGFA/FABP5/SLN/UCP2/MFAP2/CAV1/IL18/G0S2/CXCR4/CEBPB/LAMA4	11
BP	GO:0051235	maintenance of location	18/524	319/18862	0.00369662	0.0196471	0.0136407	S100A9/S100A8/MSR1/C3/FLNA/SCIN/CAV1/CXCL10/SP100/FTL/BCL3/CD4/PTPN6/SRGN/PLIN2/TMSB4X/TSPO/APLNR	18
BP	GO:0061756	leukocyte adhesion to vascular endothelial cell	6/524	54/18862	0.0037283	0.0197911	0.0137407	ITGB2/ICAM1/ALOX5/VCAM1/ITGB1/MDK	6
BP	GO:0032273	positive regulation of protein polymerization	10/524	132/18862	0.00381617	0.0202327	0.0140472	ICAM1/SCIN/ARPC1B/IQGAP2/PYCARD/HCK/GMFG/VASP/CDC42EP5/NCKAP1L	10
BP	GO:0097242	amyloid-beta clearance	5/524	38/18862	0.00382214	0.0202395	0.014052	MSR1/C3/ITGB2/TREM2/C5AR1	5
BP	GO:0002664	regulation of T cell tolerance induction	3/524	12/18862	0.00388914	0.0203204	0.0141081	HLA-B/LILRB4/CD3E	3
BP	GO:0002713	negative regulation of B cell mediated immunity	3/524	12/18862	0.00388914	0.0203204	0.0141081	FCGR2B/FOXJ1/PTPN6	3
BP	GO:0002890	negative regulation of immunoglobulin mediated immune response	3/524	12/18862	0.00388914	0.0203204	0.0141081	FCGR2B/FOXJ1/PTPN6	3
BP	GO:0031581	hemidesmosome assembly	3/524	12/18862	0.00388914	0.0203204	0.0141081	ITGB4/LAMC1/CD151	3
BP	GO:0031953	negative regulation of protein autophosphorylation	3/524	12/18862	0.00388914	0.0203204	0.0141081	CAV1/MVP/ENG	3
BP	GO:0032352	positive regulation of hormone metabolic process	3/524	12/18862	0.00388914	0.0203204	0.0141081	ADM/RDH10/EGR1	3
BP	GO:0032908	regulation of transforming growth factor beta1 production	3/524	12/18862	0.00388914	0.0203204	0.0141081	TYROBP/LUM/THBS1	3
BP	GO:0038063	collagen-activated tyrosine kinase receptor signaling pathway	3/524	12/18862	0.00388914	0.0203204	0.0141081	COL1A1/COL4A1/COL4A2	3
BP	GO:0060670	branching involved in labyrinthine layer morphogenesis	3/524	12/18862	0.00388914	0.0203204	0.0141081	SOCS3/ST14/ADM	3
BP	GO:0070278	extracellular matrix constituent secretion	3/524	12/18862	0.00388914	0.0203204	0.0141081	TNFRSF1A/TNFRSF1B/ENG	3
BP	GO:0071801	regulation of podosome assembly	3/524	12/18862	0.00388914	0.0203204	0.0141081	MSN/HCK/LCP1	3
BP	GO:0010959	regulation of metal ion transport	15/524	247/18862	0.00395258	0.0206269	0.0143209	CCL2/SLN/LGALS3/ICAM1/CCL5/CAV1/CXCL10/GEM/CXCR4/CD4/PTPN6/CCR1/CD33/TSPO/APLNR	15
BP	GO:0036003	positive regulation of transcription from RNA polymerase II promoter in response to stress	4/524	24/18862	0.00402223	0.0209146	0.0145207	VEGFA/MUC1/ATF3/CEBPB	4
BP	GO:0043567	regulation of insulin-like growth factor receptor signaling pathway	4/524	24/18862	0.00402223	0.0209146	0.0145207	IGFBP2/IGFBP3/IGFBP5/IGFBP4	4
BP	GO:2001026	regulation of endothelial cell chemotaxis	4/524	24/18862	0.00402223	0.0209146	0.0145207	VEGFA/HSPB1/TMSB4X/THBS1	4
BP	GO:0001836	release of cytochrome c from mitochondria	6/524	55/18862	0.00408872	0.0212348	0.014743	MMP9/PLAUR/SOD2/PYCARD/IFI6/JUN	6
BP	GO:0043491	protein kinase B signaling	16/524	273/18862	0.00419476	0.0217594	0.0151072	H19/GDF15/CCL2/CCL5/HCLS1/IGFBP5/IL18/RAC2/C1QTNF1/CD86/ENG/PLK3/ITGB1/RCN3/THBS1/LOX	16
BP	GO:0045622	regulation of T-helper cell differentiation	5/524	39/18862	0.00428592	0.022179	0.0153985	ANXA1/HLA-DRA/HLA-DRB1/IL18/CD86	5
BP	GO:0050832	defense response to fungus	5/524	39/18862	0.00428592	0.022179	0.0153985	LTF/S100A9/S100A8/HAMP/RARRES2	5
BP	GO:0046456	icosanoid biosynthetic process	6/524	56/18862	0.00447427	0.0230983	0.0160368	ANXA1/CD74/ALOX5AP/FABP5/ALOX5/TBXAS1	6
BP	GO:0060135	maternal process involved in female pregnancy	6/524	56/18862	0.00447427	0.0230983	0.0160368	SPP1/LGALS9/LIF/JUNB/ANGPT2/HAVCR2	6
BP	GO:0071347	cellular response to interleukin-1	12/524	180/18862	0.0045765	0.0235979	0.0163836	GBP2/CCL2/GBP1/ICAM1/CCL5/PSMB9/GBP3/PYCARD/TFPI/EGR1/PSMB8/CEBPB	12
BP	GO:0031664	regulation of lipopolysaccharide-mediated signaling pathway	4/524	25/18862	0.00468473	0.0239842	0.0166519	LTF/CARD16/LY96/LY86	4
BP	GO:0033622	integrin activation	4/524	25/18862	0.00468473	0.0239842	0.0166519	FN1/FERMT3/FBLIM1/PLEK	4
BP	GO:0071450	cellular response to oxygen radical	4/524	25/18862	0.00468473	0.0239842	0.0166519	H19/SOD2/SOD3/FBLN5	4
BP	GO:0071451	cellular response to superoxide	4/524	25/18862	0.00468473	0.0239842	0.0166519	H19/SOD2/SOD3/FBLN5	4
BP	GO:0072202	cell differentiation involved in metanephros development	4/524	25/18862	0.00468473	0.0239842	0.0166519	WWTR1/CITED1/LIF/LAMB2	4
BP	GO:1990776	response to angiotensin	4/524	25/18862	0.00468473	0.0239842	0.0166519	CAV1/CYBB/AGTRAP/IQGAP1	4
BP	GO:1903305	regulation of regulated secretory pathway	10/524	136/18862	0.00471474	0.0241094	0.0167387	HMOX1/FCGR2B/ITGB2/VAMP8/IL13RA2/RAC2/LGALS9/CD300A/HLA-F/STXBP2	10
BP	GO:0051656	establishment of organelle localization	22/524	431/18862	0.00475701	0.0242967	0.0168688	CTSC/SERPINA1/HMOX1/CTSZ/VAMP8/IL13RA2/RAC2/LGALS9/CD300A/GEM/TCIRG1/MYO1G/SPRY1/KIF2C/AURKB/MILR1/ITGB1/NUSAP1/LAT2/STXBP2/MYO1F/MX2	22
BP	GO:0043536	positive regulation of blood vessel endothelial cell migration	7/524	75/18862	0.00477638	0.0243381	0.0168976	ANXA1/SRPX2/HMOX1/VEGFA/HSPB1/TMSB4X/THBS1	7
BP	GO:0072332	intrinsic apoptotic signaling pathway by p53 class mediator	7/524	75/18862	0.00477638	0.0243381	0.0168976	CD74/CD44/MUC1/BCL3/BCL2L12/PYCARD/IFI16	7
BP	GO:0009266	response to temperature stimulus	14/524	228/18862	0.00478503	0.0243423	0.0169004	CD14/HMOX1/SOD2/HSPA6/UCP2/CXCL10/ADM/NGFR/CXCR4/FOS/IGFBP7/TRH/TGFB1I1/THBS1	14
BP	GO:0030890	positive regulation of B cell proliferation	5/524	40/18862	0.00478846	0.0243423	0.0169004	CD74/CLCF1/TNFSF13B/SASH3/NCKAP1L	5
BP	GO:0002260	lymphocyte homeostasis	6/524	57/18862	0.00488595	0.0247107	0.0171563	CD74/LGALS9/TCIRG1/TNFSF13B/CCNB2/NCKAP1L	6
BP	GO:0051304	chromosome separation	8/524	95/18862	0.00494137	0.0247107	0.0171563	UBE2C/CDC20/PLSCR1/TOP2A/PTTG1/AURKB/TACC3/NEK6	8
BP	GO:0001771	immunological synapse formation	3/524	13/18862	0.00495244	0.0247107	0.0171563	MSN/LGALS3/HAVCR2	3
BP	GO:0001886	endothelial cell morphogenesis	3/524	13/18862	0.00495244	0.0247107	0.0171563	COL22A1/CLIC4/COL18A1	3
BP	GO:0002679	respiratory burst involved in defense response	3/524	13/18862	0.00495244	0.0247107	0.0171563	SLAMF8/HCK/GRN	3
BP	GO:0002923	regulation of humoral immune response mediated by circulating immunoglobulin	3/524	13/18862	0.00495244	0.0247107	0.0171563	FCGR2B/FOXJ1/PTPN6	3
BP	GO:0031392	regulation of prostaglandin biosynthetic process	3/524	13/18862	0.00495244	0.0247107	0.0171563	ANXA1/CD74/FABP5	3
BP	GO:0032905	transforming growth factor beta1 production	3/524	13/18862	0.00495244	0.0247107	0.0171563	TYROBP/LUM/THBS1	3
BP	GO:0043568	positive regulation of insulin-like growth factor receptor signaling pathway	3/524	13/18862	0.00495244	0.0247107	0.0171563	IGFBP3/IGFBP5/IGFBP4	3
BP	GO:0051764	actin crosslink formation	3/524	13/18862	0.00495244	0.0247107	0.0171563	FLNA/AIF1/LCP1	3
BP	GO:0060100	positive regulation of phagocytosis, engulfment	3/524	13/18862	0.00495244	0.0247107	0.0171563	C3/TREM2/NCKAP1L	3
BP	GO:0061043	regulation of vascular wound healing	3/524	13/18862	0.00495244	0.0247107	0.0171563	SERPINE1/ALOX5/CXCR4	3
BP	GO:0072310	glomerular epithelial cell development	3/524	13/18862	0.00495244	0.0247107	0.0171563	FOXJ1/LAMB2/IQGAP1	3
BP	GO:0072683	T cell extravasation	3/524	13/18862	0.00495244	0.0247107	0.0171563	CCL2/ICAM1/CD99	3
BP	GO:1903054	negative regulation of extracellular matrix organization	3/524	13/18862	0.00495244	0.0247107	0.0171563	EMILIN1/TNFRSF1A/TNFRSF1B	3
BP	GO:1905155	positive regulation of membrane invagination	3/524	13/18862	0.00495244	0.0247107	0.0171563	C3/TREM2/NCKAP1L	3
BP	GO:0060395	SMAD protein signal transduction	7/524	76/18862	0.00513822	0.0256081	0.0177793	VIM/GDF15/WWTR1/CITED1/FOS/TGFB2/JUN	7
BP	GO:0051402	neuron apoptotic process	14/524	230/18862	0.005163	0.025702	0.0178445	CCL2/HMOX1/SOD2/TYROBP/C5AR1/NGFR/CLCF1/CITED1/MYBL2/TGFB2/JUN/CEBPB/MDK/GRN	14
BP	GO:0042100	B cell proliferation	8/524	96/18862	0.00526319	0.0261706	0.0181698	CD74/FCGR2B/TYROBP/CLCF1/CD300A/TNFSF13B/SASH3/NCKAP1L	8
BP	GO:2000351	regulation of endothelial cell apoptotic process	6/524	58/18862	0.00532479	0.0263281	0.0182792	SERPINE1/CCL2/CD248/ICAM1/ECSCR/THBS1	6
BP	GO:0007520	myoblast fusion	5/524	41/18862	0.00533143	0.0263281	0.0182792	GDF15/CXCL10/CD53/MYOF/ADAM12	5
BP	GO:0032689	negative regulation of interferon-gamma production	5/524	41/18862	0.00533143	0.0263281	0.0182792	HLA-DRB1/LAPTM5/LILRB4/LGALS9/HAVCR2	5
BP	GO:0032691	negative regulation of interleukin-1 beta production	5/524	41/18862	0.00533143	0.0263281	0.0182792	CARD16/TREM2/LILRB4/SERPINB1/CD33	5
BP	GO:0033574	response to testosterone	5/524	41/18862	0.00533143	0.0263281	0.0182792	SPP1/MSN/CA9/THBS1/TSPO	5
BP	GO:0046636	negative regulation of alpha-beta T cell activation	5/524	41/18862	0.00533143	0.0263281	0.0182792	ANXA1/RUNX1/LGALS9/CD300A/TNFRSF14	5
BP	GO:0061082	myeloid leukocyte cytokine production	4/524	26/18862	0.00541678	0.0267191	0.0185506	CD74/HMOX1/LAPTM5/TGFB2	4
BP	GO:0055076	transition metal ion homeostasis	10/524	139/18862	0.00549174	0.0270579	0.0187859	LTF/CP/S100A9/S100A8/SLC11A1/HAMP/HMOX1/STEAP3/FTL/B2M	10
BP	GO:0046209	nitric oxide metabolic process	7/524	77/18862	0.00552025	0.0271674	0.0188619	ITGB2/ICAM1/CAV1/PTX3/TLR2/CLEC7A/TSPO	7
BP	GO:0051928	positive regulation of calcium ion transport	9/524	118/18862	0.00566862	0.0278659	0.0193468	CCL2/LGALS3/CCL5/CAV1/CXCL10/CD4/CCR1/TSPO/APLNR	9
BP	GO:0045428	regulation of nitric oxide biosynthetic process	6/524	59/18862	0.0057918	0.0284068	0.0197224	ITGB2/ICAM1/CAV1/PTX3/CLEC7A/TSPO	6
BP	GO:0090303	positive regulation of wound healing	6/524	59/18862	0.0057918	0.0284068	0.0197224	ANXA1/SERPINE1/CXCR4/CLEC7A/ITGB1/THBS1	6
BP	GO:0032965	regulation of collagen biosynthetic process	5/524	42/18862	0.00591652	0.0289198	0.0200786	VIM/EMILIN1/RUNX1/CIITA/ENG	5
BP	GO:0062208	positive regulation of pattern recognition receptor signaling pathway	5/524	42/18862	0.00591652	0.0289198	0.0200786	LTF/CYBA/SLC15A3/CAV1/TLR2	5
BP	GO:0001570	vasculogenesis	7/524	78/18862	0.00592317	0.0289198	0.0200786	VEGFA/CAV1/ADM/CITED1/JUNB/ENG/APLNR	7
BP	GO:2001057	reactive nitrogen species metabolic process	7/524	78/18862	0.00592317	0.0289198	0.0200786	ITGB2/ICAM1/CAV1/PTX3/TLR2/CLEC7A/TSPO	7
BP	GO:0030324	lung development	11/524	163/18862	0.00593514	0.0289455	0.0200964	PDPN/MMP14/TNC/VEGFA/IGFBP5/FOXJ1/RDH10/LIF/SPRY1/RCN3/LOX	11
BP	GO:0002467	germinal center formation	3/524	14/18862	0.00617434	0.0297428	0.02065	FOXJ1/BCL3/TNFSF13B	3
BP	GO:0002517	T cell tolerance induction	3/524	14/18862	0.00617434	0.0297428	0.02065	HLA-B/LILRB4/CD3E	3
BP	GO:0010771	negative regulation of cell morphogenesis involved in differentiation	3/524	14/18862	0.00617434	0.0297428	0.02065	GBP1/POSTN/SPRY4	3
BP	GO:0010935	regulation of macrophage cytokine production	3/524	14/18862	0.00617434	0.0297428	0.02065	CD74/LAPTM5/TGFB2	3
BP	GO:0018158	protein oxidation	3/524	14/18862	0.00617434	0.0297428	0.02065	LOXL2/LOXL1/LOX	3
BP	GO:0032688	negative regulation of interferon-beta production	3/524	14/18862	0.00617434	0.0297428	0.02065	PYCARD/NMI/RELB	3
BP	GO:0034356	NAD biosynthesis via nicotinamide riboside salvage pathway	3/524	14/18862	0.00617434	0.0297428	0.02065	NNMT/NAMPT/PARP9	3
BP	GO:0045059	positive thymic T cell selection	3/524	14/18862	0.00617434	0.0297428	0.02065	CD74/CD3D/CD3E	3
BP	GO:0070141	response to UV-A	3/524	14/18862	0.00617434	0.0297428	0.02065	TIMP1/MMP9/MMP2	3
BP	GO:1900025	negative regulation of substrate adhesion-dependent cell spreading	3/524	14/18862	0.00617434	0.0297428	0.02065	GBP1/POSTN/SPRY4	3
BP	GO:1905065	positive regulation of vascular associated smooth muscle cell differentiation	3/524	14/18862	0.00617434	0.0297428	0.02065	SOD2/EFEMP2/ENG	3
BP	GO:0002825	regulation of T-helper 1 type immune response	4/524	27/18862	0.00622148	0.0298527	0.0207262	ANXA1/SLC11A1/IL18/HAVCR2	4
BP	GO:0034123	positive regulation of toll-like receptor signaling pathway	4/524	27/18862	0.00622148	0.0298527	0.0207262	LTF/CYBA/CAV1/TLR2	4
BP	GO:0045672	positive regulation of osteoclast differentiation	4/524	27/18862	0.00622148	0.0298527	0.0207262	TYROBP/TREM2/FOS/CCR1	4
BP	GO:0007204	positive regulation of cytosolic calcium ion concentration	17/524	310/18862	0.00622478	0.0298527	0.0207262	CAV1/CXCL10/S1PR3/C5AR1/ADM/FPR3/GPR65/CD52/FPR1/CXCR4/C3AR1/CD4/PTPN6/LPAR6/CCR1/C1QTNF1/APLNR	17
BP	GO:0001933	negative regulation of protein phosphorylation	19/524	362/18862	0.00628357	0.0300891	0.0208904	SOCS3/IGFBP3/EMILIN1/GADD45A/CAV1/LILRB4/WWTR1/CD300A/HSPB1/PTPN6/CDKN2C/PYCARD/SPRY1/PKIB/MVP/GMFG/ENG/SAMSN1/SPRY4	19
BP	GO:0034113	heterotypic cell-cell adhesion	6/524	60/18862	0.006288	0.0300891	0.0208904	CD44/ITGB2/ITGA5/CD58/VCAM1/ITGB1	6
BP	GO:0001776	leukocyte homeostasis	7/524	79/18862	0.00634766	0.030341	0.0210652	ANXA1/CD74/LGALS9/TCIRG1/TNFSF13B/CCNB2/NCKAP1L	7
BP	GO:0034142	toll-like receptor 4 signaling pathway	5/524	43/18862	0.00654536	0.0311481	0.0216256	LTF/CD14/LY96/ITGB2/NMI	5
BP	GO:0046006	regulation of activated T cell proliferation	5/524	43/18862	0.00654536	0.0311481	0.0216256	IGFBP2/LILRB4/IL18/LGALS9/PYCARD	5
BP	GO:0070266	necroptotic process	5/524	43/18862	0.00654536	0.0311481	0.0216256	CD14/LY96/PYGL/CAV1/YBX3	5
BP	GO:2000404	regulation of T cell migration	5/524	43/18862	0.00654536	0.0311481	0.0216256	CCL5/CXCL10/AIF1/PYCARD/TNFRSF14	5
BP	GO:1905952	regulation of lipid localization	12/524	189/18862	0.00670267	0.0318616	0.022121	ANXA2/SPP1/MSR1/C3/CAV1/APOC2/TRH/PLIN2/C1QTNF1/ITGB1/THBS1/TSPO	12
BP	GO:0080164	regulation of nitric oxide metabolic process	6/524	61/18862	0.00681439	0.0323571	0.022465	ITGB2/ICAM1/CAV1/PTX3/CLEC7A/TSPO	6
BP	GO:0090130	tissue migration	19/524	365/18862	0.00684109	0.0324483	0.0225283	ANXA1/MMP9/SRPX2/HMOX1/VEGFA/LOXL2/ITGB2/ACTA2/ACTG2/GADD45A/FSTL1/SP100/HSPB1/TGFB2/ANGPT2/SERPINF1/GRN/TMSB4X/THBS1	19
BP	GO:0014074	response to purine-containing compound	10/524	144/18862	0.0070054	0.0331912	0.0230441	COL1A1/CASP1/IGFBP5/FOSL1/MMP19/CITED1/FOS/JUN/SDC1/LDHA	10
BP	GO:0030323	respiratory tube development	11/524	167/18862	0.00708488	0.0334643	0.0232337	PDPN/MMP14/TNC/VEGFA/IGFBP5/FOXJ1/RDH10/LIF/SPRY1/RCN3/LOX	11
BP	GO:0010039	response to iron ion	4/524	28/18862	0.00710177	0.0334643	0.0232337	C1QA/HAMP/HMOX1/B2M	4
BP	GO:0010575	positive regulation of vascular endothelial growth factor production	4/524	28/18862	0.00710177	0.0334643	0.0232337	C3/C5AR1/C3AR1/SULF1	4
BP	GO:0046426	negative regulation of receptor signaling pathway via JAK-STAT	4/524	28/18862	0.00710177	0.0334643	0.0232337	SOCS3/CAV1/BCL3/SOCS2	4
BP	GO:1902253	regulation of intrinsic apoptotic signaling pathway by p53 class mediator	4/524	28/18862	0.00710177	0.0334643	0.0232337	CD74/CD44/MUC1/BCL2L12	4
BP	GO:0042269	regulation of natural killer cell mediated cytotoxicity	5/524	44/18862	0.00721957	0.0339453	0.0235677	HLA-B/HLA-A/LGALS9/HLA-F/HAVCR2	5
BP	GO:0060711	labyrinthine layer development	5/524	44/18862	0.00721957	0.0339453	0.0235677	SOCS3/ST14/ADM/CITED1/JUNB	5
BP	GO:0002262	myeloid cell homeostasis	10/524	145/18862	0.00734352	0.0344531	0.0239203	ANXA1/HAMP/HMOX1/VEGFA/SPI1/HCLS1/ZFP36/ISG15/B2M/NCKAP1L	10
BP	GO:0071901	negative regulation of protein serine/threonine kinase activity	10/524	145/18862	0.00734352	0.0344531	0.0239203	GADD45A/CAV1/CD300A/HSPB1/PTPN6/CDKN2C/PYCARD/SPRY1/PKIB/SPRY4	10
BP	GO:0006027	glycosaminoglycan catabolic process	6/524	62/18862	0.00737198	0.0345117	0.0239609	CD44/HSPG2/LUM/BGN/FMOD/SDC1	6
BP	GO:0042698	ovulation cycle	6/524	62/18862	0.00737198	0.0345117	0.0239609	PTX3/MMP19/TGFB2/EGR1/SERPINF1/MDK	6
BP	GO:0006690	icosanoid metabolic process	9/524	123/18862	0.00739503	0.0345822	0.0240098	ANXA1/CD74/ALOX5AP/FABP5/TNFRSF1A/TLR2/ALOX5/DPEP1/TBXAS1	9
BP	GO:0043200	response to amino acid	8/524	102/18862	0.0075423	0.0350148	0.0243102	COL1A1/COL4A1/COL1A2/ICAM1/COL5A2/CYBB/MMP2/CEBPB	8
BP	GO:0071887	leukocyte apoptotic process	8/524	102/18862	0.0075423	0.0350148	0.0243102	ANXA1/CD74/LGALS3/CCL5/HCLS1/LGALS9/AURKB/IRF7	8
BP	GO:0010934	macrophage cytokine production	3/524	15/18862	0.00756048	0.0350148	0.0243102	CD74/LAPTM5/TGFB2	3
BP	GO:0030852	regulation of granulocyte differentiation	3/524	15/18862	0.00756048	0.0350148	0.0243102	C1QC/RUNX1/HCLS1	3
BP	GO:0051770	positive regulation of nitric-oxide synthase biosynthetic process	3/524	15/18862	0.00756048	0.0350148	0.0243102	CCL2/NAMPT/TLR2	3
BP	GO:0060008	Sertoli cell differentiation	3/524	15/18862	0.00756048	0.0350148	0.0243102	FLNA/ICAM1/SDC1	3
BP	GO:2001028	positive regulation of endothelial cell chemotaxis	3/524	15/18862	0.00756048	0.0350148	0.0243102	VEGFA/HSPB1/TMSB4X	3
BP	GO:2001044	regulation of integrin-mediated signaling pathway	3/524	15/18862	0.00756048	0.0350148	0.0243102	TIMP1/FLNA/CD63	3
BP	GO:2001279	regulation of unsaturated fatty acid biosynthetic process	3/524	15/18862	0.00756048	0.0350148	0.0243102	ANXA1/CD74/FABP5	3
BP	GO:0038095	Fc-epsilon receptor signaling pathway	11/524	169/18862	0.00772145	0.035722	0.0248012	IGKC/IGLC3/IGLC1/IGLC2/FCER1G/PSMB9/FOS/LCP2/PSMB8/JUN/LAT2	11
BP	GO:0060348	bone development	12/524	193/18862	0.00786795	0.0363609	0.0252447	LTF/COL1A1/ANXA2/MMP14/SERPINH1/TYROBP/SFRP4/BGN/PTPN6/SULF1/ENG/LOX	12
BP	GO:0061077	chaperone-mediated protein folding	6/524	63/18862	0.00796177	0.0367374	0.0255062	HSPA7/CD74/HSPA6/HSPB6/HSPB1/PDIA4	6
BP	GO:0033673	negative regulation of kinase activity	15/524	267/18862	0.00796643	0.0367374	0.0255062	SOCS3/GADD45A/CAV1/LILRB4/WWTR1/CD300A/HSPB1/PTPN6/CDKN2C/PYCARD/SPRY1/PKIB/MVP/GMFG/SPRY4	15
BP	GO:0002062	chondrocyte differentiation	8/524	103/18862	0.00798475	0.0367826	0.0255376	TGFBI/SERPINH1/LOXL2/SCIN/RUNX1/EFEMP1/SULF1/MDK	8
BP	GO:0043271	negative regulation of ion transport	17/524	319/18862	0.00817972	0.0376406	0.0261333	ANXA1/MMP9/CD74/HAMP/FABP5/SLN/SFRP4/UCP2/ICAM1/CAV1/APOC2/SP100/MAOB/GEM/TRH/CD33/THBS1	17
BP	GO:0031145	anaphase-promoting complex-dependent catabolic process	7/524	83/18862	0.00827486	0.0379572	0.0263531	UBE2C/CDC20/PSMB9/PTTG1/AURKB/PSMB8/CDK2	7
BP	GO:1904705	regulation of vascular associated smooth muscle cell proliferation	7/524	83/18862	0.00827486	0.0379572	0.0263531	MMP9/HMOX1/SOD2/IGFBP5/MMP2/JUN/EFEMP2	7
BP	GO:1990874	vascular associated smooth muscle cell proliferation	7/524	83/18862	0.00827486	0.0379572	0.0263531	MMP9/HMOX1/SOD2/IGFBP5/MMP2/JUN/EFEMP2	7
BP	GO:0010965	regulation of mitotic sister chromatid separation	6/524	64/18862	0.00858475	0.0392952	0.0272821	UBE2C/CDC20/PTTG1/AURKB/TACC3/NEK6	6
BP	GO:0072577	endothelial cell apoptotic process	6/524	64/18862	0.00858475	0.0392952	0.0272821	SERPINE1/CCL2/CD248/ICAM1/ECSCR/THBS1	6
BP	GO:0002686	negative regulation of leukocyte migration	5/524	46/18862	0.00871046	0.0397444	0.0275939	CCL2/HMOX1/EMILIN1/CD300A/SLAMF8	5
BP	GO:0050798	activated T cell proliferation	5/524	46/18862	0.00871046	0.0397444	0.0275939	IGFBP2/LILRB4/IL18/LGALS9/PYCARD	5
BP	GO:2000107	negative regulation of leukocyte apoptotic process	5/524	46/18862	0.00871046	0.0397444	0.0275939	CD74/CCL5/HCLS1/AURKB/IRF7	5
BP	GO:0050678	regulation of epithelial cell proliferation	19/524	374/18862	0.00875946	0.0399258	0.0277198	CCL2/HMOX1/VEGFA/CAV1/ZFP36/C5AR1/LAMC1/NGFR/LAMB1/ALOX5/ANG/TGFB2/SULF1/B2M/SERPINF1/MDK/GRN/THBS1/APLNR	19
BP	GO:0042475	odontogenesis of dentin-containing tooth	7/524	84/18862	0.00881739	0.0401474	0.0278737	SERPINE1/TNC/FAM20A/FAM20C/ADM/NGFR/TCIRG1	7
BP	GO:0034284	response to monosaccharide	12/524	196/18862	0.00884171	0.0402158	0.0279212	HLA-DRB1/COL6A2/SOD2/UCP2/ICAM1/LGALS1/EGR1/TRH/ANGPT2/SERPINF1/THBS1/LDHA	12
BP	GO:0051348	negative regulation of transferase activity	16/524	296/18862	0.00890548	0.0404633	0.028093	SOCS3/GADD45A/CAV1/LILRB4/ZFP36/WWTR1/CD300A/HSPB1/PTPN6/CDKN2C/PYCARD/SPRY1/PKIB/MVP/GMFG/SPRY4	16
BP	GO:0002828	regulation of type 2 immune response	4/524	30/18862	0.00910027	0.0409873	0.0284568	ANXA1/CD74/IL18/CD86	4
BP	GO:0045577	regulation of B cell differentiation	4/524	30/18862	0.00910027	0.0409873	0.0284568	MMP14/SLAMF8/PTPN6/NCKAP1L	4
BP	GO:1902230	negative regulation of intrinsic apoptotic signaling pathway in response to DNA damage	4/524	30/18862	0.00910027	0.0409873	0.0284568	CD74/CD44/MUC1/BCL2L12	4
BP	GO:0002830	positive regulation of type 2 immune response	3/524	16/18862	0.00911566	0.0409873	0.0284568	CD74/IL18/CD86	3
BP	GO:0036035	osteoclast development	3/524	16/18862	0.00911566	0.0409873	0.0284568	LTF/ANXA2/TYROBP	3
BP	GO:0051014	actin filament severing	3/524	16/18862	0.00911566	0.0409873	0.0284568	CAPG/SCIN/GMFG	3
BP	GO:0051238	sequestering of metal ion	3/524	16/18862	0.00911566	0.0409873	0.0284568	S100A9/S100A8/FTL	3
BP	GO:0070166	enamel mineralization	3/524	16/18862	0.00911566	0.0409873	0.0284568	FAM20A/FAM20C/TCIRG1	3
BP	GO:0071361	cellular response to ethanol	3/524	16/18862	0.00911566	0.0409873	0.0284568	SOD2/SPI1/CYBB	3
BP	GO:0071800	podosome assembly	3/524	16/18862	0.00911566	0.0409873	0.0284568	MSN/HCK/LCP1	3
BP	GO:0017157	regulation of exocytosis	12/524	197/18862	0.00918636	0.0412622	0.0286477	ANXA1/HMOX1/FCGR2B/ITGB2/VAMP8/IL13RA2/RAC2/LGALS9/CD300A/HLA-F/STXBP2/SDC1	12
BP	GO:0034381	plasma lipoprotein particle clearance	6/524	65/18862	0.00924191	0.0414686	0.028791	ANXA2/MSR1/HMOX1/APOC2/NPC2/APOBR	6
BP	GO:0048041	focal adhesion assembly	7/524	85/18862	0.00938556	0.0420695	0.0292082	MMP14/S100A10/VEGFA/ACTN1/TRIP6/IQGAP1/THBS1	7
BP	GO:0048259	regulation of receptor-mediated endocytosis	8/524	106/18862	0.00942933	0.0421782	0.0292836	ANXA2/SERPINE1/VEGFA/C3/SFRP4/APOC2/B2M/CD63	8
BP	GO:0072009	nephron epithelium development	8/524	106/18862	0.00942933	0.0421782	0.0292836	VEGFA/FOXJ1/WWTR1/CITED1/LIF/NPNT/LAMB2/IQGAP1	8
BP	GO:0045667	regulation of osteoblast differentiation	9/524	128/18862	0.00949692	0.04241	0.0294446	LTF/CLIC1/CTHRC1/IGFBP5/WWTR1/TCIRG1/CITED1/NPNT/CEBPB	9
BP	GO:2000045	regulation of G1/S transition of mitotic cell cycle	11/524	174/18862	0.00950806	0.04241	0.0294446	ANXA1/GPNMB/CCL2/GADD45A/MUC1/AIF1/PTPN6/CDKN2C/WEE1/PLK3/CDK2	11
BP	GO:0035722	interleukin-12-mediated signaling pathway	5/524	47/18862	0.00953022	0.04241	0.0294446	ANXA2/SOD2/MSN/LCP1/CNN2	5
BP	GO:0045646	regulation of erythrocyte differentiation	5/524	47/18862	0.00953022	0.04241	0.0294446	SPI1/ZFP36/ISG15/B2M/NCKAP1L	5
BP	GO:1903587	regulation of blood vessel endothelial cell proliferation involved in sprouting angiogenesis	5/524	47/18862	0.00953022	0.04241	0.0294446	HMOX1/VEGFA/NGFR/THBS1/APLNR	5
BP	GO:0051897	positive regulation of protein kinase B signaling	11/524	175/18862	0.00990078	0.0440137	0.030558	H19/GDF15/HCLS1/IGFBP5/IL18/RAC2/C1QTNF1/CD86/ENG/ITGB1/THBS1	11
BP	GO:0051306	mitotic sister chromatid separation	6/524	66/18862	0.00993421	0.0440716	0.0305982	UBE2C/CDC20/PTTG1/AURKB/TACC3/NEK6	6
BP	GO:0061515	myeloid cell development	6/524	66/18862	0.00993421	0.0440716	0.0305982	LTF/ANXA2/TYROBP/TLR2/PTPN6/NCKAP1L	6
BP	GO:0090100	positive regulation of transmembrane receptor protein serine/threonine kinase signaling pathway	8/524	107/18862	0.00995158	0.0441033	0.0306202	GDF15/CITED1/TGFB2/SULF1/ENG/CRB2/TGFB1I1/THBS1	8
BP	GO:0001516	prostaglandin biosynthetic process	4/524	31/18862	0.0102237	0.0450322	0.0312651	ANXA1/CD74/FABP5/TBXAS1	4
BP	GO:0002347	response to tumor cell	4/524	31/18862	0.0102237	0.0450322	0.0312651	HLA-DRB1/LAPTM5/HLA-A/HAVCR2	4
BP	GO:0003382	epithelial cell morphogenesis	4/524	31/18862	0.0102237	0.0450322	0.0312651	ST14/COL22A1/CLIC4/COL18A1	4
BP	GO:0046457	prostanoid biosynthetic process	4/524	31/18862	0.0102237	0.0450322	0.0312651	ANXA1/CD74/FABP5/TBXAS1	4
BP	GO:0097421	liver regeneration	4/524	31/18862	0.0102237	0.0450322	0.0312651	HAMP/HMOX1/UCP2/CEBPB	4
BP	GO:1901797	negative regulation of signal transduction by p53 class mediator	4/524	31/18862	0.0102237	0.0450322	0.0312651	CD74/CD44/MUC1/BCL2L12	4
BP	GO:0042326	negative regulation of phosphorylation	20/524	407/18862	0.0102701	0.0451904	0.0313749	SOCS3/IGFBP3/EMILIN1/GADD45A/CAV1/LILRB4/WWTR1/CD300A/HSPB1/PTPN6/CDKN2C/PYCARD/SPRY1/FBP1/PKIB/MVP/GMFG/ENG/SAMSN1/SPRY4	20
BP	GO:0002715	regulation of natural killer cell mediated immunity	5/524	48/18862	0.0104015	0.0455832	0.0316477	HLA-B/HLA-A/LGALS9/HLA-F/HAVCR2	5
BP	GO:0006692	prostanoid metabolic process	5/524	48/18862	0.0104015	0.0455832	0.0316477	ANXA1/CD74/FABP5/TNFRSF1A/TBXAS1	5
BP	GO:0006693	prostaglandin metabolic process	5/524	48/18862	0.0104015	0.0455832	0.0316477	ANXA1/CD74/FABP5/TNFRSF1A/TBXAS1	5
BP	GO:0045058	T cell selection	5/524	48/18862	0.0104015	0.0455832	0.0316477	CD74/BATF/CD4/CD3D/CD3E	5
BP	GO:0032271	regulation of protein polymerization	13/524	225/18862	0.0104403	0.0457067	0.0317334	CAPG/ICAM1/SCIN/HCLS1/ARPC1B/IQGAP2/PYCARD/HCK/GMFG/VASP/CDC42EP5/TMSB4X/NCKAP1L	13
BP	GO:0032147	activation of protein kinase activity	17/524	328/18862	0.0105998	0.0463581	0.0321857	CD74/SLC11A1/GDF15/VEGFA/CCL5/GADD45A/IL18/C5AR1/CD300A/FPR1/ANG/CXCR4/TGFB2/GADD45B/CD86/THBS1/NCKAP1L	17
BP	GO:0045669	positive regulation of osteoblast differentiation	6/524	67/18862	0.0106626	0.0464916	0.0322783	LTF/CLIC1/CTHRC1/WWTR1/NPNT/CEBPB	6
BP	GO:0050848	regulation of calcium-mediated signaling	6/524	67/18862	0.0106626	0.0464916	0.0322783	GBP1/TREM2/CD4/PLEK/RCAN1/CD3E	6
BP	GO:0050918	positive chemotaxis	6/524	67/18862	0.0106626	0.0464916	0.0322783	GPNMB/VEGFA/LGALS3/CCL5/CXCL10/ANGPT2	6
BP	GO:0001936	regulation of endothelial cell proliferation	11/524	177/18862	0.0107236	0.0466233	0.0323698	CCL2/HMOX1/VEGFA/CAV1/NGFR/ALOX5/ANG/SULF1/MDK/THBS1/APLNR	11
BP	GO:0002888	positive regulation of myeloid leukocyte mediated immunity	3/524	17/18862	0.0108439	0.0466233	0.0323698	C3/TYROBP/ITGB2	3
BP	GO:0009162	deoxyribonucleoside monophosphate metabolic process	3/524	17/18862	0.0108439	0.0466233	0.0323698	TYMP/TK1/DPYD	3
BP	GO:0030889	negative regulation of B cell proliferation	3/524	17/18862	0.0108439	0.0466233	0.0323698	FCGR2B/TYROBP/CD300A	3
BP	GO:0045342	MHC class II biosynthetic process	3/524	17/18862	0.0108439	0.0466233	0.0323698	SLC11A1/SPI1/CIITA	3
BP	GO:0050665	hydrogen peroxide biosynthetic process	3/524	17/18862	0.0108439	0.0466233	0.0323698	SOD2/CYBA/MAOB	3
BP	GO:0060602	branch elongation of an epithelium	3/524	17/18862	0.0108439	0.0466233	0.0323698	TNC/RDH10/SPRY1	3
BP	GO:0090713	immunological memory process	3/524	17/18862	0.0108439	0.0466233	0.0323698	HLA-DRA/HLA-DRB1/TNFRSF14	3
BP	GO:0150078	positive regulation of neuroinflammatory response	3/524	17/18862	0.0108439	0.0466233	0.0323698	CTSC/TREM2/IL18	3
BP	GO:1900424	regulation of defense response to bacterium	3/524	17/18862	0.0108439	0.0466233	0.0323698	CYBA/HAVCR2/GRN	3
BP	GO:1901550	regulation of endothelial cell development	3/524	17/18862	0.0108439	0.0466233	0.0323698	VEGFA/TNFRSF1A/S1PR3	3
BP	GO:1903140	regulation of establishment of endothelial barrier	3/524	17/18862	0.0108439	0.0466233	0.0323698	VEGFA/TNFRSF1A/S1PR3	3
BP	GO:2000811	negative regulation of anoikis	3/524	17/18862	0.0108439	0.0466233	0.0323698	ITGA5/CAV1/ITGB1	3
BP	GO:2001267	regulation of cysteine-type endopeptidase activity involved in apoptotic signaling pathway	3/524	17/18862	0.0108439	0.0466233	0.0323698	MMP9/PLAUR/LGALS9	3
BP	GO:0071900	regulation of protein serine/threonine kinase activity	23/524	492/18862	0.0109093	0.0468579	0.0325326	LTF/CD74/GDF15/VEGFA/FAM20A/GADD45A/CAV1/CXCL10/C5AR1/CD300A/FPR1/CXCR4/HSPB1/PTPN6/CDKN2C/PYCARD/SPRY1/GADD45B/PKIB/CCNB2/SPRY4/IQGAP1/THBS1	23
BP	GO:0042770	signal transduction in response to DNA damage	9/524	131/18862	0.0109579	0.0470199	0.0326451	CD74/CD44/GADD45A/SP100/BATF/MUC1/BCL3/PLK3/CDK2	9
BP	GO:0043542	endothelial cell migration	15/524	278/18862	0.0112758	0.0483362	0.033559	ANXA1/SRPX2/HMOX1/VEGFA/LOXL2/ITGB2/GADD45A/FSTL1/SP100/HSPB1/ANGPT2/SERPINF1/GRN/TMSB4X/THBS1	15
BP	GO:0032692	negative regulation of interleukin-1 production	5/524	49/18862	0.0113258	0.0484543	0.033641	CARD16/TREM2/LILRB4/SERPINB1/CD33	5
BP	GO:0071349	cellular response to interleukin-12	5/524	49/18862	0.0113258	0.0484543	0.033641	ANXA2/SOD2/MSN/LCP1/CNN2	5
BP	GO:0045685	regulation of glial cell differentiation	6/524	68/18862	0.0114281	0.0487206	0.0338259	TLR2/CLCF1/CXCR4/LIF/TNFRSF1B/MDK	6
BP	GO:1900015	regulation of cytokine production involved in inflammatory response	6/524	68/18862	0.0114281	0.0487206	0.0338259	H19/LILRB4/ALOX5/PYCARD/CLEC7A/GPSM3	6
BP	GO:0035767	endothelial cell chemotaxis	4/524	32/18862	0.0114332	0.0487206	0.0338259	VEGFA/HSPB1/TMSB4X/THBS1	4
BP	GO:0098751	bone cell development	4/524	32/18862	0.0114332	0.0487206	0.0338259	LTF/ANXA2/TYROBP/PTPN6	4
BP	GO:0046890	regulation of lipid biosynthetic process	12/524	203/18862	0.0114792	0.0488684	0.0339285	ANXA1/CD74/C3/FABP5/TNFRSF1A/APOC2/ADM/RDH10/IGFBP7/EGR1/SPHK1/TSPO	12
BP	GO:0048732	gland development	20/524	413/18862	0.0119094	0.0506503	0.0351657	ANXA1/HAMP/TNC/HMOX1/VEGFA/MSN/UCP2/HOXB3/CAV1/IGFBP5/HOXD9/TGFB2/SULF1/SERPINF1/CEBPB/SOCS2/CCNB2/MDK/OAS2/TSPO	20
BP	GO:0046849	bone remodeling	7/524	89/18862	0.0119281	0.0506799	0.0351862	SPP1/HAMP/CTHRC1/ACP5/RAC2/TCIRG1/MDK	7
BP	GO:0042593	glucose homeostasis	13/524	229/18862	0.0119681	0.0507996	0.0352693	HLA-DRB1/FABP5/PYGL/UCP2/ICAM1/HK3/LGALS1/IGFBP5/NGFR/ALOX5/OAS1/BACE2/SERPINF1	13
BP	GO:0002534	cytokine production involved in inflammatory response	6/524	69/18862	0.0122315	0.0517652	0.0359398	H19/LILRB4/ALOX5/PYCARD/CLEC7A/GPSM3	6
BP	GO:0014823	response to activity	6/524	69/18862	0.0122315	0.0517652	0.0359398	COL4A2/POSTN/SOD2/RARRES2/CXCR4/ANGPT2	6
BP	GO:0021675	nerve development	6/524	69/18862	0.0122315	0.0517652	0.0359398	HOXB3/NGFR/HOXB2/TCIRG1/VCAM1/SULF1	6
BP	GO:0022612	gland morphogenesis	8/524	111/18862	0.0122573	0.051773	0.0359452	TNC/MSN/CAV1/IGFBP5/TGFB2/SULF1/CEBPB/MDK	8
BP	GO:1905954	positive regulation of lipid localization	8/524	111/18862	0.0122573	0.051773	0.0359452	ANXA2/SPP1/MSR1/C3/CAV1/PLIN2/C1QTNF1/ITGB1	8
BP	GO:0070671	response to interleukin-12	5/524	50/18862	0.0123045	0.051871	0.0360132	ANXA2/SOD2/MSN/LCP1/CNN2	5
BP	GO:0070741	response to interleukin-6	5/524	50/18862	0.0123045	0.051871	0.0360132	SOCS3/HAMP/ICAM1/SPI1/CITED1	5
BP	GO:0033500	carbohydrate homeostasis	13/524	230/18862	0.0123757	0.0521204	0.0361863	HLA-DRB1/FABP5/PYGL/UCP2/ICAM1/HK3/LGALS1/IGFBP5/NGFR/ALOX5/OAS1/BACE2/SERPINF1	13
BP	GO:0016049	cell growth	22/524	470/18862	0.0124368	0.0523267	0.0363296	S100A9/S100A8/SPP1/MMP14/IGFBP3/HAMP/FN1/POSTN/VEGFA/BST2/IGFBP5/IGFBP4/CXCR4/IGFBP7/TGFB2/CDKN2C/FBP1/SPHK1/SOCS2/SERTAD3/LAMB2/IQGAP1	22
BP	GO:0032872	regulation of stress-activated MAPK cascade	11/524	181/18862	0.0125254	0.052648	0.0365527	FCGR2B/VEGFA/GADD45A/SPI1/NCF1/TGFB2/PYCARD/GADD45B/CLEC7A/SPHK1/LTBR	11
BP	GO:0030851	granulocyte differentiation	4/524	33/18862	0.0127309	0.053018	0.0368095	C1QC/RUNX1/SPI1/HCLS1	4
BP	GO:0032728	positive regulation of interferon-beta production	4/524	33/18862	0.0127309	0.053018	0.0368095	TLR2/IRF1/RNF135/IRF7	4
BP	GO:0032814	regulation of natural killer cell activation	4/524	33/18862	0.0127309	0.053018	0.0368095	TYROBP/IL18/HLA-F/HAVCR2	4
BP	GO:0035909	aorta morphogenesis	4/524	33/18862	0.0127309	0.053018	0.0368095	TGFB2/FKBP10/EFEMP2/ENG	4
BP	GO:0055094	response to lipoprotein particle	4/524	33/18862	0.0127309	0.053018	0.0368095	CD68/FCER1G/ITGB2/ITGB1	4
BP	GO:1904893	negative regulation of receptor signaling pathway via STAT	4/524	33/18862	0.0127309	0.053018	0.0368095	SOCS3/CAV1/BCL3/SOCS2	4
BP	GO:0072507	divalent inorganic cation homeostasis	23/524	499/18862	0.0127329	0.053018	0.0368095	S100A9/S100A8/SLC11A1/FAM20A/CCL5/CAV1/CXCL10/S1PR3/C5AR1/ADM/FPR3/GPR65/CD52/FPR1/TCIRG1/CXCR4/C3AR1/CD4/PTPN6/LPAR6/CCR1/C1QTNF1/APLNR	23
BP	GO:0030011	maintenance of cell polarity	3/524	18/18862	0.0127484	0.053018	0.0368095	PDLIM1/CRB2/NCKAP1L	3
BP	GO:0032026	response to magnesium ion	3/524	18/18862	0.0127484	0.053018	0.0368095	CD14/FBP1/THBS1	3
BP	GO:0032930	positive regulation of superoxide anion generation	3/524	18/18862	0.0127484	0.053018	0.0368095	TYROBP/ITGB2/CLEC7A	3
BP	GO:1901739	regulation of myoblast fusion	3/524	18/18862	0.0127484	0.053018	0.0368095	GDF15/CXCL10/CD53	3
BP	GO:0030278	regulation of ossification	8/524	112/18862	0.0128904	0.053557	0.0371837	LTF/MGP/ALOX5/ISG15/TGFB2/CCR1/SRGN/MDK	8
BP	GO:0006879	cellular iron ion homeostasis	6/524	70/18862	0.0130738	0.054163	0.0376045	LTF/CP/SLC11A1/HAMP/HMOX1/FTL	6
BP	GO:0010517	regulation of phospholipase activity	6/524	70/18862	0.0130738	0.054163	0.0376045	ANXA1/CCL5/APOC2/C5AR1/ANG/CD86	6
BP	GO:0048844	artery morphogenesis	6/524	70/18862	0.0130738	0.054163	0.0376045	VEGFA/TGFB2/FKBP10/EFEMP2/ENG/MDK	6
BP	GO:0042542	response to hydrogen peroxide	9/524	135/18862	0.0131602	0.0544163	0.0377804	ANXA1/COL1A1/HMOX1/SOD2/FOSL1/SPHK1/JUN/SDC1/LDHA	9
BP	GO:0043524	negative regulation of neuron apoptotic process	9/524	135/18862	0.0131602	0.0544163	0.0377804	CCL2/HMOX1/SOD2/C5AR1/CLCF1/CITED1/CEBPB/MDK/GRN	9
BP	GO:0043900	regulation of multi-organism process	5/524	51/18862	0.0133389	0.0551028	0.038257	LTF/CARD16/LY96/BST2/LY86	5
BP	GO:0048524	positive regulation of viral process	7/524	91/18862	0.0133706	0.0551807	0.0383111	HLA-DRB1/CD74/CCL5/LGALS1/LGALS9/TOP2A/CD4	7
BP	GO:0030282	bone mineralization	8/524	113/18862	0.013547	0.0558166	0.0387526	LTF/MGP/COL1A2/ALOX5/ISG15/CCR1/SRGN/LOX	8
BP	GO:0043254	regulation of protein-containing complex assembly	21/524	446/18862	0.0135505	0.0558166	0.0387526	CAPG/VEGFA/MSN/LGALS3/ICAM1/SCIN/HCLS1/FBLIM1/ARPC1B/IQGAP2/PYCARD/PLEK/HCK/CLEC7A/GMFG/LCP1/VASP/CDC42EP5/RHOC/TMSB4X/NCKAP1L	21
BP	GO:0033045	regulation of sister chromatid segregation	6/524	71/18862	0.0139559	0.057432	0.0398741	UBE2C/CDC20/PTTG1/AURKB/TACC3/NEK6	6
BP	GO:0002040	sprouting angiogenesis	11/524	184/18862	0.0140212	0.057591	0.0399845	ANXA1/SRPX2/HMOX1/VEGFA/LOXL2/ESM1/ITGA5/NGFR/ALOX5/THBS1/APLNR	11
BP	GO:0070302	regulation of stress-activated protein kinase signaling cascade	11/524	184/18862	0.0140212	0.057591	0.0399845	FCGR2B/VEGFA/GADD45A/SPI1/NCF1/TGFB2/PYCARD/GADD45B/CLEC7A/SPHK1/LTBR	11
BP	GO:0001569	branching involved in blood vessel morphogenesis	4/524	34/18862	0.0141189	0.057609	0.039997	COL4A1/VEGFA/ENG/MDK	4
BP	GO:0002691	regulation of cellular extravasation	4/524	34/18862	0.0141189	0.057609	0.039997	ICAM1/PLVAP/CD99/MDK	4
BP	GO:0009164	nucleoside catabolic process	4/524	34/18862	0.0141189	0.057609	0.039997	TYMP/APOBEC3C/APOBEC3G/DPYD	4
BP	GO:0010543	regulation of platelet activation	4/524	34/18862	0.0141189	0.057609	0.039997	PDPN/FCER1G/PLEK/C1QTNF1	4
BP	GO:0033280	response to vitamin D	4/524	34/18862	0.0141189	0.057609	0.039997	SPP1/TNC/CXCL10/CD4	4
BP	GO:0071402	cellular response to lipoprotein particle stimulus	4/524	34/18862	0.0141189	0.057609	0.039997	CD68/FCER1G/ITGB2/ITGB1	4
BP	GO:0090050	positive regulation of cell migration involved in sprouting angiogenesis	4/524	34/18862	0.0141189	0.057609	0.039997	ANXA1/SRPX2/HMOX1/VEGFA	4
BP	GO:0051702	biological process involved in interaction with symbiont	7/524	92/18862	0.0141369	0.0576277	0.04001	LTF/ANXA2/FN1/CCL5/PTX3/JUN/APOL1	7
BP	GO:0009749	response to glucose	11/524	185/18862	0.0145487	0.0591947	0.0410979	HLA-DRB1/COL6A2/UCP2/ICAM1/LGALS1/EGR1/TRH/ANGPT2/SERPINF1/THBS1/LDHA	11
BP	GO:0010565	regulation of cellular ketone metabolic process	11/524	185/18862	0.0145487	0.0591947	0.0410979	ANXA1/CD74/FABP5/CAV1/APOC2/ADM/RDH10/PSMB9/SLC7A7/EGR1/PSMB8	11
BP	GO:0031668	cellular response to extracellular stimulus	13/524	235/18862	0.0145773	0.0592553	0.04114	COL1A1/CD68/TNC/HMOX1/POSTN/UCP2/ICAM1/FOSL1/VCAM1/FOS/ATF3/IFI16/JUN	13
BP	GO:0002244	hematopoietic progenitor cell differentiation	10/524	161/18862	0.0146529	0.0595066	0.0413145	RUNX1/HOXB3/SPI1/BATF/PSMB9/TOP2A/PTPN6/PLEK/OCIAD2/PSMB8	10
BP	GO:1904062	regulation of cation transmembrane transport	17/524	340/18862	0.0146743	0.0595379	0.0413362	MMP9/CCL2/HAMP/SLN/TREM2/FLNA/CTSS/CAV1/CXCL10/FXYD5/GEM/TCIRG1/PTPN6/ITGB1/TMSB4X/CD63/APLNR	17
BP	GO:0051403	stress-activated MAPK cascade	14/524	261/18862	0.0147353	0.0597292	0.041469	FCGR2B/VEGFA/GADD45A/SPI1/NCF1/ZFP36/LGALS9/TGFB2/PYCARD/GADD45B/CLEC7A/SPHK1/LTBR/CDC42EP5	14
BP	GO:0043031	negative regulation of macrophage activation	3/524	19/18862	0.0148317	0.059895	0.0415842	FCGR2B/VSIG4/GRN	3
BP	GO:0043652	engulfment of apoptotic cell	3/524	19/18862	0.0148317	0.059895	0.0415842	TREM2/RAC2/THBS1	3
BP	GO:0045091	regulation of single stranded viral RNA replication via double stranded DNA intermediate	3/524	19/18862	0.0148317	0.059895	0.0415842	TOP2A/APOBEC3C/APOBEC3G	3
BP	GO:0048245	eosinophil chemotaxis	3/524	19/18862	0.0148317	0.059895	0.0415842	CCL2/LGALS3/CCL5	3
BP	GO:0035924	cellular response to vascular endothelial growth factor stimulus	6/524	72/18862	0.0148787	0.0600289	0.0416771	ANXA1/VEGFA/VCAM1/HSPB1/SPHK1/CD63	6
BP	GO:0008585	female gonad development	7/524	93/18862	0.014934	0.0601397	0.041754	MMP14/VEGFA/ICAM1/PTX3/MMP19/ANG/CEBPB	7
BP	GO:0014013	regulation of gliogenesis	7/524	93/18862	0.014934	0.0601397	0.041754	TLR2/CLCF1/CXCR4/LIF/TNFRSF1B/MDK/TSPO	7
BP	GO:0072503	cellular divalent inorganic cation homeostasis	22/524	480/18862	0.0155031	0.0623734	0.0433048	S100A9/S100A8/SLC11A1/CCL5/CAV1/CXCL10/S1PR3/C5AR1/ADM/FPR3/GPR65/CD52/FPR1/TCIRG1/CXCR4/C3AR1/CD4/PTPN6/LPAR6/CCR1/C1QTNF1/APLNR	22
BP	GO:0048009	insulin-like growth factor receptor signaling pathway	4/524	35/18862	0.0155993	0.0627018	0.0435328	IGFBP2/IGFBP3/IGFBP5/IGFBP4	4
BP	GO:0008406	gonad development	12/524	212/18862	0.0157148	0.0631074	0.0438144	MMP14/VEGFA/FLNA/ICAM1/PTX3/RDH10/MMP19/ANG/YBX3/TGFB2/CEBPB/SDC1	12
BP	GO:0010769	regulation of cell morphogenesis involved in differentiation	7/524	94/18862	0.0157627	0.0631824	0.0438665	PDPN/S100A10/GBP1/POSTN/FLNA/SPRY4/MDK	7
BP	GO:0070167	regulation of biomineral tissue development	7/524	94/18862	0.0157627	0.0631824	0.0438665	LTF/MGP/ALOX5/ISG15/CCR1/CEBPB/SRGN	7
BP	GO:0032535	regulation of cellular component size	18/524	370/18862	0.0158144	0.0633281	0.0439677	SPP1/CAPG/FN1/VEGFA/MSN/ICAM1/SCIN/HCLS1/ARPC1B/IQGAP2/PYCARD/PLEK/HCK/GMFG/VASP/CDC42EP5/TMSB4X/NCKAP1L	18
BP	GO:0006809	nitric oxide biosynthetic process	6/524	73/18862	0.015843	0.0633281	0.0439677	ITGB2/ICAM1/CAV1/PTX3/CLEC7A/TSPO	6
BP	GO:0060193	positive regulation of lipase activity	6/524	73/18862	0.015843	0.0633281	0.0439677	CCL5/APOC2/C5AR1/ANG/CD86/RHOC	6
BP	GO:0010720	positive regulation of cell development	15/524	290/18862	0.0160254	0.0639977	0.0444326	S100A10/FN1/VEGFA/TYROBP/FLNA/TLR2/NGFR/CLCF1/CXCR4/LIF/CLEC7A/SERPINF1/TNFRSF1B/MDK/TSPO	15
BP	GO:0060541	respiratory system development	11/524	188/18862	0.0162209	0.0646683	0.0448982	PDPN/MMP14/TNC/VEGFA/IGFBP5/FOXJ1/RDH10/LIF/SPRY1/RCN3/LOX	11
BP	GO:0007517	muscle organ development	16/524	317/18862	0.0162232	0.0646683	0.0448982	TAGLN/CAV1/TEAD4/CXCL10/HOXD9/COL6A3/FOS/YBX3/TGFB2/LIF/ATF3/EGR1/EFEMP2/VAMP5/ENG/LOX	16
BP	GO:0051480	regulation of cytosolic calcium ion concentration	17/524	344/18862	0.0162751	0.0648153	0.0450002	CAV1/CXCL10/S1PR3/C5AR1/ADM/FPR3/GPR65/CD52/FPR1/CXCR4/C3AR1/CD4/PTPN6/LPAR6/CCR1/C1QTNF1/APLNR	17
BP	GO:0001954	positive regulation of cell-matrix adhesion	5/524	54/18862	0.0167897	0.066497	0.0461678	S100A10/VEGFA/EFEMP2/CD3E/IQGAP1	5
BP	GO:0002043	blood vessel endothelial cell proliferation involved in sprouting angiogenesis	5/524	54/18862	0.0167897	0.066497	0.0461678	HMOX1/VEGFA/NGFR/THBS1/APLNR	5
BP	GO:0002712	regulation of B cell mediated immunity	5/524	54/18862	0.0167897	0.066497	0.0461678	FCGR2B/C3/FOXJ1/CLCF1/PTPN6	5
BP	GO:0002889	regulation of immunoglobulin mediated immune response	5/524	54/18862	0.0167897	0.066497	0.0461678	FCGR2B/C3/FOXJ1/CLCF1/PTPN6	5
BP	GO:0043525	positive regulation of neuron apoptotic process	5/524	54/18862	0.0167897	0.066497	0.0461678	TYROBP/MYBL2/TGFB2/JUN/GRN	5
BP	GO:0070228	regulation of lymphocyte apoptotic process	5/524	54/18862	0.0167897	0.066497	0.0461678	CD74/LGALS3/CCL5/LGALS9/AURKB	5
BP	GO:0032816	positive regulation of natural killer cell activation	3/524	20/18862	0.0170957	0.0671551	0.0466247	TYROBP/IL18/HLA-F	3
BP	GO:0032928	regulation of superoxide anion generation	3/524	20/18862	0.0170957	0.0671551	0.0466247	TYROBP/ITGB2/CLEC7A	3
BP	GO:0039692	single stranded viral RNA replication via double stranded DNA intermediate	3/524	20/18862	0.0170957	0.0671551	0.0466247	TOP2A/APOBEC3C/APOBEC3G	3
BP	GO:0043901	negative regulation of multi-organism process	3/524	20/18862	0.0170957	0.0671551	0.0466247	LTF/CARD16/BST2	3
BP	GO:0046697	decidualization	3/524	20/18862	0.0170957	0.0671551	0.0466247	SPP1/LIF/JUNB	3
BP	GO:0051767	nitric-oxide synthase biosynthetic process	3/524	20/18862	0.0170957	0.0671551	0.0466247	CCL2/NAMPT/TLR2	3
BP	GO:0051769	regulation of nitric-oxide synthase biosynthetic process	3/524	20/18862	0.0170957	0.0671551	0.0466247	CCL2/NAMPT/TLR2	3
BP	GO:0060563	neuroepithelial cell differentiation	3/524	20/18862	0.0170957	0.0671551	0.0466247	SERPINE1/FAM20C/CEBPB	3
BP	GO:0060713	labyrinthine layer morphogenesis	3/524	20/18862	0.0170957	0.0671551	0.0466247	SOCS3/ST14/ADM	3
BP	GO:0006691	leukotriene metabolic process	4/524	36/18862	0.0171737	0.0671561	0.0466254	ALOX5AP/TLR2/ALOX5/DPEP1	4
BP	GO:0014912	negative regulation of smooth muscle cell migration	4/524	36/18862	0.0171737	0.0671561	0.0466254	SERPINE1/IGFBP3/IGFBP5/AIF1	4
BP	GO:0043029	T cell homeostasis	4/524	36/18862	0.0171737	0.0671561	0.0466254	LGALS9/TCIRG1/CCNB2/NCKAP1L	4
BP	GO:0043368	positive T cell selection	4/524	36/18862	0.0171737	0.0671561	0.0466254	CD74/BATF/CD3D/CD3E	4
BP	GO:1902742	apoptotic process involved in development	4/524	36/18862	0.0171737	0.0671561	0.0466254	TNFRSF1A/SPI1/TGFB2/TNFRSF1B	4
BP	GO:0046916	cellular transition metal ion homeostasis	8/524	118/18862	0.0172014	0.0672035	0.0466583	LTF/CP/S100A9/S100A8/SLC11A1/HAMP/HMOX1/FTL	8
BP	GO:0009746	response to hexose	11/524	190/18862	0.0174131	0.0679694	0.0471901	HLA-DRB1/COL6A2/UCP2/ICAM1/LGALS1/EGR1/TRH/ANGPT2/SERPINF1/THBS1/LDHA	11
BP	GO:0110149	regulation of biomineralization	7/524	96/18862	0.017517	0.0683131	0.0474286	LTF/MGP/ALOX5/ISG15/CCR1/CEBPB/SRGN	7
BP	GO:0001937	negative regulation of endothelial cell proliferation	6/524	75/18862	0.0178995	0.069742	0.0484208	CCL2/CAV1/NGFR/ALOX5/SULF1/THBS1	6
BP	GO:2000134	negative regulation of G1/S transition of mitotic cell cycle	8/524	119/18862	0.0180097	0.0701079	0.0486748	GPNMB/CCL2/GADD45A/MUC1/CDKN2C/WEE1/PLK3/CDK2	8
BP	GO:0031529	ruffle organization	5/524	55/18862	0.0180598	0.0701765	0.0487224	ICAM1/CAV1/TCIRG1/AIF1/PLEK	5
BP	GO:0051452	intracellular pH reduction	5/524	55/18862	0.0180598	0.0701765	0.0487224	SLC11A1/SLAMF8/TCIRG1/GRN/CLIC4	5
BP	GO:0051047	positive regulation of secretion	15/524	295/18862	0.0184073	0.0713479	0.0495357	S100A8/HLA-DRB1/SPP1/ITGB2/TREM2/SCIN/VAMP8/TLR2/ANG/TGFB2/TRH/HLA-F/C1QTNF1/CD33/SDC1	15
BP	GO:0046545	development of primary female sexual characteristics	7/524	97/18862	0.0184438	0.0713479	0.0495357	MMP14/VEGFA/ICAM1/PTX3/MMP19/ANG/CEBPB	7
BP	GO:0060191	regulation of lipase activity	7/524	97/18862	0.0184438	0.0713479	0.0495357	ANXA1/CCL5/APOC2/C5AR1/ANG/CD86/RHOC	7
BP	GO:1990868	response to chemokine	7/524	97/18862	0.0184438	0.0713479	0.0495357	CCL2/TREM2/CCL5/CXCL10/CXCR4/CCR1/LOX	7
BP	GO:1990869	cellular response to chemokine	7/524	97/18862	0.0184438	0.0713479	0.0495357	CCL2/TREM2/CCL5/CXCL10/CXCR4/CCR1/LOX	7
BP	GO:0045137	development of primary sexual characteristics	12/524	217/18862	0.0185288	0.0716127	0.0497195	MMP14/VEGFA/FLNA/ICAM1/PTX3/RDH10/MMP19/ANG/YBX3/TGFB2/CEBPB/SDC1	12
BP	GO:0048713	regulation of oligodendrocyte differentiation	4/524	37/18862	0.0188438	0.0726351	0.0504294	TLR2/CXCR4/TNFRSF1B/MDK	4
BP	GO:1902229	regulation of intrinsic apoptotic signaling pathway in response to DNA damage	4/524	37/18862	0.0188438	0.0726351	0.0504294	CD74/CD44/MUC1/BCL2L12	4
BP	GO:1904994	regulation of leukocyte adhesion to vascular endothelial cell	4/524	37/18862	0.0188438	0.0726351	0.0504294	ITGB2/ICAM1/ALOX5/MDK	4
BP	GO:0030500	regulation of bone mineralization	6/524	76/18862	0.0189934	0.0731465	0.0507844	LTF/MGP/ALOX5/ISG15/CCR1/SRGN	6
BP	GO:0001558	regulation of cell growth	19/524	406/18862	0.0193232	0.0743506	0.0516204	S100A9/S100A8/SPP1/MMP14/IGFBP3/HAMP/FN1/VEGFA/BST2/IGFBP5/IGFBP4/CXCR4/IGFBP7/TGFB2/CDKN2C/FBP1/SPHK1/SOCS2/SERTAD3	19
BP	GO:0003177	pulmonary valve development	3/524	21/18862	0.0195417	0.0747918	0.0519267	TNFRSF1A/TGFB2/TNFRSF1B	3
BP	GO:0038083	peptidyl-tyrosine autophosphorylation	3/524	21/18862	0.0195417	0.0747918	0.0519267	VEGFA/CAV1/IQGAP1	3
BP	GO:0051152	positive regulation of smooth muscle cell differentiation	3/524	21/18862	0.0195417	0.0747918	0.0519267	SOD2/EFEMP2/ENG	3
BP	GO:0071636	positive regulation of transforming growth factor beta production	3/524	21/18862	0.0195417	0.0747918	0.0519267	LUM/LGALS9/THBS1	3
BP	GO:0072311	glomerular epithelial cell differentiation	3/524	21/18862	0.0195417	0.0747918	0.0519267	FOXJ1/LAMB2/IQGAP1	3
BP	GO:2001169	regulation of ATP biosynthetic process	3/524	21/18862	0.0195417	0.0747918	0.0519267	H19/TREM2/TMSB4X	3
BP	GO:0034101	erythrocyte homeostasis	8/524	121/18862	0.0197074	0.0753589	0.0523204	HMOX1/VEGFA/SPI1/HCLS1/ZFP36/ISG15/B2M/NCKAP1L	8
BP	GO:0051592	response to calcium ion	9/524	145/18862	0.0200853	0.0767362	0.0532767	ALOX5AP/CAV1/FOS/JUNB/DPEP1/IQGAP1/THBS1/SDC1/CLIC4	9
BP	GO:0032481	positive regulation of type I interferon production	6/524	77/18862	0.0201319	0.0768464	0.0533532	CD14/TLR2/IRF1/RNF135/IRF7/IFI16	6
BP	GO:0090066	regulation of anatomical structure size	22/524	493/18862	0.0203505	0.0776121	0.0538848	SPP1/CAPG/FN1/SOD2/VEGFA/MSN/ACTA2/ICAM1/SCIN/CAV1/HCLS1/ADM/ARPC1B/IQGAP2/PYCARD/PLEK/HCK/GMFG/VASP/CDC42EP5/TMSB4X/NCKAP1L	22
BP	GO:0032717	negative regulation of interleukin-8 production	4/524	38/18862	0.020611	0.0784671	0.0544785	ANXA1/BCL3/CD33/TMSB4X	4
BP	GO:0045429	positive regulation of nitric oxide biosynthetic process	4/524	38/18862	0.020611	0.0784671	0.0544785	ITGB2/ICAM1/PTX3/CLEC7A	4
BP	GO:0062012	regulation of small molecule metabolic process	20/524	437/18862	0.0206541	0.0785621	0.0545444	ANXA1/CD74/H19/IGFBP3/FABP5/TREM2/CAV1/APOC2/ADM/PHLDA2/RDH10/PSMB9/IGFBP4/SLC7A7/PLEK/EGR1/FBP1/PSMB8/C1QTNF1/TMSB4X	20
BP	GO:1902806	regulation of cell cycle G1/S phase transition	11/524	195/18862	0.0206785	0.0785856	0.0545607	ANXA1/GPNMB/CCL2/GADD45A/MUC1/AIF1/PTPN6/CDKN2C/WEE1/PLK3/CDK2	11
BP	GO:0010043	response to zinc ion	5/524	57/18862	0.0207865	0.0788572	0.0547493	S100A8/HAMP/SOD2/VCAM1/TSPO	5
BP	GO:2000242	negative regulation of reproductive process	5/524	57/18862	0.0207865	0.0788572	0.0547493	TIMP1/ARHGDIB/LIF/SULF1/SERPINF1	5
BP	GO:0070373	negative regulation of ERK1 and ERK2 cascade	6/524	78/18862	0.021316	0.0807952	0.0560948	GBP1/EMILIN1/LIF/ATF3/SPRY1/SPRY4	6
BP	GO:0043393	regulation of protein binding	11/524	196/18862	0.0213823	0.0809755	0.05622	ANXA2/MMP9/CARD16/CTSZ/CTHRC1/CAV1/PHLDA2/B2M/SLPI/AURKB/LOX	11
BP	GO:0007173	epidermal growth factor receptor signaling pathway	8/524	123/18862	0.0215161	0.0814106	0.056522	MMP9/PLAUR/NCF1/EFEMP1/IFI6/SPRY1/MVP/IQGAP1	8
BP	GO:0002710	negative regulation of T cell mediated immunity	3/524	22/18862	0.0221705	0.0831586	0.0577357	FCGR2B/LILRB4/HLA-F	3
BP	GO:0032069	regulation of nuclease activity	3/524	22/18862	0.0221705	0.0831586	0.0577357	GZMA/OAS1/OAS2	3
BP	GO:0045061	thymic T cell selection	3/524	22/18862	0.0221705	0.0831586	0.0577357	CD74/CD3D/CD3E	3
BP	GO:0045624	positive regulation of T-helper cell differentiation	3/524	22/18862	0.0221705	0.0831586	0.0577357	ANXA1/IL18/CD86	3
BP	GO:0045649	regulation of macrophage differentiation	3/524	22/18862	0.0221705	0.0831586	0.0577357	C1QC/HCLS1/LIF	3
BP	GO:0051882	mitochondrial depolarization	3/524	22/18862	0.0221705	0.0831586	0.0577357	CASP1/IFI6/TSPO	3
BP	GO:0055093	response to hyperoxia	3/524	22/18862	0.0221705	0.0831586	0.0577357	COL1A1/PDPN/CAV1	3
BP	GO:0071404	cellular response to low-density lipoprotein particle stimulus	3/524	22/18862	0.0221705	0.0831586	0.0577357	FCER1G/ITGB2/ITGB1	3
BP	GO:0072243	metanephric nephron epithelium development	3/524	22/18862	0.0221705	0.0831586	0.0577357	WWTR1/LIF/LAMB2	3
BP	GO:1903589	positive regulation of blood vessel endothelial cell proliferation involved in sprouting angiogenesis	3/524	22/18862	0.0221705	0.0831586	0.0577357	HMOX1/VEGFA/APLNR	3
BP	GO:0030865	cortical cytoskeleton organization	5/524	58/18862	0.0222451	0.0832939	0.0578296	RAC2/PLEK/LCP1/RHOC/NCKAP1L	5
BP	GO:0045851	pH reduction	5/524	58/18862	0.0222451	0.0832939	0.0578296	SLC11A1/SLAMF8/TCIRG1/GRN/CLIC4	5
BP	GO:0010631	epithelial cell migration	17/524	357/18862	0.0224265	0.0838705	0.0582299	ANXA1/MMP9/SRPX2/HMOX1/VEGFA/LOXL2/ITGB2/GADD45A/FSTL1/SP100/HSPB1/TGFB2/ANGPT2/SERPINF1/GRN/TMSB4X/THBS1	17
BP	GO:1902807	negative regulation of cell cycle G1/S phase transition	8/524	124/18862	0.0224631	0.0838705	0.0582299	GPNMB/CCL2/GADD45A/MUC1/CDKN2C/WEE1/PLK3/CDK2	8
BP	GO:0072210	metanephric nephron development	4/524	39/18862	0.0224767	0.0838705	0.0582299	CITED1/LIF/EGR1/LAMB2	4
BP	GO:1904407	positive regulation of nitric oxide metabolic process	4/524	39/18862	0.0224767	0.0838705	0.0582299	ITGB2/ICAM1/PTX3/CLEC7A	4
BP	GO:0002218	activation of innate immune response	9/524	148/18862	0.0225982	0.0842509	0.058494	FCER1G/TYROBP/MUC1/PSMB9/PYCARD/HCK/PSMB8/IFI16/RELB	9
BP	GO:0031098	stress-activated protein kinase signaling cascade	14/524	276/18862	0.0226767	0.0844706	0.0586466	FCGR2B/VEGFA/GADD45A/SPI1/NCF1/ZFP36/LGALS9/TGFB2/PYCARD/GADD45B/CLEC7A/SPHK1/LTBR/CDC42EP5	14
BP	GO:0019722	calcium-mediated signaling	11/524	198/18862	0.0228426	0.0849421	0.0589739	GBP1/TREM2/CXCR4/VCAM1/CD4/PLEK/SPHK1/CCR1/RCAN1/LAT2/CD3E	11
BP	GO:1901136	carbohydrate derivative catabolic process	11/524	198/18862	0.0228426	0.0849421	0.0589739	CHI3L2/TYMP/CD44/HSPG2/LUM/BGN/FMOD/APOBEC3C/APOBEC3G/DPYD/SDC1	11
BP	GO:0032355	response to estradiol	8/524	125/18862	0.0234392	0.0870857	0.0604622	IGFBP2/ANXA1/COL1A1/POSTN/ARPC1B/CD4/TFPI/SOCS2	8
BP	GO:0098869	cellular oxidant detoxification	7/524	102/18862	0.0235974	0.0875982	0.060818	S100A9/H19/SOD2/ALOX5AP/SOD3/GPX8/FBLN5	7
BP	GO:0010721	negative regulation of cell development	10/524	174/18862	0.0237865	0.0882245	0.0612528	LTF/SPP1/GBP1/POSTN/VEGFA/S1PR3/NGFR/B2M/SPRY4/TSPO	10
BP	GO:0090132	epithelium migration	17/524	360/18862	0.0240688	0.089195	0.0619266	ANXA1/MMP9/SRPX2/HMOX1/VEGFA/LOXL2/ITGB2/GADD45A/FSTL1/SP100/HSPB1/TGFB2/ANGPT2/SERPINF1/GRN/TMSB4X/THBS1	17
BP	GO:0043535	regulation of blood vessel endothelial cell migration	9/524	150/18862	0.0243937	0.0902441	0.062655	ANXA1/SRPX2/HMOX1/VEGFA/GADD45A/HSPB1/ANGPT2/TMSB4X/THBS1	9
BP	GO:1903364	positive regulation of cellular protein catabolic process	9/524	150/18862	0.0243937	0.0902441	0.062655	CTSC/HAMP/MSN/TREM2/LAPTM5/CAV1/CDC20/ECSCR/PLK3	9
BP	GO:0072529	pyrimidine-containing compound catabolic process	4/524	40/18862	0.0244421	0.0903459	0.0627257	TYMP/APOBEC3C/APOBEC3G/DPYD	4
BP	GO:0010634	positive regulation of epithelial cell migration	10/524	175/18862	0.0246281	0.0909554	0.0631489	ANXA1/MMP9/SRPX2/HMOX1/VEGFA/HSPB1/TGFB2/GRN/TMSB4X/THBS1	10
BP	GO:0002438	acute inflammatory response to antigenic stimulus	3/524	23/18862	0.0249822	0.0917145	0.0636759	FCGR2B/C3/ICAM1	3
BP	GO:0032693	negative regulation of interleukin-10 production	3/524	23/18862	0.0249822	0.0917145	0.0636759	FCGR2B/TYROBP/LILRB4	3
BP	GO:0042026	protein refolding	3/524	23/18862	0.0249822	0.0917145	0.0636759	HSPA7/HSPA6/B2M	3
BP	GO:0043302	positive regulation of leukocyte degranulation	3/524	23/18862	0.0249822	0.0917145	0.0636759	ITGB2/VAMP8/HLA-F	3
BP	GO:0045723	positive regulation of fatty acid biosynthetic process	3/524	23/18862	0.0249822	0.0917145	0.0636759	ANXA1/CD74/APOC2	3
BP	GO:0060706	cell differentiation involved in embryonic placenta development	3/524	23/18862	0.0249822	0.0917145	0.0636759	SOCS3/ST14/LIF	3
BP	GO:0097186	amelogenesis	3/524	23/18862	0.0249822	0.0917145	0.0636759	FAM20A/FAM20C/TCIRG1	3
BP	GO:0019932	second-messenger-mediated signaling	15/524	307/18862	0.0252212	0.0924351	0.0641762	GBP1/VEGFA/TREM2/FPR1/CXCR4/VCAM1/CD4/PLEK/SPHK1/CCR1/RCAN1/LAT2/CD3E/THBS1/APLNR	15
BP	GO:0043405	regulation of MAP kinase activity	15/524	307/18862	0.0252212	0.0924351	0.0641762	CD74/GDF15/VEGFA/GADD45A/CAV1/C5AR1/CD300A/FPR1/CXCR4/PTPN6/SPRY1/GADD45B/SPRY4/IQGAP1/THBS1	15
BP	GO:2001056	positive regulation of cysteine-type endopeptidase activity	9/524	151/18862	0.0253285	0.0927495	0.0643945	S100A9/S100A8/LAPTM5/CASP1/NGFR/LGALS9/PYCARD/CLEC7A/IFI16	9
BP	GO:0010518	positive regulation of phospholipase activity	5/524	60/18862	0.0253577	0.0927779	0.0644142	CCL5/APOC2/C5AR1/ANG/CD86	5
BP	GO:0000041	transition metal ion transport	8/524	127/18862	0.02548	0.0930677	0.0646154	LTF/CP/SLC11A1/HAMP/STEAP3/TCIRG1/FTL/B2M	8
BP	GO:0014066	regulation of phosphatidylinositol 3-kinase signaling	8/524	127/18862	0.02548	0.0930677	0.0646154	FN1/CCL5/NCF1/HCLS1/IL18/TGFB2/PTPN6/HCST	8
BP	GO:0009314	response to radiation	20/524	447/18862	0.025505	0.0930804	0.0646242	TIMP1/ANXA1/MMP9/COL3A1/HAMP/CARD16/SOD2/ICAM1/GADD45A/CXCL10/MMP2/VCAM1/FOS/BCL3/EGR1/AURKB/ANGPT2/IFI16/JUN/PLK3	20
BP	GO:0001701	in utero embryonic development	16/524	335/18862	0.0256104	0.0933861	0.0648365	SOCS3/VEGFA/ST14/ADM/PHLDA2/RDH10/FOSL1/CITED1/YBX3/LIF/LPAR6/JUNB/ASF1B/CEBPB/FKBP10/CCNB2	16
BP	GO:0150063	visual system development	17/524	363/18862	0.0258006	0.0940004	0.0652629	COL4A1/VIM/C1QA/VEGFA/C3/MFAP2/EFEMP1/COL5A1/COL5A2/RDH10/TCIRG1/TGFB2/SPRY1/SERPINF1/CRB2/LAMB2/CLIC4	17
BP	GO:0043433	negative regulation of DNA-binding transcription factor activity	10/524	177/18862	0.0263751	0.0960125	0.0666599	HMOX1/SFRP4/FLNA/FOXJ1/SP100/NLRC5/PYCARD/HAVCR2/TMSB4X/ADORA3	10
BP	GO:0001953	negative regulation of cell-matrix adhesion	4/524	41/18862	0.0265081	0.09622	0.066804	MMP14/SERPINE1/POSTN/THBS1	4
BP	GO:0030850	prostate gland development	4/524	41/18862	0.0265081	0.09622	0.066804	ANXA1/TNC/SULF1/SERPINF1	4
BP	GO:1905314	semi-lunar valve development	4/524	41/18862	0.0265081	0.09622	0.066804	EMILIN1/TNFRSF1A/TGFB2/TNFRSF1B	4
BP	GO:0071277	cellular response to calcium ion	6/524	82/18862	0.0265212	0.09622	0.066804	ALOX5AP/FOS/JUNB/DPEP1/IQGAP1/CLIC4	6
BP	GO:1903793	positive regulation of anion transport	21/524	478/18862	0.0267453	0.0969518	0.0673121	ANXA2/S100A8/HLA-DRB1/SPP1/C3/ITGB2/TREM2/FLNA/CAV1/VAMP8/HCLS1/TLR2/RAC2/ANG/TGFB2/TRH/CEBPB/C1QTNF1/PLK3/ITGB1/CD33	21
BP	GO:0051259	protein complex oligomerization	12/524	229/18862	0.0268044	0.0970846	0.0674043	HLA-DRB1/CD74/COL1A2/SOD2/ALOX5AP/SLC1A5/B2M/GSDMD/PYCARD/RNF135/TK1/VASP	12
BP	GO:0007091	metaphase/anaphase transition of mitotic cell cycle	5/524	61/18862	0.0270134	0.0976776	0.067816	UBE2C/CDC20/AURKB/TACC3/NEK6	5
BP	GO:1905330	regulation of morphogenesis of an epithelium	5/524	61/18862	0.0270134	0.0976776	0.067816	VEGFA/CXCL10/LIF/SULF1/MDK	5
BP	GO:0002418	immune response to tumor cell	3/524	24/18862	0.0279764	0.100571	0.0698247	HLA-DRB1/HLA-A/HAVCR2	3
BP	GO:0003094	glomerular filtration	3/524	24/18862	0.0279764	0.100571	0.0698247	IGHA1/SULF1/MCAM	3
BP	GO:0031338	regulation of vesicle fusion	3/524	24/18862	0.0279764	0.100571	0.0698247	ANXA1/ANXA2/SPHK1	3
BP	GO:0060669	embryonic placenta morphogenesis	3/524	24/18862	0.0279764	0.100571	0.0698247	SOCS3/ST14/ADM	3
BP	GO:0072010	glomerular epithelium development	3/524	24/18862	0.0279764	0.100571	0.0698247	FOXJ1/LAMB2/IQGAP1	3
BP	GO:1900017	positive regulation of cytokine production involved in inflammatory response	3/524	24/18862	0.0279764	0.100571	0.0698247	H19/CLEC7A/GPSM3	3
BP	GO:2000209	regulation of anoikis	3/524	24/18862	0.0279764	0.100571	0.0698247	ITGA5/CAV1/ITGB1	3
BP	GO:0090090	negative regulation of canonical Wnt signaling pathway	10/524	179/18862	0.0282091	0.101323	0.070347	IGFBP2/SFRP4/CTHRC1/CAV1/PSMB9/WWTR1/IGFBP4/EGR1/PSMB8/MDK	10
BP	GO:0030509	BMP signaling pathway	9/524	154/18862	0.0282849	0.101427	0.0704189	GDF15/SFRP4/FSTL1/TGFB2/SULF1/EGR1/HTRA3/ENG/CRB2	9
BP	GO:0051017	actin filament bundle assembly	9/524	154/18862	0.0282849	0.101427	0.0704189	S100A10/PDLIM1/FLNA/ACTN1/GPR65/AIF1/PLEK/LCP1/RHOC	9
BP	GO:0010594	regulation of endothelial cell migration	12/524	231/18862	0.0284099	0.101706	0.0706128	ANXA1/SRPX2/HMOX1/VEGFA/GADD45A/SP100/HSPB1/ANGPT2/SERPINF1/GRN/TMSB4X/THBS1	12
BP	GO:0071453	cellular response to oxygen levels	12/524	231/18862	0.0284099	0.101706	0.0706128	HMOX1/CARD16/VEGFA/ICAM1/CAV1/VASN/CA9/PSMB9/CYBB/EGR1/PSMB8/PLK3	12
BP	GO:0031670	cellular response to nutrient	4/524	42/18862	0.0286757	0.10245	0.0711295	COL1A1/TNC/HMOX1/POSTN	4
BP	GO:0002437	inflammatory response to antigenic stimulus	5/524	62/18862	0.0287363	0.10245	0.0711295	HLA-DRB1/CD68/FCGR2B/C3/ICAM1	5
BP	GO:0032233	positive regulation of actin filament bundle assembly	5/524	62/18862	0.0287363	0.10245	0.0711295	S100A10/FLNA/GPR65/PLEK/RHOC	5
BP	GO:0045453	bone resorption	5/524	62/18862	0.0287363	0.10245	0.0711295	SPP1/HAMP/ACP5/RAC2/TCIRG1	5
BP	GO:0051851	modulation by host of symbiont process	5/524	62/18862	0.0287363	0.10245	0.0711295	LTF/ANXA2/CCL5/PTX3/JUN	5
BP	GO:0003012	muscle system process	20/524	453/18862	0.0288059	0.102614	0.0712429	VIM/HAMP/HMOX1/CYBA/SLN/FLNA/TNFRSF1A/ACTA2/ACTG2/CAV1/MYL12A/IGFBP5/HSPB6/CXCR4/SULF1/MYL9/SPHK1/MYOF/PGAM2/TNFRSF1B	20
BP	GO:0055074	calcium ion homeostasis	20/524	454/18862	0.029386	0.103452	0.0718253	FAM20A/CCL5/CAV1/CXCL10/S1PR3/C5AR1/ADM/FPR3/GPR65/CD52/FPR1/TCIRG1/CXCR4/C3AR1/CD4/PTPN6/LPAR6/CCR1/C1QTNF1/APLNR	20
BP	GO:0046330	positive regulation of JNK cascade	6/524	84/18862	0.0294142	0.103452	0.0718253	FCGR2B/GADD45A/NCF1/PYCARD/GADD45B/LTBR	6
BP	GO:0071456	cellular response to hypoxia	11/524	206/18862	0.0294178	0.103452	0.0718253	HMOX1/CARD16/VEGFA/ICAM1/VASN/CA9/PSMB9/CYBB/EGR1/PSMB8/PLK3	11
BP	GO:0048880	sensory system development	17/524	369/18862	0.0295435	0.103452	0.0718253	COL4A1/VIM/C1QA/VEGFA/C3/MFAP2/EFEMP1/COL5A1/COL5A2/RDH10/TCIRG1/TGFB2/SPRY1/SERPINF1/CRB2/LAMB2/CLIC4	17
BP	GO:0002424	T cell mediated immune response to tumor cell	2/524	10/18862	0.0299033	0.103452	0.0718253	HLA-DRB1/HLA-A	2
BP	GO:0002524	hypersensitivity	2/524	10/18862	0.0299033	0.103452	0.0718253	FCGR2B/C3	2
BP	GO:0002725	negative regulation of T cell cytokine production	2/524	10/18862	0.0299033	0.103452	0.0718253	LILRB4/HLA-F	2
BP	GO:0002765	immune response-inhibiting signal transduction	2/524	10/18862	0.0299033	0.103452	0.0718253	LILRB4/CD33	2
BP	GO:0009176	pyrimidine deoxyribonucleoside monophosphate metabolic process	2/524	10/18862	0.0299033	0.103452	0.0718253	TYMP/DPYD	2
BP	GO:0009629	response to gravity	2/524	10/18862	0.0299033	0.103452	0.0718253	FOSL1/FOS	2
BP	GO:0010992	ubiquitin recycling	2/524	10/18862	0.0299033	0.103452	0.0718253	UBE2C/RNF135	2
BP	GO:0031340	positive regulation of vesicle fusion	2/524	10/18862	0.0299033	0.103452	0.0718253	ANXA1/ANXA2	2
BP	GO:0032060	bleb assembly	2/524	10/18862	0.0299033	0.103452	0.0718253	EMP3/EMP1	2
BP	GO:0033483	gas homeostasis	2/524	10/18862	0.0299033	0.103452	0.0718253	SOD2/CAV1	2
BP	GO:0034447	very-low-density lipoprotein particle clearance	2/524	10/18862	0.0299033	0.103452	0.0718253	APOC2/APOBR	2
BP	GO:0035646	endosome to melanosome transport	2/524	10/18862	0.0299033	0.103452	0.0718253	RAB32/CD63	2
BP	GO:0035860	glial cell-derived neurotrophic factor receptor signaling pathway	2/524	10/18862	0.0299033	0.103452	0.0718253	GDF15/SULF1	2
BP	GO:0035907	dorsal aorta development	2/524	10/18862	0.0299033	0.103452	0.0718253	NGFR/ENG	2
BP	GO:0040015	negative regulation of multicellular organism growth	2/524	10/18862	0.0299033	0.103452	0.0718253	GDF15/SOCS2	2
BP	GO:0042789	mRNA transcription by RNA polymerase II	2/524	10/18862	0.0299033	0.103452	0.0718253	FLNA/C5AR1	2
BP	GO:0042989	sequestering of actin monomers	2/524	10/18862	0.0299033	0.103452	0.0718253	SCIN/TMSB4X	2
BP	GO:0043485	endosome to pigment granule transport	2/524	10/18862	0.0299033	0.103452	0.0718253	RAB32/CD63	2
BP	GO:0044803	multi-organism membrane organization	2/524	10/18862	0.0299033	0.103452	0.0718253	CXCR4/CD4	2
BP	GO:0048757	pigment granule maturation	2/524	10/18862	0.0299033	0.103452	0.0718253	RAB32/CD63	2
BP	GO:0051918	negative regulation of fibrinolysis	2/524	10/18862	0.0299033	0.103452	0.0718253	SERPINE1/THBS1	2
BP	GO:0070099	regulation of chemokine-mediated signaling pathway	2/524	10/18862	0.0299033	0.103452	0.0718253	TREM2/CCL5	2
BP	GO:0070383	DNA cytosine deamination	2/524	10/18862	0.0299033	0.103452	0.0718253	APOBEC3C/APOBEC3G	2
BP	GO:0071104	response to interleukin-9	2/524	10/18862	0.0299033	0.103452	0.0718253	CITED1/IL2RG	2
BP	GO:0071670	smooth muscle cell chemotaxis	2/524	10/18862	0.0299033	0.103452	0.0718253	AIF1/MDK	2
BP	GO:0097278	complement-dependent cytotoxicity	2/524	10/18862	0.0299033	0.103452	0.0718253	C3/CFH	2
BP	GO:0098903	regulation of membrane repolarization during action potential	2/524	10/18862	0.0299033	0.103452	0.0718253	FLNA/CAV1	2
BP	GO:1903980	positive regulation of microglial cell activation	2/524	10/18862	0.0299033	0.103452	0.0718253	CTSC/TREM2	2
BP	GO:1905522	negative regulation of macrophage migration	2/524	10/18862	0.0299033	0.103452	0.0718253	EMILIN1/SLAMF8	2
BP	GO:2000121	regulation of removal of superoxide radicals	2/524	10/18862	0.0299033	0.103452	0.0718253	H19/FBLN5	2
BP	GO:2000343	positive regulation of chemokine (C-X-C motif) ligand 2 production	2/524	10/18862	0.0299033	0.103452	0.0718253	CD74/POSTN	2
BP	GO:2000508	regulation of dendritic cell chemotaxis	2/524	10/18862	0.0299033	0.103452	0.0718253	LGALS9/SLAMF8	2
BP	GO:0007292	female gamete generation	8/524	131/18862	0.0299272	0.103452	0.0718253	PTX3/FOSL1/MMP19/ANG/TOP2A/TNFAIP6/CCNB2/MDK	8
BP	GO:0006457	protein folding	12/524	233/18862	0.0300839	0.103911	0.0721437	HSPA7/CD74/HSPA6/HSPB6/HSPB1/B2M/PDIA5/SPHK1/PPIC/GRN/FKBP9/PDIA4	12
BP	GO:0043409	negative regulation of MAPK cascade	10/524	181/18862	0.0301321	0.103994	0.0722016	GBP1/EMILIN1/CAV1/LILRB4/CD300A/LIF/PTPN6/ATF3/SPRY1/SPRY4	10
BP	GO:0032368	regulation of lipid transport	9/524	156/18862	0.0303856	0.104785	0.0727508	ANXA2/SPP1/CAV1/APOC2/TRH/C1QTNF1/ITGB1/THBS1/TSPO	9
BP	GO:0046889	positive regulation of lipid biosynthetic process	6/524	85/18862	0.0309353	0.106327	0.0738213	ANXA1/CD74/TNFRSF1A/APOC2/ADM/RDH10	6
BP	GO:1900182	positive regulation of protein localization to nucleus	6/524	85/18862	0.0309353	0.106327	0.0738213	FLNA/HCLS1/NGFR/WWTR1/PARP9/LIF	6
BP	GO:0061383	trabecula morphogenesis	4/524	43/18862	0.0309454	0.106327	0.0738213	COL1A1/MMP2/TGFB2/ENG	4
BP	GO:0010595	positive regulation of endothelial cell migration	8/524	132/18862	0.0311173	0.106327	0.0738213	ANXA1/SRPX2/HMOX1/VEGFA/HSPB1/GRN/TMSB4X/THBS1	8
BP	GO:0002092	positive regulation of receptor internalization	3/524	25/18862	0.0311526	0.106327	0.0738213	VEGFA/SFRP4/CD63	3
BP	GO:0010447	response to acidic pH	3/524	25/18862	0.0311526	0.106327	0.0738213	CTSS/GPR65/SERPINF1	3
BP	GO:0031579	membrane raft organization	3/524	25/18862	0.0311526	0.106327	0.0738213	ANXA2/S100A10/CAV1	3
BP	GO:0051894	positive regulation of focal adhesion assembly	3/524	25/18862	0.0311526	0.106327	0.0738213	S100A10/VEGFA/IQGAP1	3
BP	GO:0060330	regulation of response to interferon-gamma	3/524	25/18862	0.0311526	0.106327	0.0738213	SOCS3/NLRC5/PARP9	3
BP	GO:0060334	regulation of interferon-gamma-mediated signaling pathway	3/524	25/18862	0.0311526	0.106327	0.0738213	SOCS3/NLRC5/PARP9	3
BP	GO:0072012	glomerulus vasculature development	3/524	25/18862	0.0311526	0.106327	0.0738213	ACTA2/EGR1/ANGPT2	3
BP	GO:0072207	metanephric epithelium development	3/524	25/18862	0.0311526	0.106327	0.0738213	WWTR1/LIF/LAMB2	3
BP	GO:0097205	renal filtration	3/524	25/18862	0.0311526	0.106327	0.0738213	IGHA1/SULF1/MCAM	3
BP	GO:0002790	peptide secretion	18/524	401/18862	0.0320153	0.109185	0.0758056	ANXA1/S100A8/HLA-DRB1/CD74/STEAP3/TREM2/UCP2/CCL5/TLR2/ALOX5/ANG/TCIRG1/TGFB2/PLEK/TRH/RCN3/CD33/PDIA4	18
BP	GO:0044784	metaphase/anaphase transition of cell cycle	5/524	64/18862	0.0323867	0.110018	0.0763838	UBE2C/CDC20/AURKB/TACC3/NEK6	5
BP	GO:0048247	lymphocyte chemotaxis	5/524	64/18862	0.0323867	0.110018	0.0763838	CCL2/CCL5/CXCL10/MSMP/HSD3B7	5
BP	GO:0050922	negative regulation of chemotaxis	5/524	64/18862	0.0323867	0.110018	0.0763838	CCL2/SLAMF8/AIF1/ANGPT2/THBS1	5
BP	GO:0051893	regulation of focal adhesion assembly	5/524	64/18862	0.0323867	0.110018	0.0763838	MMP14/S100A10/VEGFA/IQGAP1/THBS1	5
BP	GO:0090109	regulation of cell-substrate junction assembly	5/524	64/18862	0.0323867	0.110018	0.0763838	MMP14/S100A10/VEGFA/IQGAP1/THBS1	5
BP	GO:0001657	ureteric bud development	6/524	86/18862	0.032507	0.110167	0.076487	VEGFA/FOXJ1/CITED1/NPNT/SPRY1/SDC1	6
BP	GO:0030512	negative regulation of transforming growth factor beta receptor signaling pathway	6/524	86/18862	0.032507	0.110167	0.076487	EMILIN1/CAV1/VASN/SPRY1/HTRA3/TGFB1I1	6
BP	GO:0034103	regulation of tissue remodeling	6/524	86/18862	0.032507	0.110167	0.076487	GPNMB/SPP1/HAMP/RUNX1/IL18/MDK	6
BP	GO:0061572	actin filament bundle organization	9/524	158/18862	0.0325927	0.110371	0.0766286	S100A10/PDLIM1/FLNA/ACTN1/GPR65/AIF1/PLEK/LCP1/RHOC	9
BP	GO:0019216	regulation of lipid metabolic process	18/524	402/18862	0.0326897	0.110613	0.0767965	SERPINA3/ANXA1/CD74/C3/FABP5/TNFRSF1A/CAV1/APOC2/RARRES2/ADM/RDH10/G0S2/NPC2/IGFBP7/EGR1/SPHK1/PLIN2/TSPO	18
BP	GO:0072331	signal transduction by p53 class mediator	13/524	263/18862	0.0328388	0.11103	0.0770865	CD74/CD44/GADD45A/SP100/BATF/MUC1/BCL3/BCL2L12/PYCARD/AURKB/IFI16/PLK3/CDK2	13
BP	GO:0046427	positive regulation of receptor signaling pathway via JAK-STAT	4/524	44/18862	0.033318	0.112474	0.0780891	CCL5/CD300A/OCIAD2/IL10RA	4
BP	GO:1901658	glycosyl compound catabolic process	4/524	44/18862	0.033318	0.112474	0.0780891	TYMP/APOBEC3C/APOBEC3G/DPYD	4
BP	GO:0007266	Rho protein signal transduction	8/524	134/18862	0.0335939	0.113317	0.0786743	PDPN/COL3A1/COL1A2/NGFR/ARHGDIB/GPR65/LPAR6/CDC42EP5	8
BP	GO:0006869	lipid transport	20/524	461/18862	0.0336962	0.113556	0.0788399	ANXA1/ANXA2/SPP1/ABCC3/MSR1/FABP5/CAV1/APOC2/APOL4/SLC1A5/PLSCR1/NPC2/TRH/APOL1/PLIN2/C1QTNF1/ITGB1/APOBR/THBS1/TSPO	20
BP	GO:2000241	regulation of reproductive process	9/524	159/18862	0.0337369	0.113556	0.0788399	TIMP1/VEGFA/CDC20/PHLDA2/ARHGDIB/LIF/SULF1/SERPINF1/SYDE1	9
BP	GO:0051056	regulation of small GTPase mediated signal transduction	15/524	319/18862	0.0337634	0.113556	0.0788399	COL3A1/ARHGDIB/GPR65/RAC2/TGFB2/LPAR6/SPRY1/FBP1/A2M/CYTH4/SPRY4/RHOC/ARHGAP15/SYDE1/ARHGAP30	15
BP	GO:0090288	negative regulation of cellular response to growth factor stimulus	7/524	110/18862	0.0337697	0.113556	0.0788399	EMILIN1/NGFR/SULF1/SPRY1/HTRA3/SPRY4/THBS1	7
BP	GO:0072163	mesonephric epithelium development	6/524	87/18862	0.0341296	0.114587	0.0795562	VEGFA/FOXJ1/CITED1/NPNT/SPRY1/SDC1	6
BP	GO:0072164	mesonephric tubule development	6/524	87/18862	0.0341296	0.114587	0.0795562	VEGFA/FOXJ1/CITED1/NPNT/SPRY1/SDC1	6
BP	GO:0002313	mature B cell differentiation involved in immune response	3/524	26/18862	0.0345094	0.114969	0.0798213	FCGR2B/LGALS1/BCL3	3
BP	GO:0006700	C21-steroid hormone biosynthetic process	3/524	26/18862	0.0345094	0.114969	0.0798213	ADM/EGR1/TSPO	3
BP	GO:0010528	regulation of transposition	3/524	26/18862	0.0345094	0.114969	0.0798213	SPOCD1/APOBEC3C/APOBEC3G	3
BP	GO:0010529	negative regulation of transposition	3/524	26/18862	0.0345094	0.114969	0.0798213	SPOCD1/APOBEC3C/APOBEC3G	3
BP	GO:0042104	positive regulation of activated T cell proliferation	3/524	26/18862	0.0345094	0.114969	0.0798213	IGFBP2/IL18/PYCARD	3
BP	GO:0061437	renal system vasculature development	3/524	26/18862	0.0345094	0.114969	0.0798213	ACTA2/EGR1/ANGPT2	3
BP	GO:0061440	kidney vasculature development	3/524	26/18862	0.0345094	0.114969	0.0798213	ACTA2/EGR1/ANGPT2	3
BP	GO:1901623	regulation of lymphocyte chemotaxis	3/524	26/18862	0.0345094	0.114969	0.0798213	CCL2/CCL5/CXCL10	3
BP	GO:1905063	regulation of vascular associated smooth muscle cell differentiation	3/524	26/18862	0.0345094	0.114969	0.0798213	SOD2/EFEMP2/ENG	3
BP	GO:2000108	positive regulation of leukocyte apoptotic process	3/524	26/18862	0.0345094	0.114969	0.0798213	ANXA1/CCL5/LGALS9	3
BP	GO:0043280	positive regulation of cysteine-type endopeptidase activity involved in apoptotic process	8/524	135/18862	0.0348811	0.116118	0.0806189	S100A9/S100A8/LAPTM5/CASP1/NGFR/LGALS9/PYCARD/CLEC7A	8
BP	GO:0050680	negative regulation of epithelial cell proliferation	9/524	160/18862	0.0349086	0.11612	0.0806203	CCL2/CAV1/NGFR/ALOX5/TGFB2/SULF1/B2M/SERPINF1/THBS1	9
BP	GO:0010632	regulation of epithelial cell migration	14/524	293/18862	0.0351353	0.116591	0.0809474	ANXA1/MMP9/SRPX2/HMOX1/VEGFA/GADD45A/SP100/HSPB1/TGFB2/ANGPT2/SERPINF1/GRN/TMSB4X/THBS1	14
BP	GO:0030178	negative regulation of Wnt signaling pathway	11/524	212/18862	0.0351683	0.116591	0.0809474	IGFBP2/SFRP4/CTHRC1/CAV1/PSMB9/WWTR1/IGFBP4/CITED1/EGR1/PSMB8/MDK	11
BP	GO:0046660	female sex differentiation	7/524	111/18862	0.0352177	0.116591	0.0809474	MMP14/VEGFA/ICAM1/PTX3/MMP19/ANG/CEBPB	7
BP	GO:0009636	response to toxic substance	12/524	239/18862	0.0355318	0.116591	0.0809474	S100A9/H19/SOD2/ALOX5AP/CCL5/SOD3/MAOB/TLR2/FOS/GPX8/FBLN5/SDC1	12
BP	GO:0043434	response to peptide hormone	19/524	435/18862	0.0356625	0.116591	0.0809474	TIMP1/ANXA1/COL1A1/SOCS3/GDF15/UCP2/ICAM1/CAV1/RARRES2/IGFBP5/ADM/TLR2/TCIRG1/CYBB/CITED1/EGR1/AGTRAP/SOCS2/IQGAP1	19
BP	GO:0035088	establishment or maintenance of apical/basal cell polarity	4/524	45/18862	0.0357939	0.116591	0.0809474	MSN/FOXJ1/CRB2/CLIC4	4
BP	GO:0061245	establishment or maintenance of bipolar cell polarity	4/524	45/18862	0.0357939	0.116591	0.0809474	MSN/FOXJ1/CRB2/CLIC4	4
BP	GO:0060993	kidney morphogenesis	6/524	88/18862	0.0358037	0.116591	0.0809474	VEGFA/FOXJ1/WWTR1/CITED1/LIF/NPNT	6
BP	GO:0070098	chemokine-mediated signaling pathway	6/524	88/18862	0.0358037	0.116591	0.0809474	CCL2/TREM2/CCL5/CXCL10/CXCR4/CCR1	6
BP	GO:0006002	fructose 6-phosphate metabolic process	2/524	11/18862	0.0358867	0.116591	0.0809474	HK3/FBP1	2
BP	GO:0008228	opsonization	2/524	11/18862	0.0358867	0.116591	0.0809474	C4B/PTX3	2
BP	GO:0008655	pyrimidine-containing compound salvage	2/524	11/18862	0.0358867	0.116591	0.0809474	TYMP/TK1	2
BP	GO:0010269	response to selenium ion	2/524	11/18862	0.0358867	0.116591	0.0809474	SOD2/MAOB	2
BP	GO:0032493	response to bacterial lipoprotein	2/524	11/18862	0.0358867	0.116591	0.0809474	CD14/TLR2	2
BP	GO:0032836	glomerular basement membrane development	2/524	11/18862	0.0358867	0.116591	0.0809474	SULF1/LAMB2	2
BP	GO:0033690	positive regulation of osteoblast proliferation	2/524	11/18862	0.0358867	0.116591	0.0809474	LTF/CTHRC1	2
BP	GO:0035747	natural killer cell chemotaxis	2/524	11/18862	0.0358867	0.116591	0.0809474	CCL2/CCL5	2
BP	GO:0043097	pyrimidine nucleoside salvage	2/524	11/18862	0.0358867	0.116591	0.0809474	TYMP/TK1	2
BP	GO:0043129	surfactant homeostasis	2/524	11/18862	0.0358867	0.116591	0.0809474	VEGFA/RCN3	2
BP	GO:0045060	negative thymic T cell selection	2/524	11/18862	0.0358867	0.116591	0.0809474	CD74/CD3E	2
BP	GO:0045602	negative regulation of endothelial cell differentiation	2/524	11/18862	0.0358867	0.116591	0.0809474	VEGFA/S1PR3	2
BP	GO:0048102	autophagic cell death	2/524	11/18862	0.0358867	0.116591	0.0809474	TREM2/LAPTM5	2
BP	GO:0048680	positive regulation of axon regeneration	2/524	11/18862	0.0358867	0.116591	0.0809474	FLNA/GRN	2
BP	GO:0051132	NK T cell activation	2/524	11/18862	0.0358867	0.116591	0.0809474	IL18/CD300A	2
BP	GO:0051673	membrane disruption in other organism	2/524	11/18862	0.0358867	0.116591	0.0809474	LTF/GSDMD	2
BP	GO:0061299	retina vasculature morphogenesis in camera-type eye	2/524	11/18862	0.0358867	0.116591	0.0809474	COL4A1/CLIC4	2
BP	GO:0070673	response to interleukin-18	2/524	11/18862	0.0358867	0.116591	0.0809474	IL18/ALOX5	2
BP	GO:1901862	negative regulation of muscle tissue development	2/524	11/18862	0.0358867	0.116591	0.0809474	IGFBP5/YBX3	2
BP	GO:1990440	positive regulation of transcription from RNA polymerase II promoter in response to endoplasmic reticulum stress	2/524	11/18862	0.0358867	0.116591	0.0809474	ATF3/CEBPB	2
BP	GO:2000392	regulation of lamellipodium morphogenesis	2/524	11/18862	0.0358867	0.116591	0.0809474	PDPN/CD44	2
BP	GO:2000644	regulation of receptor catabolic process	2/524	11/18862	0.0358867	0.116591	0.0809474	ANXA2/LAPTM5	2
BP	GO:0030307	positive regulation of cell growth	9/524	161/18862	0.0361079	0.117222	0.0813852	S100A9/S100A8/MMP14/HAMP/FN1/VEGFA/CXCR4/TGFB2/SPHK1	9
BP	GO:0048705	skeletal system morphogenesis	11/524	213/18862	0.0361985	0.117428	0.0815282	LTF/COL1A1/MGP/MMP14/SERPINH1/SFRP4/HOXB3/HOXD9/RDH10/HOXB2/MMP2	11
BP	GO:0032715	negative regulation of interleukin-6 production	5/524	66/18862	0.0363139	0.117714	0.0817268	LILRB4/FOXJ1/PTPN6/HAVCR2/NCKAP1L	5
BP	GO:1903829	positive regulation of cellular protein localization	14/524	295/18862	0.0368728	0.119436	0.0829224	MSN/TYROBP/ITGB2/LGALS3/TREM2/FLNA/HCLS1/NGFR/WWTR1/RAC2/PARP9/LIF/ITGB1/IQGAP1	14
BP	GO:0036294	cellular response to decreased oxygen levels	11/524	214/18862	0.0372498	0.120566	0.0837073	HMOX1/CARD16/VEGFA/ICAM1/VASN/CA9/PSMB9/CYBB/EGR1/PSMB8/PLK3	11
BP	GO:0042058	regulation of epidermal growth factor receptor signaling pathway	6/524	89/18862	0.0375296	0.121381	0.0842731	MMP9/PLAUR/NCF1/IFI6/SPRY1/MVP	6
BP	GO:0003401	axis elongation	3/524	27/18862	0.0380454	0.122317	0.0849228	TNC/RDH10/SPRY1	3
BP	GO:0007263	nitric oxide mediated signal transduction	3/524	27/18862	0.0380454	0.122317	0.0849228	VEGFA/FPR1/THBS1	3
BP	GO:0018126	protein hydroxylation	3/524	27/18862	0.0380454	0.122317	0.0849228	FKBP10/PLOD1/PLOD2	3
BP	GO:0031069	hair follicle morphogenesis	3/524	27/18862	0.0380454	0.122317	0.0849228	IGFBP5/NGFR/TGFB2	3
BP	GO:0031954	positive regulation of protein autophosphorylation	3/524	27/18862	0.0380454	0.122317	0.0849228	GPNMB/VEGFA/IQGAP1	3
BP	GO:0032967	positive regulation of collagen biosynthetic process	3/524	27/18862	0.0380454	0.122317	0.0849228	VIM/RUNX1/ENG	3
BP	GO:0060441	epithelial tube branching involved in lung morphogenesis	3/524	27/18862	0.0380454	0.122317	0.0849228	TNC/RDH10/SPRY1	3
BP	GO:0090200	positive regulation of release of cytochrome c from mitochondria	3/524	27/18862	0.0380454	0.122317	0.0849228	MMP9/PLAUR/PYCARD	3
BP	GO:0007595	lactation	4/524	46/18862	0.0383732	0.123035	0.0854212	VEGFA/CAV1/SOCS2/OAS2	4
BP	GO:0071354	cellular response to interleukin-6	4/524	46/18862	0.0383732	0.123035	0.0854212	SOCS3/HAMP/ICAM1/SPI1	4
BP	GO:0090382	phagosome maturation	4/524	46/18862	0.0383732	0.123035	0.0854212	RAB32/SLAMF8/TCIRG1/RAB34	4
BP	GO:0031640	killing of cells of other organism	5/524	67/18862	0.0383826	0.123035	0.0854212	LTF/LYZ/HAMP/CLEC7A/APOL1	5
BP	GO:0009308	amine metabolic process	9/524	163/18862	0.0385907	0.12361	0.0858208	ITGB2/MAOB/PSMB9/SLC7A7/VCAM1/TGFB2/TRH/PSMB8/SAT1	9
BP	GO:0061326	renal tubule development	6/524	90/18862	0.0393078	0.125814	0.0873508	COL4A1/VEGFA/WWTR1/CITED1/LIF/NPNT	6
BP	GO:0050808	synapse organization	18/524	412/18862	0.0400246	0.128014	0.0888778	COL4A1/C1QA/C1QB/TNC/C1QC/SRPX2/FCGR2B/C3/TREM2/FLNA/ACTN1/CDC20/C5AR1/TLR2/SRGN/ZDHHC12/IL10RA/LAMB2	18
BP	GO:1903532	positive regulation of secretion by cell	13/524	271/18862	0.0402306	0.128577	0.0892691	HLA-DRB1/SPP1/ITGB2/TREM2/VAMP8/TLR2/ANG/TGFB2/TRH/HLA-F/C1QTNF1/CD33/SDC1	13
BP	GO:0050769	positive regulation of neurogenesis	11/524	217/18862	0.0405313	0.129443	0.0898699	FN1/VEGFA/TLR2/NGFR/CLCF1/CXCR4/LIF/SERPINF1/TNFRSF1B/MDK/TSPO	11
BP	GO:0006874	cellular calcium ion homeostasis	19/524	442/18862	0.0408071	0.129956	0.0902266	CCL5/CAV1/CXCL10/S1PR3/C5AR1/ADM/FPR3/GPR65/CD52/FPR1/TCIRG1/CXCR4/C3AR1/CD4/PTPN6/LPAR6/CCR1/C1QTNF1/APLNR	19
BP	GO:0007157	heterophilic cell-cell adhesion via plasma membrane cell adhesion molecules	4/524	47/18862	0.0410563	0.129956	0.0902266	ITGA5/ICAM1/VCAM1/CRB2	4
BP	GO:0070169	positive regulation of biomineral tissue development	4/524	47/18862	0.0410563	0.129956	0.0902266	LTF/ALOX5/ISG15/CEBPB	4
BP	GO:1904707	positive regulation of vascular associated smooth muscle cell proliferation	4/524	47/18862	0.0410563	0.129956	0.0902266	MMP9/IGFBP5/MMP2/JUN	4
BP	GO:0001823	mesonephros development	6/524	91/18862	0.0411387	0.129956	0.0902266	VEGFA/FOXJ1/CITED1/NPNT/SPRY1/SDC1	6
BP	GO:0030510	regulation of BMP signaling pathway	6/524	91/18862	0.0411387	0.129956	0.0902266	SFRP4/FSTL1/SULF1/HTRA3/ENG/CRB2	6
BP	GO:0007009	plasma membrane organization	7/524	115/18862	0.0414183	0.129956	0.0902266	S100A9/CAV1/COL5A1/PLSCR1/CXCR4/TGFB2/MYOF	7
BP	GO:0030218	erythrocyte differentiation	7/524	115/18862	0.0414183	0.129956	0.0902266	VEGFA/SPI1/HCLS1/ZFP36/ISG15/B2M/NCKAP1L	7
BP	GO:1990748	cellular detoxification	7/524	115/18862	0.0414183	0.129956	0.0902266	S100A9/H19/SOD2/ALOX5AP/SOD3/GPX8/FBLN5	7
BP	GO:0001782	B cell homeostasis	3/524	28/18862	0.0417587	0.129956	0.0902266	CD74/TNFSF13B/NCKAP1L	3
BP	GO:0001893	maternal placenta development	3/524	28/18862	0.0417587	0.129956	0.0902266	SPP1/LIF/JUNB	3
BP	GO:0010714	positive regulation of collagen metabolic process	3/524	28/18862	0.0417587	0.129956	0.0902266	VIM/RUNX1/ENG	3
BP	GO:0010884	positive regulation of lipid storage	3/524	28/18862	0.0417587	0.129956	0.0902266	MSR1/C3/PLIN2	3
BP	GO:0032607	interferon-alpha production	3/524	28/18862	0.0417587	0.129956	0.0902266	NMI/IRF7/HAVCR2	3
BP	GO:0032647	regulation of interferon-alpha production	3/524	28/18862	0.0417587	0.129956	0.0902266	NMI/IRF7/HAVCR2	3
BP	GO:0050855	regulation of B cell receptor signaling pathway	3/524	28/18862	0.0417587	0.129956	0.0902266	FCGR2B/RUNX1/CD300A	3
BP	GO:0016331	morphogenesis of embryonic epithelium	8/524	140/18862	0.0418175	0.129956	0.0902266	CTHRC1/ST14/ADM/RDH10/TGFB2/SULF1/VASP/TGFB1I1	8
BP	GO:0000185	activation of MAPKKK activity	2/524	12/18862	0.0422862	0.129956	0.0902266	GADD45A/GADD45B	2
BP	GO:0001867	complement activation, lectin pathway	2/524	12/18862	0.0422862	0.129956	0.0902266	SERPING1/A2M	2
BP	GO:0002730	regulation of dendritic cell cytokine production	2/524	12/18862	0.0422862	0.129956	0.0902266	BST2/CLEC7A	2
BP	GO:0002903	negative regulation of B cell apoptotic process	2/524	12/18862	0.0422862	0.129956	0.0902266	CD74/AURKB	2
BP	GO:0003337	mesenchymal to epithelial transition involved in metanephros morphogenesis	2/524	12/18862	0.0422862	0.129956	0.0902266	CITED1/LIF	2
BP	GO:0006216	cytidine catabolic process	2/524	12/18862	0.0422862	0.129956	0.0902266	APOBEC3C/APOBEC3G	2
BP	GO:0007077	mitotic nuclear envelope disassembly	2/524	12/18862	0.0422862	0.129956	0.0902266	CCNB2/NEK6	2
BP	GO:0009886	post-embryonic animal morphogenesis	2/524	12/18862	0.0422862	0.129956	0.0902266	MFAP2/EFEMP1	2
BP	GO:0009972	cytidine deamination	2/524	12/18862	0.0422862	0.129956	0.0902266	APOBEC3C/APOBEC3G	2
BP	GO:0016554	cytidine to uridine editing	2/524	12/18862	0.0422862	0.129956	0.0902266	APOBEC3C/APOBEC3G	2
BP	GO:0032429	regulation of phospholipase A2 activity	2/524	12/18862	0.0422862	0.129956	0.0902266	ANXA1/ANG	2
BP	GO:0032494	response to peptidoglycan	2/524	12/18862	0.0422862	0.129956	0.0902266	TREM2/C5AR1	2
BP	GO:0033629	negative regulation of cell adhesion mediated by integrin	2/524	12/18862	0.0422862	0.129956	0.0902266	SERPINE1/MUC1	2
BP	GO:0034154	toll-like receptor 7 signaling pathway	2/524	12/18862	0.0422862	0.129956	0.0902266	UNC93B1/HAVCR2	2
BP	GO:0042117	monocyte activation	2/524	12/18862	0.0422862	0.129956	0.0902266	LILRB4/CD33	2
BP	GO:0042340	keratan sulfate catabolic process	2/524	12/18862	0.0422862	0.129956	0.0902266	LUM/FMOD	2
BP	GO:0043380	regulation of memory T cell differentiation	2/524	12/18862	0.0422862	0.129956	0.0902266	HLA-DRA/HLA-DRB1	2
BP	GO:0043383	negative T cell selection	2/524	12/18862	0.0422862	0.129956	0.0902266	CD74/CD3E	2
BP	GO:0043476	pigment accumulation	2/524	12/18862	0.0422862	0.129956	0.0902266	RAB32/CD63	2
BP	GO:0043482	cellular pigment accumulation	2/524	12/18862	0.0422862	0.129956	0.0902266	RAB32/CD63	2
BP	GO:0044849	estrous cycle	2/524	12/18862	0.0422862	0.129956	0.0902266	EGR1/MDK	2
BP	GO:0046087	cytidine metabolic process	2/524	12/18862	0.0422862	0.129956	0.0902266	APOBEC3C/APOBEC3G	2
BP	GO:0046642	negative regulation of alpha-beta T cell proliferation	2/524	12/18862	0.0422862	0.129956	0.0902266	LGALS9/TNFRSF14	2
BP	GO:0048266	behavioral response to pain	2/524	12/18862	0.0422862	0.129956	0.0902266	THBS1/TSPO	2
BP	GO:0048711	positive regulation of astrocyte differentiation	2/524	12/18862	0.0422862	0.129956	0.0902266	CLCF1/LIF	2
BP	GO:0048934	peripheral nervous system neuron differentiation	2/524	12/18862	0.0422862	0.129956	0.0902266	RUNX1/HOXD9	2
BP	GO:0048935	peripheral nervous system neuron development	2/524	12/18862	0.0422862	0.129956	0.0902266	RUNX1/HOXD9	2
BP	GO:0051639	actin filament network formation	2/524	12/18862	0.0422862	0.129956	0.0902266	ACTN1/LCP1	2
BP	GO:0060707	trophoblast giant cell differentiation	2/524	12/18862	0.0422862	0.129956	0.0902266	SOCS3/LIF	2
BP	GO:0061430	bone trabecula morphogenesis	2/524	12/18862	0.0422862	0.129956	0.0902266	COL1A1/MMP2	2
BP	GO:0070493	thrombin-activated receptor signaling pathway	2/524	12/18862	0.0422862	0.129956	0.0902266	IQGAP2/PLEK	2
BP	GO:0070572	positive regulation of neuron projection regeneration	2/524	12/18862	0.0422862	0.129956	0.0902266	FLNA/GRN	2
BP	GO:0071639	positive regulation of monocyte chemotactic protein-1 production	2/524	12/18862	0.0422862	0.129956	0.0902266	LGALS9/CLEC7A	2
BP	GO:0072015	glomerular visceral epithelial cell development	2/524	12/18862	0.0422862	0.129956	0.0902266	LAMB2/IQGAP1	2
BP	GO:2001171	positive regulation of ATP biosynthetic process	2/524	12/18862	0.0422862	0.129956	0.0902266	TREM2/TMSB4X	2
BP	GO:2001204	regulation of osteoclast development	2/524	12/18862	0.0422862	0.129956	0.0902266	LTF/TYROBP	2
BP	GO:0150116	regulation of cell-substrate junction organization	5/524	69/18862	0.042732	0.131233	0.0911131	MMP14/S100A10/VEGFA/IQGAP1/THBS1	5
BP	GO:0032088	negative regulation of NF-kappaB transcription factor activity	6/524	92/18862	0.0430226	0.132032	0.0916674	FOXJ1/NLRC5/PYCARD/HAVCR2/TMSB4X/ADORA3	6
BP	GO:0051896	regulation of protein kinase B signaling	12/524	247/18862	0.0438381	0.134056	0.0930729	H19/GDF15/HCLS1/IGFBP5/IL18/RAC2/C1QTNF1/CD86/ENG/ITGB1/RCN3/THBS1	12
BP	GO:0045778	positive regulation of ossification	4/524	48/18862	0.0438431	0.134056	0.0930729	LTF/ALOX5/ISG15/TGFB2	4
BP	GO:0060425	lung morphogenesis	4/524	48/18862	0.0438431	0.134056	0.0930729	TNC/RDH10/LIF/SPRY1	4
BP	GO:0110151	positive regulation of biomineralization	4/524	48/18862	0.0438431	0.134056	0.0930729	LTF/ALOX5/ISG15/CEBPB	4
BP	GO:1904894	positive regulation of receptor signaling pathway via STAT	4/524	48/18862	0.0438431	0.134056	0.0930729	CCL5/CD300A/OCIAD2/IL10RA	4
BP	GO:0071772	response to BMP	9/524	167/18862	0.0438994	0.134056	0.0930729	GDF15/SFRP4/FSTL1/TGFB2/SULF1/EGR1/HTRA3/ENG/CRB2	9
BP	GO:0071773	cellular response to BMP stimulus	9/524	167/18862	0.0438994	0.134056	0.0930729	GDF15/SFRP4/FSTL1/TGFB2/SULF1/EGR1/HTRA3/ENG/CRB2	9
BP	GO:0000082	G1/S transition of mitotic cell cycle	13/524	275/18862	0.0443367	0.135296	0.0939337	ANXA1/GPNMB/CCL2/GADD45A/MUC1/AIF1/PTPN6/CDKN2C/RRM2/WEE1/BCAT1/PLK3/CDK2	13
BP	GO:0048706	embryonic skeletal system development	7/524	117/18862	0.0447683	0.136517	0.0947813	COL1A1/MMP14/HOXB3/HOXD9/RDH10/HOXB2/SULF1	7
BP	GO:0010212	response to ionizing radiation	8/524	142/18862	0.0448308	0.136611	0.0948466	ANXA1/HAMP/ICAM1/GADD45A/CXCL10/VCAM1/EGR1/IFI16	8
BP	GO:0051145	smooth muscle cell differentiation	5/524	70/18862	0.0450134	0.13707	0.0951658	SOD2/VEGFA/ADM/EFEMP2/ENG	5
BP	GO:0055001	muscle cell development	9/524	168/18862	0.0452993	0.137844	0.0957027	HAMP/VEGFA/FLNC/ADM/MYOF/EFEMP2/ENG/SDC1/LOX	9
BP	GO:0009435	NAD biosynthetic process	3/524	29/18862	0.0456469	0.13822	0.0959641	NNMT/NAMPT/PARP9	3
BP	GO:0030511	positive regulation of transforming growth factor beta receptor signaling pathway	3/524	29/18862	0.0456469	0.13822	0.0959641	CITED1/TGFB1I1/THBS1	3
BP	GO:0036296	response to increased oxygen levels	3/524	29/18862	0.0456469	0.13822	0.0959641	COL1A1/PDPN/CAV1	3
BP	GO:0048679	regulation of axon regeneration	3/524	29/18862	0.0456469	0.13822	0.0959641	SPP1/FLNA/GRN	3
BP	GO:0050690	regulation of defense response to virus by virus	3/524	29/18862	0.0456469	0.13822	0.0959641	CD4/B2M/HCK	3
BP	GO:1903579	negative regulation of ATP metabolic process	3/524	29/18862	0.0456469	0.13822	0.0959641	H19/FBP1/TSPO	3
BP	GO:1903846	positive regulation of cellular response to transforming growth factor beta stimulus	3/524	29/18862	0.0456469	0.13822	0.0959641	CITED1/TGFB1I1/THBS1	3
BP	GO:1902850	microtubule cytoskeleton organization involved in mitosis	8/524	143/18862	0.0463896	0.140371	0.0974572	FLNA/CDC20/MYBL2/SPRY1/AURKB/TACC3/ITGB1/NUSAP1	8
BP	GO:0042692	muscle cell differentiation	16/524	362/18862	0.0466038	0.14092	0.0978387	MMP14/GDF15/HAMP/SOD2/VEGFA/CXCL10/IGFBP5/FLNC/ADM/CD53/MYOF/EFEMP2/ENG/ADAM12/SDC1/LOX	16
BP	GO:0032330	regulation of chondrocyte differentiation	4/524	49/18862	0.0467335	0.141016	0.0979054	LOXL2/SCIN/EFEMP1/MDK	4
BP	GO:0046580	negative regulation of Ras protein signal transduction	4/524	49/18862	0.0467335	0.141016	0.0979054	TGFB2/SPRY1/FBP1/SPRY4	4
BP	GO:0072132	mesenchyme morphogenesis	4/524	49/18862	0.0467335	0.141016	0.0979054	ACTA2/ACTG2/TGFB2/ENG	4
BP	GO:0061097	regulation of protein tyrosine kinase activity	6/524	94/18862	0.0469504	0.141572	0.0982912	CCL5/CAV1/NCF1/LILRB4/FCGR1A/MVP	6
BP	GO:1901991	negative regulation of mitotic cell cycle phase transition	12/524	250/18862	0.0472742	0.142428	0.0988857	GPNMB/CCL2/GADD45A/CDC20/MUC1/PSMB9/CDKN2C/AURKB/PSMB8/WEE1/PLK3/CDK2	12
BP	GO:0051881	regulation of mitochondrial membrane potential	5/524	71/18862	0.0473663	0.142428	0.0988857	CLIC1/UCP2/CASP1/IFI6/TSPO	5
BP	GO:0070227	lymphocyte apoptotic process	5/524	71/18862	0.0473663	0.142428	0.0988857	CD74/LGALS3/CCL5/LGALS9/AURKB	5
BP	GO:0098586	cellular response to virus	5/524	71/18862	0.0473663	0.142428	0.0988857	H19/LGALS9/RNF135/IFI6/IRF7	5
BP	GO:0002758	innate immune response-activating signal transduction	7/524	119/18862	0.0482879	0.144998	0.10067	FCER1G/TYROBP/MUC1/PSMB9/HCK/PSMB8/RELB	7
BP	GO:0034766	negative regulation of ion transmembrane transport	7/524	119/18862	0.0482879	0.144998	0.10067	MMP9/HAMP/FABP5/SLN/CAV1/GEM/THBS1	7
BP	GO:0002371	dendritic cell cytokine production	2/524	13/18862	0.0490741	0.145438	0.100976	BST2/CLEC7A	2
BP	GO:0002551	mast cell chemotaxis	2/524	13/18862	0.0490741	0.145438	0.100976	VEGFA/RAC2	2
BP	GO:0003222	ventricular trabecula myocardium morphogenesis	2/524	13/18862	0.0490741	0.145438	0.100976	TGFB2/ENG	2
BP	GO:0009125	nucleoside monophosphate catabolic process	2/524	13/18862	0.0490741	0.145438	0.100976	TYMP/DPYD	2
BP	GO:0016322	neuron remodeling	2/524	13/18862	0.0490741	0.145438	0.100976	C1QA/C3	2
BP	GO:0031665	negative regulation of lipopolysaccharide-mediated signaling pathway	2/524	13/18862	0.0490741	0.145438	0.100976	LTF/CARD16	2
BP	GO:0035723	interleukin-15-mediated signaling pathway	2/524	13/18862	0.0490741	0.145438	0.100976	CD4/IL2RG	2
BP	GO:0043379	memory T cell differentiation	2/524	13/18862	0.0490741	0.145438	0.100976	HLA-DRA/HLA-DRB1	2
BP	GO:0044090	positive regulation of vacuole organization	2/524	13/18862	0.0490741	0.145438	0.100976	ANXA2/GRN	2
BP	GO:0048875	chemical homeostasis within a tissue	2/524	13/18862	0.0490741	0.145438	0.100976	VEGFA/RCN3	2
BP	GO:0060340	positive regulation of type I interferon-mediated signaling pathway	2/524	13/18862	0.0490741	0.145438	0.100976	NLRC5/IRF7	2
BP	GO:0060841	venous blood vessel development	2/524	13/18862	0.0490741	0.145438	0.100976	VEGFA/ENG	2
BP	GO:0070234	positive regulation of T cell apoptotic process	2/524	13/18862	0.0490741	0.145438	0.100976	CCL5/LGALS9	2
BP	GO:0071350	cellular response to interleukin-15	2/524	13/18862	0.0490741	0.145438	0.100976	CD4/IL2RG	2
BP	GO:0071635	negative regulation of transforming growth factor beta production	2/524	13/18862	0.0490741	0.145438	0.100976	FN1/TYROBP	2
BP	GO:0072182	regulation of nephron tubule epithelial cell differentiation	2/524	13/18862	0.0490741	0.145438	0.100976	WWTR1/LIF	2
BP	GO:1902043	positive regulation of extrinsic apoptotic signaling pathway via death domain receptors	2/524	13/18862	0.0490741	0.145438	0.100976	ATF3/THBS1	2
BP	GO:1902947	regulation of tau-protein kinase activity	2/524	13/18862	0.0490741	0.145438	0.100976	C5AR1/EGR1	2
BP	GO:1904668	positive regulation of ubiquitin protein ligase activity	2/524	13/18862	0.0490741	0.145438	0.100976	UBE2C/CDC20	2
BP	GO:0030111	regulation of Wnt signaling pathway	16/524	365/18862	0.0495232	0.146072	0.101415	IGFBP2/COL1A1/PLEKHA4/SFRP4/CTHRC1/RUNX1/CAV1/TLR2/PSMB9/WWTR1/IGFBP4/CITED1/SULF1/EGR1/PSMB8/MDK	16
BP	GO:0038127	ERBB signaling pathway	8/524	145/18862	0.0496125	0.146072	0.101415	MMP9/PLAUR/NCF1/EFEMP1/IFI6/SPRY1/MVP/IQGAP1	8
BP	GO:0002791	regulation of peptide secretion	14/524	308/18862	0.0496923	0.146072	0.101415	ANXA1/S100A8/HLA-DRB1/CD74/TREM2/UCP2/CCL5/TLR2/ALOX5/ANG/TCIRG1/TGFB2/TRH/CD33	14
BP	GO:0035666	TRIF-dependent toll-like receptor signaling pathway	3/524	30/18862	0.0497076	0.146072	0.101415	CD14/LY96/IRF7	3
BP	GO:0046685	response to arsenic-containing substance	3/524	30/18862	0.0497076	0.146072	0.101415	HMOX1/ATF3/SERPINF1	3
BP	GO:0050850	positive regulation of calcium-mediated signaling	3/524	30/18862	0.0497076	0.146072	0.101415	TREM2/CD4/CD3E	3
BP	GO:0060674	placenta blood vessel development	3/524	30/18862	0.0497076	0.146072	0.101415	SOCS3/FOSL1/JUNB	3
BP	GO:0061099	negative regulation of protein tyrosine kinase activity	3/524	30/18862	0.0497076	0.146072	0.101415	CAV1/LILRB4/MVP	3
BP	GO:0071295	cellular response to vitamin	3/524	30/18862	0.0497076	0.146072	0.101415	COL1A1/TNC/POSTN	3
BP	GO:0150117	positive regulation of cell-substrate junction organization	3/524	30/18862	0.0497076	0.146072	0.101415	S100A10/VEGFA/IQGAP1	3
BP	GO:0034656	nucleobase-containing small molecule catabolic process	4/524	50/18862	0.0497274	0.146072	0.101415	TYMP/APOBEC3C/APOBEC3G/DPYD	4
BP	GO:0045744	negative regulation of G protein-coupled receptor signaling pathway	4/524	50/18862	0.0497274	0.146072	0.101415	CCL5/ADM/PLEK/APLNR	4
BP	GO:1904036	negative regulation of epithelial cell apoptotic process	4/524	50/18862	0.0497274	0.146072	0.101415	SERPINE1/HMOX1/ICAM1/MDK	4
CC	GO:0062023	collagen-containing extracellular matrix	85/548	423/19520	3.34056e-48	1.21931e-45	8.7558e-46	SERPINA3/TIMP1/ANXA1/COL1A1/ANXA2/MMP9/COL4A1/COL3A1/S100A4/S100A9/COL4A2/S100A8/MGP/COL6A2/TGFBI/SERPINE1/COL1A2/GDF15/SERPINH1/C1QA/CTSC/C1QB/SERPINA1/TNC/AEBP1/S100A10/C1QC/FN1/SRPX2/HSPG2/POSTN/EMILIN2/SERPING1/LOXL2/EMILIN1/LUM/LGALS3/F13A1/BGN/ITGB4/LOXL1/CTSS/CTSZ/ICAM1/MFAP2/S100A6/CTHRC1/SOD3/LGALS1/EFEMP1/COL5A1/RARRES2/LAMC1/COL5A2/PCOLCE/LAMB1/PLSCR1/LGALS9/ANG/FMOD/COL6A3/MMP2/FBLN5/…	85
CC	GO:0034774	secretory granule lumen	48/548	322/19520	1.80229e-21	3.28917e-19	2.36194e-19	SERPINA3/TIMP1/LTF/ANXA2/S100A9/S100A11/S100A8/SERPINE1/CTSC/LYZ/SERPINA1/FN1/VEGFA/SERPING1/C3/FABP5/HSPA6/PYGL/CFD/F13A1/CTSZ/FERMT3/RNASE2/HK3/ACTN1/PTX3/RARRES2/ALOX5/NPC2/FTL/TGFB2/PTPN6/LGALS3BP/B2M/OSCAR/GSDMD/PYCARD/SLPI/MVP/A2M/GMFG/SRGN/PROS1/SERPINB1/GRN/CNN2/TMSB4X/THBS1	48
CC	GO:0060205	cytoplasmic vesicle lumen	48/548	326/19520	3.08447e-21	3.67035e-19	2.63567e-19	SERPINA3/TIMP1/LTF/ANXA2/S100A9/S100A11/S100A8/SERPINE1/CTSC/LYZ/SERPINA1/FN1/VEGFA/SERPING1/C3/FABP5/HSPA6/PYGL/CFD/F13A1/CTSZ/FERMT3/RNASE2/HK3/ACTN1/PTX3/RARRES2/ALOX5/NPC2/FTL/TGFB2/PTPN6/LGALS3BP/B2M/OSCAR/GSDMD/PYCARD/SLPI/MVP/A2M/GMFG/SRGN/PROS1/SERPINB1/GRN/CNN2/TMSB4X/THBS1	48
CC	GO:0031983	vesicle lumen	48/548	328/19520	4.0223e-21	3.67035e-19	2.63567e-19	SERPINA3/TIMP1/LTF/ANXA2/S100A9/S100A11/S100A8/SERPINE1/CTSC/LYZ/SERPINA1/FN1/VEGFA/SERPING1/C3/FABP5/HSPA6/PYGL/CFD/F13A1/CTSZ/FERMT3/RNASE2/HK3/ACTN1/PTX3/RARRES2/ALOX5/NPC2/FTL/TGFB2/PTPN6/LGALS3BP/B2M/OSCAR/GSDMD/PYCARD/SLPI/MVP/A2M/GMFG/SRGN/PROS1/SERPINB1/GRN/CNN2/TMSB4X/THBS1	48
CC	GO:0072562	blood microparticle	32/548	146/19520	8.14124e-20	5.9431e-18	4.26772e-18	SERPINA3/IGHG1/IGKC/IGLC3/IGLC1/CP/C1R/IGHA1/IGHG2/HSPA7/CLIC1/IGLC2/C1QB/C1QC/FN1/IGHG3/C1S/SERPING1/C3/HSPA6/MSN/F13A1/C4B/C1RL/C4A/ACTG2/LGALS3BP/A2M/APOL1/PROS1/ENG/CFH	32
CC	GO:0042611	MHC protein complex	16/548	25/19520	1.94133e-19	1.18098e-17	8.48056e-18	HLA-DRA/HLA-DPA1/HLA-DPB1/HLA-DRB1/CD74/HLA-DMA/HLA-DMB/HLA-DQA1/HLA-B/HLA-DOA/HLA-DQB1/HLA-A/HLA-C/B2M/HLA-F/HLA-DRB5	16
CC	GO:0005788	endoplasmic reticulum lumen	44/548	306/19520	3.81775e-19	1.99069e-17	1.4295e-17	TIMP1/COL1A1/CP/COL4A1/COL3A1/COL4A2/COL6A2/SPP1/COL1A2/IGFBP3/SERPINH1/CTSC/SERPINA1/TNC/FN1/PLAUR/C3/CTSZ/C4A/PRSS23/LGALS1/FSTL1/COL5A1/IGFBP5/FAM20C/LAMC1/COL5A2/LAMB1/IGFBP4/COL6A3/GPX8/IGFBP7/CD4/B2M/PDIA5/COL22A1/FKBP10/APOL1/ADAMTSL4/RCN3/LAMB2/THBS1/COL18A1/PDIA4	44
CC	GO:0070820	tertiary granule	30/548	164/19520	2.41459e-16	1.10166e-14	7.91097e-15	LTF/MMP9/PLAU/SLC11A1/LYZ/FCER1G/CYBA/LAIR1/ITGB2/LGALS3/CTSS/VAMP8/CD93/PTX3/CD58/CD300A/FPR1/TCIRG1/CYBB/CD53/PTPN6/B2M/OSCAR/DOK3/GSDMD/TNFAIP6/CNN2/CD33/STXBP2/NCKAP1L	30
CC	GO:0005581	collagen trimer	22/548	87/19520	2.00014e-15	8.11168e-14	5.82497e-14	COL1A1/COL4A1/COL3A1/COL4A2/COL6A2/COL1A2/MSR1/C1QA/C1QB/C1QC/EMILIN2/EMILIN1/LUM/CTHRC1/COL5A1/COL5A2/COL6A3/COL22A1/C1QTNF1/COLEC12/LOX/COL18A1	22
CC	GO:0030666	endocytic vesicle membrane	28/548	163/19520	1.29596e-14	4.73024e-13	3.39677e-13	CD163/HLA-DRA/HLA-DPA1/HLA-DPB1/HLA-DRB1/CD74/SLC11A1/MSR1/HLA-DQA1/STAB1/HLA-B/CYBA/HLA-DQB1/CAV1/VAMP8/RAB32/FCGR1A/TLR2/HLA-A/HLA-C/RAC2/TCIRG1/CYBB/RAB34/B2M/HLA-F/HLA-DRB5/COLEC12	28
CC	GO:0042613	MHC class II protein complex	11/548	16/19520	2.97486e-14	9.87114e-13	7.08843e-13	HLA-DRA/HLA-DPA1/HLA-DPB1/HLA-DRB1/CD74/HLA-DMA/HLA-DMB/HLA-DQA1/HLA-DOA/HLA-DQB1/HLA-DRB5	11
CC	GO:0009897	external side of plasma membrane	43/548	402/19520	5.29875e-14	1.6117e-12	1.15736e-12	IGHG1/IGKC/ANXA1/CD163/IGLC3/IGLC1/IGHA1/IGHG2/CD14/HLA-DRB1/CD74/FCGR3A/IGLC2/MSR1/IGHG3/FCER1G/FCGR2B/CD248/ITGB2/ITGA5/ICAM1/CXCL10/IL13RA2/OSMR/CXCR4/VCAM1/CD4/B2M/CLEC2B/CD3D/FCGRT/HLA-F/CCR1/IL2RG/CD86/TNFRSF14/ENG/CD276/MCAM/CD33/CD3E/THBS1/SDC1	43
CC	GO:0030667	secretory granule membrane	37/548	305/19520	6.77405e-14	1.90194e-12	1.36578e-12	PLAU/CD14/CD44/SLC11A1/CD68/FCGR2A/FCER1G/PLAUR/FABP5/TYROBP/HLA-B/CYBA/LAIR1/ITGB2/LGALS3/CAV1/VAMP8/CD93/BST2/C5AR1/TLR2/HLA-C/IQGAP2/CD58/CD300A/FPR1/TCIRG1/CYBB/CD53/C3AR1/DOK3/SIGLEC9/TNFRSF1B/CD33/CD63/IQGAP1/NCKAP1L	37
CC	GO:0005604	basement membrane	21/548	94/19520	1.25833e-13	3.28064e-12	2.35582e-12	TIMP1/ANXA2/COL4A1/COL4A2/TGFBI/TNC/FN1/HSPG2/LOXL2/ITGB4/LOXL1/COL5A1/LAMC1/LAMB1/ANG/SERPINF1/CD151/LAMA4/EFEMP2/LAMB2/COL18A1	21
CC	GO:0030055	cell-substrate junction	42/548	423/19520	1.29275e-12	3.14569e-11	2.25891e-11	ANXA1/VIM/PLAU/CD44/MMP14/TNC/PDLIM1/MRC2/HSPG2/PLAUR/MSN/ITGB2/ITGA5/FLNA/ITGB4/ICAM1/FERMT3/CAV1/ACTN1/PARVG/FBLIM1/FLNC/ARPC1B/RAC2/HSPB1/B2M/TNFSF13B/CD99/HCK/TRIP6/LCP1/VASP/CD151/ANXA5/ENG/ITGB1/SPRY4/MCAM/TGFB1I1/CNN2/IQGAP1/CAPN5	42
CC	GO:0030139	endocytic vesicle	35/548	307/19520	2.03352e-12	4.63897e-11	3.33123e-11	LTF/CD163/HLA-DRA/VIM/HLA-DPA1/HLA-DPB1/HLA-DRB1/CD74/SLC11A1/MSR1/HLA-DQA1/STAB1/HLA-B/CYBA/HLA-DQB1/CTSS/CAV1/VAMP8/NCF1/RAB32/FCGR1A/NCF4/TLR2/HLA-A/HLA-C/RAC2/TCIRG1/CYBB/RAB34/UNC93B1/B2M/SPHK1/HLA-F/HLA-DRB5/COLEC12	35
CC	GO:0031093	platelet alpha granule lumen	17/548	67/19520	3.00543e-12	6.23391e-11	4.47655e-11	SERPINA3/TIMP1/SERPINE1/SERPINA1/FN1/VEGFA/SERPING1/CFD/F13A1/FERMT3/ACTN1/TGFB2/A2M/SRGN/PROS1/TMSB4X/THBS1	17
CC	GO:0005925	focal adhesion	41/548	416/19520	3.07426e-12	6.23391e-11	4.47655e-11	ANXA1/VIM/PLAU/CD44/MMP14/TNC/PDLIM1/MRC2/HSPG2/PLAUR/MSN/ITGB2/ITGA5/FLNA/ITGB4/ICAM1/CAV1/ACTN1/PARVG/FBLIM1/FLNC/ARPC1B/RAC2/HSPB1/B2M/TNFSF13B/CD99/HCK/TRIP6/LCP1/VASP/CD151/ANXA5/ENG/ITGB1/SPRY4/MCAM/TGFB1I1/CNN2/IQGAP1/CAPN5	41
CC	GO:0071556	integral component of lumenal side of endoplasmic reticulum membrane	12/548	29/19520	7.1456e-12	1.30407e-10	9.3645e-11	HLA-DRA/HLA-DPA1/HLA-DPB1/HLA-DRB1/CD74/HLA-DQA1/HLA-B/HLA-DQB1/HLA-A/HLA-C/HLA-F/HLA-DRB5	12
CC	GO:0098553	lumenal side of endoplasmic reticulum membrane	12/548	29/19520	7.1456e-12	1.30407e-10	9.3645e-11	HLA-DRA/HLA-DPA1/HLA-DPB1/HLA-DRB1/CD74/HLA-DQA1/HLA-B/HLA-DQB1/HLA-A/HLA-C/HLA-F/HLA-DRB5	12
CC	GO:0101002	ficolin-1-rich granule	25/548	185/19520	8.07398e-11	1.40334e-09	1.00773e-09	MMP9/SLC11A1/SERPINA1/FCER1G/HSPA6/PYGL/CFD/ITGB2/LGALS3/CTSS/CTSZ/HK3/CD93/CD58/ALOX5/CD300A/FPR1/TCIRG1/DOK3/GSDMD/TNFAIP6/MVP/GMFG/CTSB/NCKAP1L	25
CC	GO:0042581	specific granule	23/548	160/19520	1.31456e-10	2.18097e-09	1.56615e-09	LTF/PLAU/LYZ/PLAUR/CYBA/LAIR1/ITGB2/CTSZ/VAMP8/CD93/PTX3/CYBB/CD53/C3AR1/PTPN6/B2M/OSCAR/GSDMD/SLPI/TNFRSF1B/CNN2/CD33/STXBP2	23
CC	GO:0098576	lumenal side of membrane	12/548	36/19520	1.44038e-10	2.28583e-09	1.64144e-09	HLA-DRA/HLA-DPA1/HLA-DPB1/HLA-DRB1/CD74/HLA-DQA1/HLA-B/HLA-DQB1/HLA-A/HLA-C/HLA-F/HLA-DRB5	12
CC	GO:0031091	platelet alpha granule	17/548	91/19520	5.4906e-10	8.35028e-09	5.99631e-09	SERPINA3/TIMP1/SERPINE1/SERPINA1/FN1/VEGFA/SERPING1/CFD/F13A1/FERMT3/ACTN1/TGFB2/A2M/SRGN/PROS1/TMSB4X/THBS1	17
CC	GO:0045335	phagocytic vesicle	20/548	136/19520	1.41138e-09	2.06062e-08	1.47972e-08	LTF/VIM/SLC11A1/HLA-B/CYBA/CTSS/VAMP8/NCF1/RAB32/NCF4/TLR2/HLA-A/HLA-C/RAC2/TCIRG1/CYBB/RAB34/UNC93B1/B2M/HLA-F	20
CC	GO:0030134	COPII-coated ER to Golgi transport vesicle	16/548	94/19520	7.27691e-09	1.02157e-07	7.33583e-08	HLA-DRA/HLA-DPA1/HLA-DPB1/HLA-DRB1/CD74/CTSC/SERPINA1/HLA-DQA1/HLA-B/HLA-DQB1/CTSZ/HLA-A/HLA-C/B2M/HLA-F/HLA-DRB5	16
CC	GO:0012507	ER to Golgi transport vesicle membrane	13/548	62/19520	1.37766e-08	1.86239e-07	1.33738e-07	HLA-DRA/HLA-DPA1/HLA-DPB1/HLA-DRB1/CD74/HLA-DQA1/HLA-B/HLA-DQB1/HLA-A/HLA-C/B2M/HLA-F/HLA-DRB5	13
CC	GO:0030670	phagocytic vesicle membrane	14/548	77/19520	2.65045e-08	3.45505e-07	2.48106e-07	SLC11A1/HLA-B/CYBA/VAMP8/RAB32/TLR2/HLA-A/HLA-C/RAC2/TCIRG1/CYBB/RAB34/B2M/HLA-F	14
CC	GO:0098644	complex of collagen trimers	8/548	21/19520	5.40616e-08	6.8043e-07	4.88614e-07	COL1A1/COL4A1/COL3A1/COL4A2/COL1A2/LUM/COL5A1/COL5A2	8
CC	GO:0005775	vacuolar lumen	20/548	173/19520	9.18944e-08	1.11805e-06	8.02867e-07	SERPINA3/IFI30/ANXA2/CD74/CTSC/LYZ/HSPG2/C3/FABP5/LUM/BGN/CTSS/RNASE2/FMOD/NPC2/FTL/PYCARD/CTSB/GRN/SDC1	20
CC	GO:1904724	tertiary granule lumen	11/548	55/19520	3.01835e-07	3.55386e-06	2.55202e-06	LTF/MMP9/LYZ/CTSS/PTX3/PTPN6/B2M/OSCAR/GSDMD/TNFAIP6/CNN2	11
CC	GO:0005766	primary lysosome	18/548	155/19520	3.76558e-07	3.97553e-06	2.85482e-06	SERPINA3/ANXA2/CD68/CTSC/LYZ/C3/FABP5/RNASE2/VAMP8/BST2/FPR1/NPC2/FTL/C3AR1/PYCARD/GRN/STXBP2/CD63	18
CC	GO:0042582	azurophil granule	18/548	155/19520	3.76558e-07	3.97553e-06	2.85482e-06	SERPINA3/ANXA2/CD68/CTSC/LYZ/C3/FABP5/RNASE2/VAMP8/BST2/FPR1/NPC2/FTL/C3AR1/PYCARD/GRN/STXBP2/CD63	18
CC	GO:0005583	fibrillar collagen trimer	6/548	12/19520	3.81216e-07	3.97553e-06	2.85482e-06	COL1A1/COL3A1/COL1A2/LUM/COL5A1/COL5A2	6
CC	GO:0098643	banded collagen fibril	6/548	12/19520	3.81216e-07	3.97553e-06	2.85482e-06	COL1A1/COL3A1/COL1A2/LUM/COL5A1/COL5A2	6
CC	GO:0045121	membrane raft	27/548	323/19520	4.94981e-07	4.88292e-06	3.50641e-06	ANXA2/PDPN/CD14/SERPINH1/MS4A4A/S100A10/HMOX1/ITGB2/TREM2/TNFRSF1A/ICAM1/CD48/PLVAP/CAV1/BST2/TLR2/PLSCR1/CD4/SULF1/TFPI/HCK/LCP2/MYOF/TNFRSF1B/ITGB1/LAT2/IQGAP1	27
CC	GO:0098857	membrane microdomain	27/548	323/19520	4.94981e-07	4.88292e-06	3.50641e-06	ANXA2/PDPN/CD14/SERPINH1/MS4A4A/S100A10/HMOX1/ITGB2/TREM2/TNFRSF1A/ICAM1/CD48/PLVAP/CAV1/BST2/TLR2/PLSCR1/CD4/SULF1/TFPI/HCK/LCP2/MYOF/TNFRSF1B/ITGB1/LAT2/IQGAP1	27
CC	GO:0070821	tertiary granule membrane	12/548	73/19520	8.21794e-07	7.89354e-06	5.66833e-06	PLAU/SLC11A1/FCER1G/CYBA/LAIR1/ITGB2/VAMP8/CD93/CD300A/CYBB/CD53/CD33	12
CC	GO:0101003	ficolin-1-rich granule membrane	11/548	61/19520	9.05722e-07	8.47663e-06	6.08704e-06	SLC11A1/FCER1G/ITGB2/LGALS3/CD93/CD58/CD300A/FPR1/TCIRG1/DOK3/NCKAP1L	11
CC	GO:0030669	clathrin-coated endocytic vesicle membrane	9/548	39/19520	1.01397e-06	9.25249e-06	6.64418e-06	HLA-DRA/HLA-DPA1/HLA-DPB1/HLA-DRB1/CD74/HLA-DQA1/HLA-DQB1/FCGR1A/HLA-DRB5	9
CC	GO:0001772	immunological synapse	9/548	41/19520	1.59457e-06	1.41955e-05	1.01938e-05	HLA-DRA/HLA-DRB1/LGALS3/ICAM1/CD53/CD37/GZMA/HAVCR2/CD3E	9
CC	GO:0030662	coated vesicle membrane	18/548	182/19520	3.94132e-06	3.42519e-05	2.45962e-05	HLA-DRA/HLA-DPA1/HLA-DPB1/HLA-DRB1/CD74/HLA-DQA1/HLA-B/HLA-DQB1/VAMP8/FCGR1A/HLA-A/HLA-C/CD4/B2M/CD3D/HLA-F/HLA-DRB5/COPZ2	18
CC	GO:0035580	specific granule lumen	10/548	62/19520	8.1089e-06	6.88313e-05	4.94275e-05	LTF/LYZ/CTSZ/PTX3/PTPN6/B2M/OSCAR/GSDMD/SLPI/CNN2	10
CC	GO:0035579	specific granule membrane	12/548	91/19520	8.918e-06	7.39788e-05	5.31239e-05	PLAU/PLAUR/CYBA/LAIR1/ITGB2/VAMP8/CD93/CYBB/CD53/C3AR1/TNFRSF1B/CD33	12
CC	GO:1904813	ficolin-1-rich granule lumen	14/548	124/19520	1.02627e-05	8.32421e-05	5.97759e-05	MMP9/SERPINA1/HSPA6/PYGL/CFD/CTSS/CTSZ/HK3/ALOX5/GSDMD/TNFAIP6/MVP/GMFG/CTSB	14
CC	GO:0005765	lysosomal membrane	26/548	378/19520	2.71094e-05	0.000208905	0.000150014	HLA-DRA/ANXA2/CP/HLA-DPA1/HLA-DPB1/HLA-DRB1/CD74/CD68/HLA-DMA/HLA-DMB/HLA-DQA1/HLA-DOA/HLA-DQB1/IFITM3/SLC15A3/LAPTM5/VAMP8/VASN/BST2/FPR1/TCIRG1/C3AR1/HLA-F/HLA-DRB5/GRN/CD63	26
CC	GO:0098852	lytic vacuole membrane	26/548	378/19520	2.71094e-05	0.000208905	0.000150014	HLA-DRA/ANXA2/CP/HLA-DPA1/HLA-DPB1/HLA-DRB1/CD74/CD68/HLA-DMA/HLA-DMB/HLA-DQA1/HLA-DOA/HLA-DQB1/IFITM3/SLC15A3/LAPTM5/VAMP8/VASN/BST2/FPR1/TCIRG1/C3AR1/HLA-F/HLA-DRB5/GRN/CD63	26
CC	GO:0045334	clathrin-coated endocytic vesicle	9/548	57/19520	2.74725e-05	0.000208905	0.000150014	HLA-DRA/HLA-DPA1/HLA-DPB1/HLA-DRB1/CD74/HLA-DQA1/HLA-DQB1/FCGR1A/HLA-DRB5	9
CC	GO:0035578	azurophil granule lumen	11/548	91/19520	4.80029e-05	0.000357572	0.000256772	SERPINA3/ANXA2/CTSC/LYZ/C3/FABP5/RNASE2/NPC2/FTL/PYCARD/GRN	11
CC	GO:0005884	actin filament	12/548	113/19520	7.99233e-05	0.00058344	0.000418966	ANXA1/PDLIM1/FLNA/ACTN1/HCLS1/PDLIM4/GNG12/RAC2/AIF1/HCK/LCP1/IQGAP1	12
CC	GO:0005774	vacuolar membrane	27/548	431/19520	9.47462e-05	0.000678086	0.000486931	HLA-DRA/ANXA2/CP/HLA-DPA1/HLA-DPB1/HLA-DRB1/CD74/CD68/HLA-DMA/HLA-DMB/HLA-DQA1/HLA-DOA/HLA-DQB1/IFITM3/SLC15A3/LAPTM5/VAMP8/VASN/BST2/FPR1/TCIRG1/C3AR1/HLA-F/HLA-DRB5/VMP1/GRN/CD63	27
CC	GO:0030135	coated vesicle	21/548	295/19520	9.77835e-05	0.000686365	0.000492876	HLA-DRA/HLA-DPA1/HLA-DPB1/HLA-DRB1/CD74/CTSC/SERPINA1/HLA-DQA1/HLA-B/HLA-DQB1/CTSZ/VAMP8/FCGR1A/HLA-A/HLA-C/CD4/B2M/CD3D/HLA-F/HLA-DRB5/COPZ2	21
CC	GO:0005770	late endosome	20/548	275/19520	0.000106533	0.000733668	0.000526844	HLA-DRA/ANXA2/HLA-DRB1/CD74/SLC11A1/CD68/HLA-DMA/HLA-DMB/STEAP3/CTSS/IFITM3/VAMP8/BST2/TCIRG1/CXCR4/SIGLEC1/HLA-DRB5/VAMP5/GRN/CD63	20
CC	GO:0030665	clathrin-coated vesicle membrane	12/548	117/19520	0.000112014	0.000757135	0.000543696	HLA-DRA/HLA-DPA1/HLA-DPB1/HLA-DRB1/CD74/HLA-DQA1/HLA-DQB1/VAMP8/FCGR1A/CD4/CD3D/HLA-DRB5	12
CC	GO:0098858	actin-based cell projection	17/548	216/19520	0.000134669	0.000893713	0.000641772	PDPN/CD44/MSN/ACTA2/ACTG2/CA9/IQGAP2/VCAM1/MYO1G/LCP1/DPEP1/VASP/ITGB1/RHOC/DEF6/MYO1F/CLIC4	17
CC	GO:0030175	filopodium	11/548	103/19520	0.000149532	0.000974626	0.000699876	PDPN/MSN/ACTA2/ACTG2/IQGAP2/VCAM1/MYO1G/LCP1/VASP/ITGB1/DEF6	11
CC	GO:0042470	melanosome	11/548	106/19520	0.000193267	0.00121625	0.000873386	ANXA2/GPNMB/MMP14/CAPG/RAB32/SLC1A5/SERPINF1/CTSB/ITGB1/CD63/PDIA4	11
CC	GO:0048770	pigment granule	11/548	106/19520	0.000193267	0.00121625	0.000873386	ANXA2/GPNMB/MMP14/CAPG/RAB32/SLC1A5/SERPINF1/CTSB/ITGB1/CD63/PDIA4	11
CC	GO:0032432	actin filament bundle	9/548	73/19520	0.000199248	0.00123263	0.000885151	PDLIM1/FLNA/ACTN1/FBLIM1/PDLIM4/MYL9/TRIP6/LCP1/CNN2	9
CC	GO:0005902	microvillus	10/548	91/19520	0.000234388	0.00142586	0.00102391	PDPN/CD44/MSN/CA9/IQGAP2/VCAM1/MYO1G/DPEP1/MYO1F/CLIC4	10
CC	GO:0043020	NADPH oxidase complex	4/548	12/19520	0.000254142	0.00152069	0.001092	CYBA/NCF1/NCF4/CYBB	4
CC	GO:0031252	cell leading edge	25/548	411/19520	0.000267035	0.00157206	0.00112889	PDPN/VIM/S100A11/CD44/CAPG/ITGA5/ITGB4/ACTA2/S100A6/ACTG2/ACTN1/PDLIM4/IQGAP2/RAC2/CXCR4/ABI3/MYO1G/AIF1/PLEK/LCP1/VASP/SAMSN1/ITGB1/SPRY4/IQGAP1	25
CC	GO:0043202	lysosomal lumen	10/548	96/19520	0.000363129	0.00210384	0.00151076	IFI30/CD74/HSPG2/LUM/BGN/CTSS/FMOD/NPC2/CTSB/SDC1	10
CC	GO:0001725	stress fiber	8/548	64/19520	0.000407348	0.00228742	0.00164259	PDLIM1/ACTN1/FBLIM1/PDLIM4/MYL9/TRIP6/LCP1/CNN2	8
CC	GO:0097517	contractile actin filament bundle	8/548	64/19520	0.000407348	0.00228742	0.00164259	PDLIM1/ACTN1/FBLIM1/PDLIM4/MYL9/TRIP6/LCP1/CNN2	8
CC	GO:0030176	integral component of endoplasmic reticulum membrane	13/548	157/19520	0.00049844	0.00275653	0.00197945	HLA-DRA/HLA-DPA1/HLA-DPB1/HLA-DRB1/CD74/HLA-DQA1/HLA-B/HLA-DQB1/HLA-A/HLA-C/B2M/HLA-F/HLA-DRB5	13
CC	GO:0005796	Golgi lumen	10/548	102/19520	0.000590513	0.00321697	0.0023101	MMP14/HSPG2/LUM/BGN/SOD3/MUC1/FMOD/PROS1/MMP11/SDC1	10
CC	GO:0005802	trans-Golgi network	17/548	251/19520	0.000772088	0.00414429	0.002976	MS4A6A/HLA-DRA/HLA-DPA1/HLA-DPB1/HLA-DRB1/CD74/TGFBI/POSTN/HLA-DQA1/HLA-DQB1/FLNA/MS4A7/RAB32/PIFO/BACE2/HLA-DRB5/GRN	17
CC	GO:0031227	intrinsic component of endoplasmic reticulum membrane	13/548	165/19520	0.000796706	0.00421446	0.00302639	HLA-DRA/HLA-DPA1/HLA-DPB1/HLA-DRB1/CD74/HLA-DQA1/HLA-B/HLA-DQB1/HLA-A/HLA-C/B2M/HLA-F/HLA-DRB5	13
CC	GO:0042641	actomyosin	8/548	74/19520	0.00108641	0.00561789	0.00403418	PDLIM1/ACTN1/FBLIM1/PDLIM4/MYL9/TRIP6/LCP1/CNN2	8
CC	GO:0061702	inflammasome complex	4/548	17/19520	0.00109279	0.00561789	0.00403418	CASP4/CASP1/GSDMD/PYCARD	4
CC	GO:0044853	plasma membrane raft	10/548	111/19520	0.00114234	0.00579103	0.00415852	MS4A4A/HMOX1/ITGB2/TREM2/PLVAP/CAV1/TFPI/HCK/LCP2/MYOF	10
CC	GO:0001726	ruffle	13/548	175/19520	0.00136801	0.00684004	0.00491181	PDPN/S100A11/CAPG/ITGA5/S100A6/ACTN1/AIF1/PLEK/LCP1/SAMSN1/ITGB1/SPRY4/IQGAP1	13
CC	GO:0042571	immunoglobulin complex, circulating	8/548	77/19520	0.00140985	0.00695401	0.00499365	IGHG1/IGKC/IGLC3/IGLC1/IGHA1/IGHG2/IGLC2/IGHG3	8
CC	GO:0008305	integrin complex	5/548	31/19520	0.00158969	0.00773649	0.00555555	EMILIN1/ITGB2/ITGA5/ITGB4/ITGB1	5
CC	GO:0031902	late endosome membrane	11/548	140/19520	0.00201138	0.00965993	0.00693677	HLA-DRA/ANXA2/HLA-DRB1/SLC11A1/CD68/HLA-DMA/HLA-DMB/IFITM3/VAMP8/HLA-DRB5/CD63	11
CC	GO:0031901	early endosome membrane	12/548	162/19520	0.00211288	0.0100156	0.00719218	ANXA1/GPNMB/HLA-B/CAV1/VAMP8/PDLIM4/FCGR1A/HLA-A/HLA-C/B2M/SPHK1/HLA-F	12
CC	GO:0031904	endosome lumen	5/548	35/19520	0.00277012	0.0129628	0.00930851	CTSS/PDLIM4/B2M/CTSB/CD63	5
CC	GO:0098636	protein complex involved in cell adhesion	5/548	36/19520	0.00314386	0.0145254	0.0104307	EMILIN1/ITGB2/ITGA5/ITGB4/ITGB1	5
CC	GO:0030027	lamellipodium	13/548	196/19520	0.00369708	0.0168679	0.0121128	PDPN/CD44/CAPG/ACTA2/ACTG2/PDLIM4/IQGAP2/RAC2/ABI3/MYO1G/AIF1/VASP/ITGB1	13
CC	GO:0043256	laminin complex	3/548	12/19520	0.00400636	0.0180533	0.012964	LAMC1/LAMB1/LAMB2	3
CC	GO:0034362	low-density lipoprotein particle	3/548	13/19520	0.00510058	0.0227038	0.0163035	MSR1/APOC2/APOBR	3
CC	GO:0032588	trans-Golgi network membrane	8/548	95/19520	0.00526172	0.0229639	0.0164903	HLA-DRA/HLA-DPA1/HLA-DPB1/HLA-DRB1/CD74/HLA-DQA1/HLA-DQB1/HLA-DRB5	8
CC	GO:0005769	early endosome	20/548	378/19520	0.00528485	0.0229639	0.0164903	ANXA1/LTF/GPNMB/HLA-B/CAV1/VAMP8/APOC2/PDLIM4/RAB32/FCGR1A/HLA-A/HLA-C/CXCR4/SIGLEC1/VCAM1/CD4/B2M/SPHK1/HLA-F/HAVCR2	20
CC	GO:0035577	azurophil granule membrane	6/548	58/19520	0.00560216	0.0235866	0.0169374	CD68/VAMP8/BST2/FPR1/C3AR1/CD63	6
CC	GO:0030658	transport vesicle membrane	13/548	206/19520	0.00560386	0.0235866	0.0169374	HLA-DRA/HLA-DPA1/HLA-DPB1/HLA-DRB1/CD74/HLA-DQA1/HLA-B/HLA-DQB1/HLA-A/HLA-C/B2M/HLA-F/HLA-DRB5	13
CC	GO:0031528	microvillus membrane	4/548	26/19520	0.005622	0.0235866	0.0169374	PDPN/MSN/CA9/DPEP1	4
CC	GO:0001891	phagocytic cup	4/548	27/19520	0.00645567	0.0267764	0.019228	ANXA1/MYO1G/AIF1/LCP1	4
CC	GO:0002102	podosome	4/548	28/19520	0.00736738	0.0302146	0.021697	FERMT3/SCIN/VCAM1/LCP1	4
CC	GO:0030136	clathrin-coated vesicle	12/548	192/19520	0.00819563	0.0332378	0.023868	HLA-DRA/HLA-DPA1/HLA-DPB1/HLA-DRB1/CD74/HLA-DQA1/HLA-DQB1/VAMP8/FCGR1A/CD4/CD3D/HLA-DRB5	12
CC	GO:0005767	secondary lysosome	3/548	16/19520	0.0093821	0.0376315	0.0270231	NCF1/NCF4/FTL	3
CC	GO:0055038	recycling endosome membrane	7/548	87/19520	0.0111919	0.0444025	0.0318853	HLA-B/VAMP8/PDLIM4/HLA-A/HLA-C/B2M/HLA-F	7
CC	GO:0005811	lipid droplet	7/548	95/19520	0.0175144	0.0662332	0.0475618	ANXA2/CAV1/RBP1/RDH10/G0S2/PLIN2/HSD3B7	7
CC	GO:0032587	ruffle membrane	7/548	95/19520	0.0175144	0.0662332	0.0475618	PDPN/ITGA5/AIF1/PLEK/LCP1/ITGB1/SPRY4	7
CC	GO:0034361	very-low-density lipoprotein particle	3/548	20/19520	0.0175801	0.0662332	0.0475618	APOC2/APOL1/APOBR	3
CC	GO:0034385	triglyceride-rich plasma lipoprotein particle	3/548	20/19520	0.0175801	0.0662332	0.0475618	APOC2/APOL1/APOBR	3
CC	GO:0034358	plasma lipoprotein particle	4/548	36/19520	0.0177832	0.0662332	0.0475618	MSR1/APOC2/APOL1/APOBR	4
CC	GO:1990777	lipoprotein particle	4/548	36/19520	0.0177832	0.0662332	0.0475618	MSR1/APOC2/APOL1/APOBR	4
CC	GO:0009898	cytoplasmic side of plasma membrane	10/548	167/19520	0.0197194	0.0727028	0.0522076	PLEKHA4/RGS1/S100A6/LILRB4/GNG12/GEM/GNG5/HCK/PTPN7/IQGAP1	10
CC	GO:0042827	platelet dense granule	3/548	21/19520	0.0200911	0.0733323	0.0526597	RARRES2/LGALS3BP/CD63	3
CC	GO:0019897	extrinsic component of plasma membrane	10/548	169/19520	0.0212254	0.0767056	0.0550821	ANXA1/PLEKHA4/S100A10/RGS1/S100A6/ST14/GNG12/GNG5/HCK/IQGAP1	10
CC	GO:0031234	extrinsic component of cytoplasmic side of plasma membrane	7/548	100/19520	0.0225507	0.0806961	0.0579476	PLEKHA4/RGS1/S100A6/GNG12/GNG5/HCK/IQGAP1	7
CC	GO:0031258	lamellipodium membrane	3/548	22/19520	0.0227888	0.0807564	0.0579909	PDPN/CD44/VASP	3
CC	GO:0032994	protein-lipid complex	4/548	39/19520	0.0232586	0.0816286	0.0586172	MSR1/APOC2/APOL1/APOBR	4
CC	GO:0031256	leading edge membrane	10/548	173/19520	0.0244859	0.0851175	0.0611226	PDPN/CD44/ITGA5/MYO1G/AIF1/PLEK/LCP1/VASP/ITGB1/SPRY4	10
CC	GO:0005901	caveola	6/548	80/19520	0.0249304	0.0858452	0.0616452	HMOX1/PLVAP/CAV1/TFPI/HCK/MYOF	6
CC	GO:0005911	cell-cell junction	21/548	485/19520	0.03379	0.115265	0.0827715	ANXA1/ANXA2/S100A11/HAMP/PDLIM1/VEGFA/ITGA5/FLNA/ACTN1/PDLIM4/NGFR/CD53/YBX3/PTPN6/LCP2/VASP/VAMP5/CNN2/CD3E/IQGAP1/CLIC4	21
CC	GO:0042383	sarcolemma	8/548	134/19520	0.0354239	0.11868	0.0852239	ANXA1/COL6A2/BGN/CAV1/FLNC/COL6A3/VCAM1/ITGB1	8
CC	GO:0030867	rough endoplasmic reticulum membrane	3/548	26/19520	0.0354415	0.11868	0.0852239	SEC61G/PLOD1/PLOD2	3
CC	GO:0019774	proteasome core complex, beta-subunit complex	2/548	11/19520	0.0365857	0.121398	0.0871755	PSMB9/PSMB8	2
CC	GO:0009925	basal plasma membrane	12/548	240/19520	0.0390691	0.12847	0.0922542	ANXA1/ANXA2/PDPN/CD44/MSN/SLC16A3/ITGB4/ST14/CA9/C5AR1/SLC1A5/SLC7A7	12
CC	GO:0001527	microfibril	2/548	12/19520	0.0431016	0.139222	0.0999748	MFAP2/EFEMP2	2
CC	GO:0031680	G-protein beta/gamma-subunit complex	2/548	12/19520	0.0431016	0.139222	0.0999748	GNG12/GNG5	2
CC	GO:0098562	cytoplasmic side of membrane	10/548	191/19520	0.043674	0.139834	0.100414	PLEKHA4/RGS1/S100A6/LILRB4/GNG12/GEM/GNG5/HCK/PTPN7/IQGAP1	10
CC	GO:0045177	apical part of cell	18/548	414/19520	0.0453366	0.143894	0.10333	IGFBP2/ANXA1/PDPN/CD44/HAMP/FN1/MSN/SLC16A3/BST2/C5AR1/MUC1/OSMR/TCIRG1/VCAM1/CTSB/DPEP1/CRB2/CLIC4	18
CC	GO:0019898	extrinsic component of membrane	14/548	304/19520	0.0488686	0.153768	0.11042	ANXA1/SOCS3/PLEKHA4/S100A10/PLAUR/RGS1/S100A6/ST14/NCF1/GNG12/GNG5/HCK/SOCS2/IQGAP1	14
MF	GO:0005201	extracellular matrix structural constituent	38/534	170/18337	4.23639e-23	2.60114e-20	2.16279e-20	COL1A1/COL4A1/COL3A1/COL4A2/MGP/COL6A2/TGFBI/COL1A2/TNC/AEBP1/FN1/SRPX2/HSPG2/POSTN/EMILIN2/EMILIN1/LUM/BGN/MFAP2/CTHRC1/EFEMP1/COL5A1/LAMC1/COL5A2/PCOLCE/LAMB1/FMOD/COL6A3/FBLN5/IGFBP7/CD4/NPNT/COL22A1/LAMA4/EFEMP2/LAMB2/THBS1/COL18A1	38
MF	GO:0005178	integrin binding	27/534	142/18337	6.70534e-15	2.05854e-12	1.71163e-12	GPNMB/COL3A1/SPP1/TGFBI/MMP14/FN1/EMILIN1/ESM1/ITGB2/ITGA5/ITGB4/ICAM1/FERMT3/ACTN1/COL5A1/S1PR3/LAMB1/ISG15/VCAM1/FBLN5/NPNT/LCP1/ECM2/CD151/ITGB1/LAMB2/THBS1	27
MF	GO:0061134	peptidase regulator activity	33/534	230/18337	3.42111e-14	5.96995e-12	4.96387e-12	SERPINA3/TIMP1/LTF/ANXA2/SERPINE1/SERPINH1/CTSC/SERPINA1/FN1/CARD16/SERPING1/C3/CSTA/C4B/C4A/CAV1/BST2/CASP1/PCOLCE/COL6A3/PTTG1/PYCARD/TFPI/BIRC5/SLPI/A2M/SERPINF1/DPEP1/PROS1/SERPINB1/CRB2/SERPINB8/TNFAIP8	33
MF	GO:0004857	enzyme inhibitor activity	43/534	385/18337	3.88922e-14	5.96995e-12	4.96387e-12	SERPINA3/TIMP1/ANXA1/LTF/ANXA2/SOCS3/SERPINE1/SERPINH1/SERPINA1/CARD16/SERPING1/C3/CSTA/SLN/LGALS3/C4B/C4A/APOC2/LILRB4/BST2/IQGAP2/COL6A3/PARP9/HSPB1/PTTG1/CDKN2C/TFPI/BIRC5/SLPI/PKIB/PINLYP/A2M/GMFG/SERPINF1/DPEP1/ANXA5/PROS1/SERPINB1/SPRY4/CRB2/IQGAP1/SERPINB8/TNFAIP8	43
MF	GO:0004866	endopeptidase inhibitor activity	27/534	180/18337	2.60083e-12	3.19382e-10	2.65558e-10	SERPINA3/TIMP1/LTF/ANXA2/SERPINE1/SERPINH1/SERPINA1/CARD16/SERPING1/C3/CSTA/C4B/C4A/BST2/COL6A3/PTTG1/TFPI/BIRC5/SLPI/A2M/SERPINF1/DPEP1/PROS1/SERPINB1/CRB2/SERPINB8/TNFAIP8	27
MF	GO:0030414	peptidase inhibitor activity	27/534	187/18337	6.53401e-12	6.0411e-10	5.02303e-10	SERPINA3/TIMP1/LTF/ANXA2/SERPINE1/SERPINH1/SERPINA1/CARD16/SERPING1/C3/CSTA/C4B/C4A/BST2/COL6A3/PTTG1/TFPI/BIRC5/SLPI/A2M/SERPINF1/DPEP1/PROS1/SERPINB1/CRB2/SERPINB8/TNFAIP8	27
MF	GO:0005518	collagen binding	17/534	68/18337	6.88725e-12	6.0411e-10	5.02303e-10	MMP9/CD44/COL6A2/TGFBI/SERPINH1/AEBP1/FN1/MRC2/LUM/CTSS/PCOLCE/CTSB/ECM2/C1QTNF1/ITGB1/THBS1/LOX	17
MF	GO:0061135	endopeptidase regulator activity	27/534	192/18337	1.22787e-11	9.42393e-10	7.83577e-10	SERPINA3/TIMP1/LTF/ANXA2/SERPINE1/SERPINH1/SERPINA1/CARD16/SERPING1/C3/CSTA/C4B/C4A/BST2/COL6A3/PTTG1/TFPI/BIRC5/SLPI/A2M/SERPINF1/DPEP1/PROS1/SERPINB1/CRB2/SERPINB8/TNFAIP8	27
MF	GO:0019838	growth factor binding	22/534	137/18337	7.2044e-11	4.915e-09	4.08671e-09	IGFBP2/COL1A1/COL4A1/COL3A1/COL1A2/IGFBP3/SRPX2/ESM1/ITGB4/VASN/COL5A1/IGFBP5/NGFR/IGFBP4/OSMR/IGFBP7/HTRA3/A2M/IL2RG/ENG/IL10RA/THBS1	22
MF	GO:0140375	immune receptor activity	21/534	136/18337	4.13703e-10	2.54014e-08	2.11206e-08	HLA-DRA/HLA-DPA1/HLA-DRB1/CD74/CD44/FCER1G/HLA-DQA1/FCGR2B/HLA-DOA/HLA-DQB1/C5AR1/IL13RA2/FPR3/OSMR/FPR1/CXCR4/C3AR1/CD4/CCR1/IL2RG/IL10RA	21
MF	GO:0042605	peptide antigen binding	11/534	32/18337	8.5482e-10	4.77145e-08	3.96735e-08	HLA-DRA/HLA-DPA1/HLA-DPB1/HLA-DRB1/HLA-DQA1/HLA-B/HLA-DQB1/HLA-A/HLA-C/HLA-F/HLA-DRB5	11
MF	GO:0019955	cytokine binding	20/534	136/18337	2.60392e-09	1.33234e-07	1.10781e-07	PDPN/CD74/GBP1/PLP2/TNFRSF1A/VASN/ZFP36/IL13RA2/OSMR/CXCR4/CD4/A2M/CCR1/TNFRSF1B/IL2RG/TNFRSF14/ENG/ITGB1/IL10RA/THBS1	20
MF	GO:0019864	IgG binding	7/534	11/18337	5.09468e-09	2.40626e-07	2.00074e-07	FCGR3A/FCGR2A/FCER1G/FCGR2B/FCGR2C/FCGR1A/FCGRT	7
MF	GO:0019865	immunoglobulin binding	9/534	24/18337	1.2471e-08	5.46941e-07	4.54769e-07	FCGR3A/FCGR2A/FCER1G/FCGR2B/FCGR2C/LGALS3/FCGR1A/CD4/FCGRT	9
MF	GO:0030246	carbohydrate binding	27/534	267/18337	2.06557e-08	8.45505e-07	7.03017e-07	CHI3L2/HLA-DRA/HLA-DRB1/MRC2/CD248/LOXL2/PYGL/LGALS3/C4B/HK3/LGALS1/CD93/PTX3/LGALS9/CLEC18B/SIGLEC7/SIGLEC1/CLEC2B/SIGLEC9/FBP1/CLEC7A/CLEC18A/ENG/PLOD1/COLEC12/CD33/PLOD2	27
MF	GO:0005539	glycosaminoglycan binding	24/534	228/18337	5.91097e-08	2.26833e-06	1.88607e-06	LTF/GPNMB/CD44/FN1/POSTN/VEGFA/STAB1/TREM2/BGN/SOD3/CXCL10/FSTL1/COL5A1/TLR2/PCOLCE/ANG/SULF1/TNFAIP6/ECM2/EFEMP2/ENG/MDK/CFH/THBS1	24
MF	GO:0003823	antigen binding	20/534	165/18337	7.43545e-08	2.68551e-06	2.23294e-06	IGHG1/IGKC/IGLC3/HLA-DRA/IGLC1/IGHA1/IGHG2/HLA-DPA1/HLA-DPB1/HLA-DRB1/IGLC2/IGHG3/HLA-DQA1/HLA-B/HLA-DQB1/CD48/HLA-A/HLA-C/HLA-F/HLA-DRB5	20
MF	GO:0032395	MHC class II receptor activity	6/534	10/18337	1.12776e-07	3.8469e-06	3.19861e-06	HLA-DRA/HLA-DPA1/HLA-DRB1/HLA-DQA1/HLA-DOA/HLA-DQB1	6
MF	GO:0030020	extracellular matrix structural constituent conferring tensile strength	10/534	41/18337	2.00647e-07	6.48405e-06	5.39133e-06	COL1A1/COL4A1/COL3A1/COL4A2/COL6A2/COL1A2/COL5A1/COL5A2/COL6A3/COL18A1	10
MF	GO:0023026	MHC class II protein complex binding	7/534	17/18337	2.57779e-07	7.9138e-06	6.58014e-06	HLA-DRA/HLA-DRB1/CD74/HLA-DMA/HLA-DMB/HLA-DOA/CD4	7
MF	GO:0005520	insulin-like growth factor binding	8/534	29/18337	1.22796e-06	3.59031e-05	2.98525e-05	IGFBP2/IGFBP3/ESM1/ITGB4/IGFBP5/IGFBP4/IGFBP7/HTRA3	8
MF	GO:0001848	complement binding	7/534	21/18337	1.39254e-06	3.88645e-05	3.23149e-05	VSIG4/ITGB2/C4B/C4A/CD93/PTX3/C5AR1	7
MF	GO:0050840	extracellular matrix binding	10/534	55/18337	3.63011e-06	9.47427e-05	7.87763e-05	SPP1/TGFBI/VEGFA/CD248/LGALS3/BGN/CTSS/LGALS1/ITGB1/THBS1	10
MF	GO:0016641	oxidoreductase activity, acting on the CH-NH2 group of donors, oxygen as acceptor	6/534	16/18337	3.7033e-06	9.47427e-05	7.87763e-05	LOXL2/LOXL1/IL4I1/MAOB/VCAM1/LOX	6
MF	GO:0004867	serine-type endopeptidase inhibitor activity	13/534	98/18337	5.24267e-06	0.000126231	0.000104958	SERPINA3/ANXA2/SERPINE1/SERPINH1/SERPINA1/SERPING1/COL6A3/TFPI/SLPI/A2M/SERPINF1/SERPINB1/SERPINB8	13
MF	GO:0004175	endopeptidase activity	31/534	438/18337	5.34528e-06	0.000126231	0.000104958	LTF/MMP9/C1R/PLAU/CFI/MMP14/CTSC/C2/C1S/CASP4/CFD/CTSS/CTSZ/C1RL/PLAT/ST14/PRSS23/CASP1/PSMB9/MMP19/MMP2/GZMA/PYCARD/BACE2/HTRA3/PSMB8/CTSB/ADAMTSL4/ADAM12/MMP11/CAPN5	31
MF	GO:0023023	MHC protein complex binding	7/534	26/18337	6.94076e-06	0.000157838	0.000131239	HLA-DRA/HLA-DRB1/CD74/HLA-DMA/HLA-DMB/HLA-DOA/CD4	7
MF	GO:0043394	proteoglycan binding	8/534	36/18337	7.23421e-06	0.000158636	0.000131902	GPNMB/TNC/FN1/CTSS/COL5A1/CTSB/CFH/THBS1	8
MF	GO:0048407	platelet-derived growth factor binding	5/534	11/18337	8.21234e-06	0.000173875	0.000144573	COL1A1/COL4A1/COL3A1/COL1A2/COL5A1	5
MF	GO:0035325	Toll-like receptor binding	5/534	12/18337	1.37411e-05	0.000281235	0.00023384	S100A9/S100A8/LY96/TLR2/UNC93B1	5
MF	GO:0016638	oxidoreductase activity, acting on the CH-NH2 group of donors	6/534	20/18337	1.62282e-05	0.000321423	0.000267256	LOXL2/LOXL1/IL4I1/MAOB/VCAM1/LOX	6
MF	GO:0042277	peptide binding	24/534	315/18337	1.87494e-05	0.000359755	0.000299127	HLA-DRA/HLA-DPA1/CD14/HLA-DPB1/HLA-DRB1/CD74/MSR1/C1QA/HSPG2/HLA-DQA1/FCGR2B/HLA-B/HLA-DQB1/ITGB2/TREM2/TLR2/HLA-A/NGFR/HLA-C/ANG/TGFB2/HLA-F/HLA-DRB5/PPIC	24
MF	GO:0031994	insulin-like growth factor I binding	5/534	13/18337	2.17949e-05	0.000405517	0.000337177	IGFBP2/IGFBP3/ITGB4/IGFBP5/IGFBP4	5
MF	GO:0008201	heparin binding	16/534	164/18337	2.47947e-05	0.000447763	0.000372304	LTF/GPNMB/FN1/POSTN/VEGFA/SOD3/CXCL10/FSTL1/COL5A1/PCOLCE/ANG/ECM2/EFEMP2/MDK/CFH/THBS1	16
MF	GO:0002020	protease binding	14/534	131/18337	2.87223e-05	0.000503871	0.000418957	TIMP1/COL1A1/ANXA2/COL3A1/SERPINE1/COL1A2/SERPINA1/FN1/CARD16/CSTA/PYCARD/A2M/ITGB1/ADAMTSL4	14
MF	GO:0008236	serine-type peptidase activity	17/534	186/18337	3.24968e-05	0.000553961	0.000460605	LTF/MMP9/C1R/PLAU/CFI/CTSC/C2/C1S/CFD/CPVL/C1RL/PLAT/ST14/PRSS23/MMP2/GZMA/HTRA3	17
MF	GO:0004252	serine-type endopeptidase activity	16/534	168/18337	3.3382e-05	0.000553961	0.000460605	LTF/MMP9/C1R/PLAU/CFI/CTSC/C2/C1S/CFD/C1RL/PLAT/ST14/PRSS23/MMP2/GZMA/HTRA3	16
MF	GO:0017171	serine hydrolase activity	17/534	188/18337	3.72533e-05	0.000594642	0.000494431	LTF/MMP9/C1R/PLAU/CFI/CTSC/C2/C1S/CFD/CPVL/C1RL/PLAT/ST14/PRSS23/MMP2/GZMA/HTRA3	17
MF	GO:0019956	chemokine binding	7/534	33/18337	3.77704e-05	0.000594642	0.000494431	PDPN/PLP2/ZFP36/CXCR4/A2M/CCR1/ITGB1	7
MF	GO:0001846	opsonin binding	5/534	15/18337	4.84519e-05	0.000743736	0.000618399	VSIG4/ITGB2/C4A/CD93/PTX3	5
MF	GO:0005125	cytokine activity	19/534	235/18337	6.21342e-05	0.000930497	0.000773686	TIMP1/SPP1/GDF15/CCL2/VEGFA/CCL5/NAMPT/CXCL10/IL18/SECTM1/CLCF1/MSMP/IL32/TGFB2/LIF/TNFSF13B/CMTM7/CMTM3/GRN	19
MF	GO:0030247	polysaccharide binding	6/534	25/18337	6.5503e-05	0.000957591	0.000796214	HLA-DRA/HLA-DRB1/PTX3/CLEC18B/CLEC7A/CLEC18A	6
MF	GO:0030169	low-density lipoprotein particle binding	5/534	17/18337	9.51294e-05	0.00133427	0.00110941	MSR1/STAB1/TREM2/COLEC12/THBS1	5
MF	GO:0003779	actin binding	28/534	439/18337	9.56151e-05	0.00133427	0.00110941	S100A4/CAPG/PDLIM1/GBP1/MSN/FLNA/TAGLN/SCIN/ACTN1/PARVG/HCLS1/PDLIM4/FLNC/FXYD5/ARPC1B/IQGAP2/ANG/CXCR4/MYO1G/AIF1/GMFG/LCP1/VASP/ITGB1/CNN2/TMSB4X/MYO1F/IQGAP1	28
MF	GO:0055102	lipase inhibitor activity	5/534	18/18337	0.000128576	0.0016612	0.00138125	ANXA1/ANXA2/APOC2/PINLYP/ANXA5	5
MF	GO:0001968	fibronectin binding	6/534	28/18337	0.000129374	0.0016612	0.00138125	IGFBP3/VEGFA/CTSS/IGFBP5/ITGB1/THBS1	6
MF	GO:0016176	superoxide-generating NADPH oxidase activator activity	4/534	10/18337	0.000129866	0.0016612	0.00138125	NCF1/NCF4/NCF1C/NCF1B	4
MF	GO:0050786	RAGE receptor binding	4/534	10/18337	0.000129866	0.0016612	0.00138125	S100A4/S100A9/S100A8/FPR1	4
MF	GO:0001540	amyloid-beta binding	10/534	84/18337	0.00016113	0.00197868	0.00164522	CD74/MSR1/C1QA/HSPG2/FCGR2B/ITGB2/TREM2/TLR2/NGFR/TGFB2	10
MF	GO:0048306	calcium-dependent protein binding	10/534	84/18337	0.00016113	0.00197868	0.00164522	ANXA1/ANXA2/S100A4/S100A9/S100A11/S100A8/S100A10/S100A3/S100A6/A2M	10
MF	GO:0016175	superoxide-generating NAD(P)H oxidase activity	4/534	11/18337	0.000199383	0.00230983	0.00192057	CYBA/NCF1/NCF4/CYBB	4
MF	GO:0042608	T cell receptor binding	4/534	11/18337	0.000199383	0.00230983	0.00192057	HLA-DRA/HLA-DRB1/HLA-A/CD3E	4
MF	GO:0097493	structural molecule activity conferring elasticity	4/534	11/18337	0.000199383	0.00230983	0.00192057	EMILIN2/EMILIN1/LAMC1/FBLN5	4
MF	GO:0033218	amide binding	25/534	391/18337	0.000215478	0.00245006	0.00203717	HLA-DRA/HLA-DPA1/CD14/HLA-DPB1/HLA-DRB1/CD74/MSR1/C1QA/HSPG2/HLA-DQA1/FCGR2B/HLA-B/HLA-DQB1/ITGB2/TREM2/TLR2/HLA-A/NGFR/HLA-C/ANG/TGFB2/HLA-F/FKBP10/HLA-DRB5/PPIC	25
MF	GO:0048018	receptor ligand activity	29/534	486/18337	0.000226111	0.00252422	0.00209883	TIMP1/GPNMB/TYMP/SPP1/GDF15/CCL2/HAMP/VEGFA/LGALS3/CCL5/NAMPT/CXCL10/EFEMP1/IL18/ADM/SECTM1/CLCF1/MSMP/IL32/TGFB2/LIF/TNFSF13B/CMTM7/TRH/GMFG/CMTM3/MDK/GRN/MIA	29
MF	GO:0030546	signaling receptor activator activity	29/534	492/18337	0.000277314	0.00304055	0.00252814	TIMP1/GPNMB/TYMP/SPP1/GDF15/CCL2/HAMP/VEGFA/LGALS3/CCL5/NAMPT/CXCL10/EFEMP1/IL18/ADM/SECTM1/CLCF1/MSMP/IL32/TGFB2/LIF/TNFSF13B/CMTM7/TRH/GMFG/CMTM3/MDK/GRN/MIA	29
MF	GO:0004875	complement receptor activity	4/534	12/18337	0.000292203	0.00309332	0.00257203	C5AR1/FPR3/FPR1/C3AR1	4
MF	GO:0005035	death receptor activity	4/534	12/18337	0.000292203	0.00309332	0.00257203	TNFRSF1A/NGFR/TNFRSF1B/TNFRSF14	4
MF	GO:0038024	cargo receptor activity	9/534	75/18337	0.000320382	0.00333414	0.00277226	CD163/CFI/MSR1/STAB1/LOXL2/ITGB2/LGALS3BP/APOBR/COLEC12	9
MF	GO:0001618	virus receptor activity	9/534	76/18337	0.000354209	0.00362474	0.00301388	ITGA5/ICAM1/SLC1A5/PLSCR1/CXCR4/CD4/CD86/TNFRSF14/ITGB1	9
MF	GO:0140272	exogenous protein binding	9/534	77/18337	0.000390928	0.00387237	0.00321978	ITGA5/ICAM1/SLC1A5/PLSCR1/CXCR4/CD4/CD86/TNFRSF14/ITGB1	9
MF	GO:0005044	scavenger receptor activity	7/534	47/18337	0.000391021	0.00387237	0.00321978	CD163/CFI/MSR1/STAB1/LOXL2/LGALS3BP/COLEC12	7
MF	GO:0004859	phospholipase inhibitor activity	4/534	13/18337	0.000412385	0.00401912	0.0033418	ANXA1/ANXA2/PINLYP/ANXA5	4
MF	GO:0015026	coreceptor activity	7/534	48/18337	0.000446449	0.00422863	0.00351601	LY96/NGFR/CXCR4/CD4/CD86/ENG/ITGB1	7
MF	GO:0038187	pattern recognition receptor activity	5/534	23/18337	0.000447657	0.00422863	0.00351601	CD14/LY96/TLR2/CLEC7A/COLEC12	5
MF	GO:0019887	protein kinase regulator activity	15/534	190/18337	0.000463975	0.00431637	0.00358896	LTF/SOCS3/FAM20A/CCL5/LILRB4/CXCL10/RAC2/HSPB1/CDKN2C/PKIB/GMFG/CCNB2/SPRY4/IQGAP1/NCKAP1L	15
MF	GO:0034987	immunoglobulin receptor binding	9/534	79/18337	0.000473799	0.00434198	0.00361025	IGHG1/IGKC/IGLC3/IGLC1/IGHA1/IGHG2/IGLC2/IGHG3/FLNA	9
MF	GO:0044548	S100 protein binding	4/534	14/18337	0.000564102	0.00509351	0.00423513	ANXA2/S100A11/S100A6/IQGAP1	4
MF	GO:0048029	monosaccharide binding	8/534	67/18337	0.000707563	0.00629628	0.00523521	PYGL/HK3/LGALS9/FBP1/ENG/PLOD1/COLEC12/PLOD2	8
MF	GO:0019207	kinase regulator activity	16/534	220/18337	0.000748196	0.00656275	0.00545677	LTF/SOCS3/FAM20A/CCL5/LILRB4/CXCL10/RAC2/HSPB1/CDKN2C/PKIB/GMFG/SOCS2/CCNB2/SPRY4/IQGAP1/NCKAP1L	16
MF	GO:0050664	oxidoreductase activity, acting on NAD(P)H, oxygen as acceptor	4/534	16/18337	0.000979217	0.00846816	0.00704107	CYBA/NCF1/NCF4/CYBB	4
MF	GO:0004869	cysteine-type endopeptidase inhibitor activity	7/534	56/18337	0.00115121	0.00981723	0.00816279	LTF/CARD16/CSTA/PTTG1/BIRC5/DPEP1/TNFAIP8	7
MF	GO:0043236	laminin binding	5/534	29/18337	0.00136808	0.0115068	0.00956767	LGALS3/CTSS/LGALS1/ITGB1/THBS1	5
MF	GO:0016504	peptidase activator activity	6/534	43/18337	0.00144714	0.0120073	0.00998381	CTSC/FN1/CAV1/CASP1/PCOLCE/PYCARD	6
MF	GO:0098641	cadherin binding involved in cell-cell adhesion	4/534	18/18337	0.00157201	0.0127814	0.0106274	ANXA1/ANXA2/S100A11/PDLIM1	4
MF	GO:0071813	lipoprotein particle binding	5/534	30/18337	0.00160288	0.0127814	0.0106274	MSR1/STAB1/TREM2/COLEC12/THBS1	5
MF	GO:0071814	protein-lipid complex binding	5/534	30/18337	0.00160288	0.0127814	0.0106274	MSR1/STAB1/TREM2/COLEC12/THBS1	5
MF	GO:0005507	copper ion binding	7/534	60/18337	0.00173505	0.013658	0.0113563	CP/HAMP/LOXL2/LOXL1/SOD3/ANG/LOX	7
MF	GO:0046332	SMAD binding	8/534	77/18337	0.00177254	0.0137764	0.0114548	COL1A2/FLNA/TGIF1/COL5A2/CITED1/FOS/JUN/TGFB1I1	8
MF	GO:0004896	cytokine receptor activity	9/534	97/18337	0.00207663	0.0159381	0.0132522	CD74/CD44/IL13RA2/OSMR/CXCR4/CD4/CCR1/IL2RG/IL10RA	9
MF	GO:0001530	lipopolysaccharide binding	5/534	32/18337	0.00215932	0.0163682	0.0136097	LTF/CD14/LY96/TREM2/TLR2	5
MF	GO:0005031	tumor necrosis factor-activated receptor activity	3/534	10/18337	0.00252917	0.0189379	0.0157464	TNFRSF1A/TNFRSF1B/TNFRSF14	3
MF	GO:0008083	growth factor activity	12/534	162/18337	0.00284159	0.021021	0.0174784	TIMP1/TYMP/GDF15/VEGFA/EFEMP1/CLCF1/TGFB2/LIF/GMFG/MDK/GRN/MIA	12
MF	GO:0030021	extracellular matrix structural constituent conferring compression resistance	4/534	22/18337	0.00342707	0.0250502	0.0208287	HSPG2/LUM/BGN/FMOD	4
MF	GO:0004860	protein kinase inhibitor activity	7/534	69/18337	0.00387523	0.0279928	0.0232754	SOCS3/LILRB4/HSPB1/CDKN2C/PKIB/GMFG/SPRY4	7
MF	GO:1901681	sulfur compound binding	16/534	260/18337	0.00410679	0.0292811	0.0243466	LTF/GPNMB/FN1/POSTN/VEGFA/SOD3/CXCL10/FSTL1/COL5A1/PCOLCE/ANG/ECM2/EFEMP2/MDK/CFH/THBS1	16
MF	GO:0042056	chemoattractant activity	5/534	37/18337	0.00414895	0.0292811	0.0243466	GPNMB/VEGFA/LGALS3/CCL5/CXCL10	5
MF	GO:0017124	SH3 domain binding	10/534	128/18337	0.00425963	0.0297206	0.0247119	CYBA/NCF1/HCLS1/PLSCR1/ABI3/PTTG1/PTPN6/VASP/ADAM12/CD3E	10
MF	GO:0046790	virion binding	3/534	12/18337	0.00443971	0.030629	0.0254673	ANXA2/PTX3/SIGLEC1	3
MF	GO:0019210	kinase inhibitor activity	7/534	73/18337	0.00530012	0.0361586	0.030065	SOCS3/LILRB4/HSPB1/CDKN2C/PKIB/GMFG/SPRY4	7
MF	GO:0036041	long-chain fatty acid binding	3/534	13/18337	0.00564791	0.0381079	0.0316858	S100A9/S100A8/ALOX5AP	3
MF	GO:0043028	cysteine-type endopeptidase regulator activity involved in apoptotic process	5/534	40/18337	0.0058322	0.0387923	0.0322549	CASP1/PYCARD/BIRC5/DPEP1/TNFAIP8	5
MF	GO:0005126	cytokine receptor binding	16/534	270/18337	0.00587571	0.0387923	0.0322549	CCL2/VEGFA/ITGA5/CCL5/CXCL10/IL18/CLCF1/MSMP/OSMR/TGFB2/LIF/PYCARD/TNFSF13B/TRIP6/SOCS2/ENG	16
MF	GO:0098631	cell adhesion mediator activity	6/534	58/18337	0.00666327	0.0435239	0.0361891	ANXA1/ANXA2/S100A11/PDLIM1/EMILIN1/ITGB1	6
MF	GO:0051015	actin filament binding	13/534	208/18337	0.0081105	0.0524194	0.0435855	CAPG/FLNA/TAGLN/SCIN/ACTN1/HCLS1/ARPC1B/IQGAP2/MYO1G/AIF1/LCP1/MYO1F/IQGAP1	13
MF	GO:0045125	bioactive lipid receptor activity	3/534	15/18337	0.0086051	0.0544694	0.04529	S1PR3/LPAR6/SPHK1	3
MF	GO:0097153	cysteine-type endopeptidase activity involved in apoptotic process	3/534	15/18337	0.0086051	0.0544694	0.04529	CASP4/CASP1/PYCARD	3
MF	GO:0051087	chaperone binding	8/534	101/18337	0.00931712	0.0583746	0.0485371	PDPN/CP/CTSC/FN1/HLA-B/HSPB6/BIRC5/GRN	8
MF	GO:0043325	phosphatidylinositol-3,4-bisphosphate binding	4/534	29/18337	0.0094789	0.0587884	0.0488811	PLEKHA4/NCF1/MYO1G/PLEK	4
MF	GO:0050700	CARD domain binding	3/534	16/18337	0.0103649	0.0630105	0.0523917	CARD16/CASP4/CASP1	3
MF	GO:0070492	oligosaccharide binding	3/534	16/18337	0.0103649	0.0630105	0.0523917	LOXL2/LGALS1/LGALS9	3
MF	GO:0016505	peptidase activator activity involved in apoptotic process	3/534	20/18337	0.0193626	0.116555	0.096913	CTSC/CASP1/PYCARD	3
MF	GO:0044183	protein folding chaperone	4/534	36/18337	0.0200509	0.119527	0.0993838	HSPA7/CD74/HSPA6/HSPB1	4
MF	GO:0004197	cysteine-type endopeptidase activity	8/534	117/18337	0.0211122	0.124643	0.103638	CTSC/CASP4/CTSS/CTSZ/CASP1/PYCARD/CTSB/CAPN5	8
MF	GO:0005504	fatty acid binding	4/534	37/18337	0.0219785	0.128522	0.106863	S100A9/S100A8/ALOX5AP/FABP5	4
MF	GO:0031267	small GTPase binding	11/534	190/18337	0.0236558	0.137025	0.113933	FLNA/CAV1/NGFR/IQGAP2/ARHGDIB/PIFO/RAB34/YBX3/BIRC5/CDC42EP5/IQGAP1	11
MF	GO:0005540	hyaluronic acid binding	3/534	22/18337	0.0250617	0.141173	0.117382	CD44/STAB1/TNFAIP6	3
MF	GO:0033691	sialic acid binding	3/534	22/18337	0.0250617	0.141173	0.117382	SIGLEC7/SIGLEC9/CD33	3
MF	GO:0043027	cysteine-type endopeptidase inhibitor activity involved in apoptotic process	3/534	22/18337	0.0250617	0.141173	0.117382	BIRC5/DPEP1/TNFAIP8	3
MF	GO:0003924	GTPase activity	16/534	322/18337	0.0271403	0.151492	0.125962	GBP2/GBP1/RGS1/TUBA1C/TUBB6/RAB32/ARHGDIB/RGS16/RAC2/GEM/GNG5/RAB34/GBP3/RAB42/RHOC/MX2	16
MF	GO:1901981	phosphatidylinositol phosphate binding	10/534	171/18337	0.0283641	0.156897	0.130456	ANXA2/PLEKHA4/CAPG/SCIN/NCF4/PHLDA2/IQGAP2/MYO1G/GSDMD/IQGAP1	10
MF	GO:0051020	GTPase binding	12/534	222/18337	0.02976	0.163148	0.135654	FLNA/CAV1/NGFR/IQGAP2/ARHGDIB/PIFO/RAB34/YBX3/BIRC5/LCP1/CDC42EP5/IQGAP1	12
MF	GO:0001786	phosphatidylserine binding	5/534	60/18337	0.0302383	0.164202	0.13653	ANXA2/SCIN/CD300A/GSDMD/THBS1	5
MF	GO:0005546	phosphatidylinositol-4,5-bisphosphate binding	6/534	81/18337	0.0306987	0.164202	0.13653	ANXA2/PLEKHA4/CAPG/SCIN/MYO1G/GSDMD	6
MF	GO:0005516	calmodulin binding	11/534	198/18337	0.0307553	0.164202	0.13653	AEBP1/RGS1/NGFR/IQGAP2/RGS16/GEM/MYO1G/SPHK1/CNN2/MYO1F/IQGAP1	11
MF	GO:0019957	C-C chemokine binding	3/534	24/18337	0.031564	0.164202	0.13653	ZFP36/CXCR4/CCR1	3
MF	GO:0050431	transforming growth factor beta binding	3/534	24/18337	0.031564	0.164202	0.13653	VASN/ENG/THBS1	3
MF	GO:0005536	glucose binding	2/534	10/18337	0.0326264	0.164202	0.13653	PYGL/HK3	2
MF	GO:0008199	ferric iron binding	2/534	10/18337	0.0326264	0.164202	0.13653	ACP5/FTL	2
MF	GO:0008603	cAMP-dependent protein kinase regulator activity	2/534	10/18337	0.0326264	0.164202	0.13653	CXCL10/PKIB	2
MF	GO:0071723	lipopeptide binding	2/534	10/18337	0.0326264	0.164202	0.13653	CD14/TLR2	2
MF	GO:0097199	cysteine-type endopeptidase activity involved in apoptotic signaling pathway	2/534	10/18337	0.0326264	0.164202	0.13653	CASP4/CASP1	2
MF	GO:0045296	cadherin binding	16/534	332/18337	0.0345224	0.172332	0.14329	ANXA1/ANXA2/S100A11/CLIC1/TAGLN2/CAPG/PDLIM1/FLNA/VASN/FXYD5/VASP/CCNB2/ITGB1/CNN2/IQGAP1/LDHA	16
MF	GO:0004222	metalloendopeptidase activity	7/534	107/18337	0.036853	0.182482	0.151729	MMP9/MMP14/MMP19/MMP2/ADAMTSL4/ADAM12/MMP11	7
MF	GO:0001784	phosphotyrosine residue binding	4/534	44/18337	0.0385875	0.189542	0.157599	SOCS3/PTPN6/HCK/SAMSN1	4
MF	GO:0070410	co-SMAD binding	2/534	11/18337	0.0391205	0.190635	0.158508	TGIF1/CITED1	2
MF	GO:0031406	carboxylic acid binding	10/534	184/18337	0.0433904	0.209777	0.174425	S100A9/S100A8/ALOX5AP/FABP5/PYGL/SIGLEC7/SIGLEC9/PLOD1/CD33/PLOD2	10
MF	GO:0004126	cytidine deaminase activity	2/534	12/18337	0.0460567	0.219216	0.182272	APOBEC3C/APOBEC3G	2
MF	GO:0016004	phospholipase activator activity	2/534	12/18337	0.0460567	0.219216	0.182272	CCL5/APOC2	2
KEGG	hsa05150	Staphylococcus aureus infection	33/308	96/8086	1.81472e-23	3.20241e-21	2.23809e-21	3122/715/3113/3115/3123/2214/3426/712/713/3108/3109/2212/714/717/3117/716/2213/718/9103/3111/1675/3119/3689/721/720/3383/2209/728/2359/2357/719/3127/3075	33
KEGG	hsa04145	Phagosome	40/308	152/8086	2.62493e-23	3.20241e-21	2.23809e-21	3122/715/3113/929/3115/3123/2214/4481/3108/3109/2212/9902/3117/2213/718/9103/3106/84790/3111/1535/3119/3689/3678/1520/653361/84617/2209/4689/7097/3105/3107/10312/1536/64581/3134/3127/23480/3688/81035/7057	40
KEGG	hsa05140	Leishmaniasis	26/308	77/8086	1.78838e-18	1.45455e-16	1.01655e-16	3122/3113/3115/3123/2214/3108/3109/2212/3117/718/9103/3111/1535/3119/3689/653361/2209/4689/7097/1536/2353/7042/5777/3725/3127/3688	26
KEGG	hsa04610	Complement and coagulation cascades	26/308	85/8086	2.94743e-17	1.79793e-15	1.25654e-15	715/5328/3426/5054/712/713/5265/714/717/5329/716/710/718/11326/1675/3689/2162/721/720/5327/728/719/7035/2/5627/3075	26
KEGG	hsa05166	Human T-cell leukemia virus 1 infection	37/308	219/8086	8.84135e-15	4.31458e-13	3.01536e-13	3122/3113/3115/3123/3108/3109/3117/3106/3111/3119/3689/7132/3383/6688/991/7538/3105/3107/8061/2353/920/7042/9232/567/1031/1958/915/3134/4055/3725/3561/3127/9133/5971/1017/916/706	37
KEGG	hsa05152	Tuberculosis	33/308	180/8086	2.42214e-14	9.85003e-13	6.88397e-13	3122/3113/929/3115/3123/972/2214/3108/3109/2212/2207/9902/3117/2213/718/9103/3111/3119/3689/7132/1520/2209/3606/4261/7097/10312/7042/64581/8877/1051/3127/1263/3587	33
KEGG	hsa05323	Rheumatoid arthritis	24/308	93/8086	3.62382e-14	1.26316e-12	8.82795e-13	3122/3113/3115/3123/6347/3108/3109/3117/7422/3111/3119/3689/3383/6352/54/3606/7097/10312/2353/7042/10673/3725/3127/942	24
KEGG	hsa04612	Antigen processing and presentation	22/308	78/8086	5.85707e-14	1.78641e-12	1.24848e-12	10437/3122/3113/3115/3123/972/3108/3109/3117/3310/3106/3111/3119/1520/4261/3105/3107/920/567/3134/1508/3127	22
KEGG	hsa05416	Viral myocarditis	19/308	60/8086	3.10735e-13	8.42438e-12	5.88762e-12	3122/3113/3115/3123/3108/3109/3117/3106/3111/3119/3689/3383/857/3105/3107/5880/3134/3127/942	19
KEGG	hsa05330	Allograft rejection	15/308	38/8086	2.57759e-12	6.28931e-11	4.39546e-11	3122/3113/3115/3123/3108/3109/3117/3106/3111/3119/3105/3107/3134/3127/942	15
KEGG	hsa05133	Pertussis	20/308	76/8086	3.53219e-12	7.83504e-11	5.47574e-11	715/929/712/713/714/717/23643/716/710/718/3689/721/3678/720/834/2353/3659/29108/3725/3688	20
KEGG	hsa05169	Epstein-Barr virus infection	32/308	202/8086	3.97593e-12	8.0844e-11	5.65001e-11	3122/7431/3113/3115/3123/960/3108/3109/3117/3106/3111/3119/3383/1647/3627/7097/3105/3107/965/9636/567/4938/4616/915/3134/3665/3725/3127/5971/4939/1017/916	32
KEGG	hsa04512	ECM-receptor interaction	21/308	88/8086	7.88148e-12	1.47929e-10	1.03385e-10	1277/1282/1284/960/1292/6696/1278/3371/2335/3339/3678/3691/3915/3912/1293/255743/3910/3688/3913/7057/6382	21
KEGG	hsa05332	Graft-versus-host disease	15/308	42/8086	1.43144e-11	2.4948e-10	1.74356e-10	3122/3113/3115/3123/3108/3109/3117/3106/3111/3119/3105/3107/3134/3127/942	15
KEGG	hsa04940	Type I diabetes mellitus	15/308	43/8086	2.12353e-11	3.31175e-10	2.31451e-10	3122/3113/3115/3123/3108/3109/3117/3106/3111/3119/3105/3107/3134/3127/942	15
KEGG	hsa05145	Toxoplasmosis	23/308	112/8086	2.17164e-11	3.31175e-10	2.31451e-10	3122/3113/3115/3123/3108/3109/3117/23643/3310/3111/3119/7132/4261/7097/3915/3912/240/7042/3127/3910/3688/3587/3913	23
KEGG	hsa04380	Osteoclast differentiation	24/308	128/8086	5.98563e-11	8.59114e-10	6.00416e-10	9021/2214/2212/2213/9103/7305/1535/54209/7132/6688/653361/11006/2209/54/4689/8061/2353/7042/126014/3726/2355/3937/3725/5971	24
KEGG	hsa05322	Systemic lupus erythematosus	24/308	136/8086	2.24608e-10	3.04469e-09	2.12787e-09	3122/715/3113/3115/3123/2214/712/713/3108/3109/2212/714/717/3117/716/718/3111/3119/721/720/87/2209/3127/942	24
KEGG	hsa04514	Cell adhesion molecules	25/308	149/8086	2.86914e-10	3.68458e-09	2.57507e-09	3122/3113/3115/3123/3108/3109/3117/3106/3111/3119/3689/3383/3105/3107/965/6614/7412/920/4267/3134/3127/942/3688/80381/6382	25
KEGG	hsa05320	Autoimmune thyroid disease	15/308	53/8086	6.19771e-10	7.5612e-09	5.28436e-09	3122/3113/3115/3123/3108/3109/3117/3106/3111/3119/3105/3107/3134/3127/942	15
KEGG	hsa04510	Focal adhesion	28/308	201/8086	2.00457e-09	2.26604e-08	1.58368e-08	1277/1282/1284/1292/6696/1278/3371/2335/7422/3678/2316/3691/857/87/64098/10627/2318/3915/3912/5880/1293/10398/3725/7408/3910/3688/3913/7057	28
KEGG	hsa04672	Intestinal immune network for IgA production	14/308	49/8086	2.04315e-09	2.26604e-08	1.58368e-08	3122/3113/3115/3123/3108/3109/3117/3111/3119/7852/10673/4055/3127/942	14
KEGG	hsa04640	Hematopoietic cell lineage	19/308	99/8086	4.21449e-09	4.47102e-08	3.1247e-08	3122/3113/929/3115/3123/960/3108/3109/3117/3111/3119/3678/2209/920/951/915/3127/945/916	19
KEGG	hsa05310	Asthma	11/308	31/8086	8.78484e-09	8.93125e-08	6.24186e-08	3122/3113/3115/3123/3108/3109/2207/3117/3111/3119/3127	11
KEGG	hsa05321	Inflammatory bowel disease	15/308	65/8086	1.35802e-08	1.32542e-07	9.26309e-08	3122/3113/3115/3123/3108/3109/3117/3111/3119/3606/7097/7042/3725/3561/3127	15
KEGG	hsa05164	Influenza A	24/308	172/8086	2.90879e-08	2.72979e-07	1.90779e-07	3122/3113/9021/3115/3123/6347/3108/3109/3117/3111/3119/7132/3383/6352/3627/834/3606/4261/29108/4938/3665/3127/4939/4600	24
KEGG	hsa05205	Proteoglycans in cancer	25/308	205/8086	2.20775e-07	1.99516e-06	1.39437e-06	1277/4318/5328/960/1278/2335/3339/5329/7422/4478/4060/3678/2316/857/3059/2318/7097/4313/7042/5777/3688/967/8826/7057/6382	25
KEGG	hsa04670	Leukocyte transendothelial migration	18/308	114/8086	2.51618e-07	2.19267e-06	1.53241e-06	4318/4478/1535/3689/3383/653361/87/10627/4689/5880/1536/7852/4313/7412/4267/10398/7408/3688	18
KEGG	hsa04658	Th1 and Th2 cell differentiation	16/308	92/8086	3.04316e-07	2.56045e-06	1.78944e-06	3122/3113/3115/3123/3108/3109/3117/3111/3119/2353/920/915/3725/3561/3127/916	16
KEGG	hsa04659	Th17 cell differentiation	17/308	108/8086	5.71171e-07	4.64552e-06	3.24665e-06	3122/3113/3115/3123/3108/3109/3117/3111/3119/861/2353/920/915/3725/3561/3127/916	17
KEGG	hsa05171	Coronavirus disease - COVID-19	26/308	232/8086	6.70638e-07	5.27857e-06	3.68908e-06	715/6347/712/713/2212/714/717/716/718/1675/2162/721/7132/720/3627/834/728/7097/1536/9636/2353/719/4938/3725/4939/4600	26
KEGG	hsa04668	TNF signaling pathway	17/308	112/8086	9.70248e-07	7.28394e-06	5.09059e-06	4318/9021/4323/6347/7132/3383/6352/3627/7412/2353/602/3976/3659/3726/3725/1051/7133	17
KEGG	hsa04933	AGE-RAGE signaling pathway in diabetic complications	16/308	100/8086	9.85123e-07	7.28394e-06	5.09059e-06	1277/1282/1281/1284/5054/1278/6347/2335/7422/3383/1536/4313/7412/7042/1958/3725	16
KEGG	hsa05146	Amoebiasis	16/308	102/8086	1.29561e-06	9.29791e-06	6.49811e-06	1277/1282/1281/1284/929/1278/2335/3689/87/7097/3915/3912/3315/7042/3910/3913	16
KEGG	hsa04621	NOD-like receptor signaling pathway	21/308	186/8086	7.32512e-06	5.10665e-05	3.56893e-05	2634/6347/2633/114769/837/1535/6352/10135/834/3606/1536/2635/79792/29108/4938/3665/7205/3428/1508/3725/4939	21
KEGG	hsa05144	Malaria	10/308	50/8086	1.47137e-05	9.97259e-05	6.96962e-05	6347/3689/3383/3606/7097/2995/7412/7042/7057/6382	10
KEGG	hsa05170	Human immunodeficiency virus 1 infection	22/308	212/8086	1.72769e-05	0.000113934	7.96259e-05	3106/7132/684/7097/3105/3107/55970/5880/2787/7852/27350/2353/60489/920/567/915/3134/3725/7465/7133/9133/916	22
KEGG	hsa05142	Chagas disease	14/308	102/8086	2.89892e-05	0.000186141	0.00013009	5054/6347/712/713/714/718/7132/6352/7097/2353/7042/915/3725/916	14
KEGG	hsa05167	Kaposi sarcoma-associated herpesvirus infection	20/308	194/8086	4.60764e-05	0.000288273	0.000201468	7422/718/3106/7132/3383/7538/3105/3107/55970/2787/2353/9976/3055/3134/3665/285/1230/3725/942/1827	20
KEGG	hsa05165	Human papillomavirus infection	28/308	331/8086	5.73536e-05	0.000349857	0.000244508	1277/1282/1284/1292/6696/1278/3371/2335/7422/3106/3678/7132/3691/3915/3105/3107/3912/10312/9636/1293/3659/3134/3910/3688/1017/3913/7057/4600	28
KEGG	hsa05417	Lipid and atherosclerosis	21/308	215/8086	6.61605e-05	0.000393736	0.000275173	4318/929/6347/23643/6648/3310/1535/7132/3383/6352/653361/834/3606/4689/7097/1536/7412/2353/29108/3665/3725	21
KEGG	hsa05418	Fluid shear stress and atherosclerosis	16/308	139/8086	7.2069e-05	0.000418687	0.000292611	4318/6347/3162/7422/1535/7132/3383/5327/857/653361/5880/4313/7412/2353/3725/6382	16
KEGG	hsa04613	Neutrophil extracellular trap formation	19/308	190/8086	0.000107712	0.000611203	0.000427157	2214/2212/718/837/1535/3689/653361/2209/834/4689/728/7097/2359/5880/2357/1536/79792/27180/64581	19
KEGG	hsa04974	Protein digestion and absorption	13/308	103/8086	0.00013465	0.000746693	0.000521847	1277/1282/1281/1284/1292/1278/1289/6510/1290/9056/1293/169044/80781	13
KEGG	hsa05132	Salmonella infection	22/308	249/8086	0.000195982	0.00106266	0.00074267	302/929/6281/23643/84790/837/2316/7132/84617/10627/834/2318/3606/7097/10095/2353/79792/29108/10398/3725/27128/3071	22
KEGG	hsa04061	Viral protein interaction with cytokine and cytokine receptor	12/308	100/8086	0.000390948	0.00207372	0.00144928	6347/7132/6352/3627/3606/7852/1230/4055/7133/3561/8764/3587	12
KEGG	hsa04151	PI3K-Akt signaling pathway	27/308	354/8086	0.000427812	0.00222098	0.0015522	1277/1282/1284/1292/6696/1278/3371/2335/7422/3678/3691/7097/3915/4804/3912/55970/9180/2787/1293/10161/285/3561/3910/3688/1017/3913/7057	27
KEGG	hsa05130	Pathogenic Escherichia coli infection	18/308	197/8086	0.000498383	0.00253345	0.00177057	2212/84790/837/7132/84617/3059/834/3606/10095/2353/64005/5777/29108/3725/27128/3688/4542/3071	18
KEGG	hsa04064	NF-kappa B signaling pathway	12/308	104/8086	0.00056162	0.00279664	0.00195451	5328/929/23643/597/7132/3383/1647/7412/10673/4616/4055/5971	12
KEGG	hsa05135	Yersinia infection	14/308	137/8086	0.000695557	0.00335285	0.00234323	6347/2212/2335/3678/834/3606/10095/5880/2353/920/29108/3937/3725/3688	14
KEGG	hsa05222	Small cell lung cancer	11/308	92/8086	0.0007008	0.00335285	0.00234323	1282/1284/2335/1647/3915/3912/4616/3910/3688/1017/3913	11
KEGG	hsa05162	Measles	14/308	139/8086	0.000803915	0.00377222	0.00263632	2213/3310/4478/7097/2353/4938/915/3665/3725/3561/4939/1017/916/4600	14
KEGG	hsa04060	Cytokine-cytokine receptor interaction	23/308	295/8086	0.000844632	0.00388849	0.00271758	51330/9518/6347/7132/6352/3627/3606/3598/4804/23529/9180/7852/9235/920/7042/3976/10673/1230/4055/7133/3561/8764/3587	23
KEGG	hsa04666	Fc gamma R-mediated phagocytosis	11/308	97/8086	0.00109548	0.00494994	0.00345941	2214/2212/2213/85477/653361/2209/10095/5880/3055/8877/7408	11
KEGG	hsa04926	Relaxin signaling pathway	13/308	129/8086	0.00122028	0.00541361	0.00378345	1277/4318/1282/1281/1284/1278/7422/59/55970/2787/4313/2353/3725	13
KEGG	hsa05134	Legionellosis	8/308	57/8086	0.00131296	0.00572076	0.00399811	929/718/3310/3689/834/3606/7097/29108	8
KEGG	hsa04650	Natural killer cell mediated cytotoxicity	13/308	131/8086	0.00140626	0.00601977	0.00420709	2214/2207/7305/3106/3689/3383/962/3105/3107/5880/5777/10870/3937	13
KEGG	hsa04810	Regulation of actin cytoskeleton	18/308	218/8086	0.00161991	0.00681479	0.00476271	2335/4478/3689/3678/3691/85477/87/10627/10095/10788/55970/5880/7852/10398/3688/7114/8826/3071	18
KEGG	hsa04115	p53 signaling pathway	9/308	73/8086	0.00170549	0.00705322	0.00492934	5054/3486/55240/1647/4616/6241/9133/1017/7057	9
KEGG	hsa04611	Platelet activation	12/308	124/8086	0.00262787	0.0106867	0.00746869	1277/1281/1278/2212/2207/83706/8673/10627/3937/7408/6916/3688	12
KEGG	hsa05131	Shigellosis	19/308	247/8086	0.00274225	0.010969	0.00766598	929/960/718/837/3678/7132/6352/3101/87/3059/10627/834/3606/10095/29108/10398/3725/27128/3688	19
KEGG	hsa04216	Ferroptosis	6/308	41/8086	0.00424406	0.0167024	0.011673	1356/3162/55240/1536/2512/6303	6
[truncated: 8 more rows]

## Sheet: Table S7
Table S6. GO and KEEGG analyses of downregulated DEGs in glioma samples.
[truncated: 900 more rows]

## Sheet: Table S8
Table S8. Differentially expressed genes between high and low MS4A6A expression groups in LGG samples.
[truncated: 7,975 more rows]

[truncated: 6 more sheets: Table S9, Table S10, Table S11, Table S12, Table S13, Table S14]
